# Supplementary material for: Sites of transcription initiation drive mRNA isoform selection
Source: Cell. 2023 May 25;186(11):2438–2455.e22. doi: 10.1016/j.cell.2023.04.012 (PMC10228280; doi:10.1016/j.cell.2023.04.012)
Supplement: Table S4. Summary of 5′–3′ isoforms enriched in heads and ovaries, summary of genes with TSS-PAS, TSS-exon and exon-PAS links, and list of genes represented in ChIP-seq analyses, related to Figures 2, 3, 5 and 6 [file mmc2.xlsx]

## Sheet: Tissue-enriched 5'-3' isoforms
Summary of 5ʹ-3ʹ isoforms enriched in Drosophila heads and ovaries, with TSS and PAS information. Related to Figure 2.
gene_id	TSS_PAS_isoform	exonBaseMean	dispersion	stat	p-value	p. adj	HeadsBaseMean	OvariesBaseMean	LFC.ovaries_heads	TSS_id	PAS_id	tissue_enriched	geneClass	PAS_genom_coord	TSS_genom_coord	gene_reg_type	gene_name
FBgn0000042	FBgn0000042:P01:TE02	58.8297	0.0131351	284.137	9.42172e-64	3.83074e-61	12.0211	4.74602	4.06954	FBgn0000042:P01	FBgn0000042:TE02	Heads	ATSS-APA	X:5904788:5904846:+	X:5900862:5900862:+	gene bidirectional	Act5C
FBgn0000042	FBgn0000042:P02:TE01	565.364	0.0123924	86.014	1.78665e-20	7.16544e-19	13.2489	16.8186	-1.71535	FBgn0000042:P02	FBgn0000042:TE01	Ovaries	ATSS-APA	X:5904464:5904464:+	X:5901983:5901986:+	gene bidirectional	Act5C
FBgn0000042	FBgn0000042:P02:TE02	46.8307	0.00460079	253.249	5.08283e-57	1.53671e-54	10.9172	5.82801	2.78851	FBgn0000042:P02	FBgn0000042:TE02	Heads	ATSS-APA	X:5904788:5904846:+	X:5901983:5901986:+	gene bidirectional	Act5C
FBgn0000055	FBgn0000055:P02:TE01	50.448	0.0689681	14.8153	0.00011857	0.000673437	7.60501	10.5286	-1.53937	FBgn0000055:P02	FBgn0000055:TE01	Ovaries	ATSS-APA	2L:14617026:14617026:+	2L:14616268:14616268:+	other	Adh
FBgn0000064	FBgn0000064:P01:TE02	413.15	0.0161194	208.157	3.46764e-47	7.43399e-45	12.3493	17.3967	-2.42974	FBgn0000064:P01	FBgn0000064:TE02	Ovaries	ATSS-APA	3R:26255768:26255768:-	3R:26261412:26261412:-	gene bidirectional	Ald
FBgn0000064	FBgn0000064:P01:TE03	300.749	0.0098141	231.498	2.80963e-52	7.20182e-50	12.4138	7.20672	2.69963	FBgn0000064:P01	FBgn0000064:TE03	Heads	ATSS-APA	3R:26254604:26254604:-	3R:26261412:26261412:-	gene bidirectional	Ald
FBgn0000064	FBgn0000064:P02:TE03	120.151	0.0266128	102.243	4.9116e-24	2.66879e-22	9.78032	2.60938	4.8707	FBgn0000064:P02	FBgn0000064:TE03	Heads	ATSS-APA	3R:26254604:26254604:-	3R:26259830:26259835:-	gene bidirectional	Ald
FBgn0000097	FBgn0000097:P01:TE03	12.0562	0.0293846	18.608	1.60548e-05	0.000109423	6.5288	4.1288	1.6367	FBgn0000097:P01	FBgn0000097:TE03	Heads	ATSS-APA	2L:2156456:2156485:-	2L:2178754:2178754:-	other	aop
FBgn0000114	FBgn0000114:P02:TE01	2.05544	0.150992	32.2712	1.34086e-08	1.47896e-07	6.17804	0.00556512	20.7109	FBgn0000114:P02	FBgn0000114:TE01	Heads	ATSS-APA	2L:12311203:12311203:+	2L:12201327:12201327:+	gene bidirectional	bru1
FBgn0000114	FBgn0000114:P02:TE02	3.16867	0.22393	22.7828	1.8138e-06	1.47799e-05	6.96631	0.00611198	20.9116	FBgn0000114:P02	FBgn0000114:TE02	Heads	ATSS-APA	2L:12312205:12312210:+	2L:12201327:12201327:+	gene bidirectional	bru1
FBgn0000114	FBgn0000114:P03:TE03	38.1051	0.501828	44.8299	2.14915e-11	3.52443e-10	14.8376	0.014769	22.3784	FBgn0000114:P03	FBgn0000114:TE03	Heads	ATSS-APA	2L:12312795:12312795:+	2L:12205844:12205844:+	gene bidirectional	bru1
FBgn0000114	FBgn0000114:P04:TE01	184.554	0.445307	22.3436	2.27974e-06	1.82735e-05	5.91435	10.001	-2.271	FBgn0000114:P04	FBgn0000114:TE01	Ovaries	ATSS-APA	2L:12311203:12311203:+	2L:12270933:12270933:+	gene bidirectional	bru1
FBgn0000114	FBgn0000114:P05:TE01	1.42463	0.142464	21.207	4.12254e-06	3.14214e-05	5.17921	0.448401	7.39618	FBgn0000114:P05	FBgn0000114:TE01	Heads	ATSS-APA	2L:12311203:12311203:+	2L:12287224:12287224:+	gene bidirectional	bru1
FBgn0000114	FBgn0000114:P05:TE02	4.78906	0.547886	13.0831	0.000297975	0.00155806	8.53599	0.770171	7.82067	FBgn0000114:P05	FBgn0000114:TE02	Heads	ATSS-APA	2L:12312205:12312210:+	2L:12287224:12287224:+	gene bidirectional	bru1
FBgn0000114	FBgn0000114:P05:TE05	0.83416	0.448958	12.5281	0.000400874	0.00203474	4.70217	0.00619144	19.4182	FBgn0000114:P05	FBgn0000114:TE05	Heads	ATSS-APA	2L:12313438:12313438:+	2L:12287224:12287224:+	gene bidirectional	bru1
FBgn0000116	FBgn0000116:P01:TE04	181.214	0.132726	14.9258	0.000111821	0.00063787	8.62354	3.85655	3.03703	FBgn0000116:P01	FBgn0000116:TE04	Heads	ATSS-APA	3L:9048725:9049109:-	3L:9066027:9066027:-	other	Argk
FBgn0000116	FBgn0000116:P02:TE04	27.7698	0.225044	75.4055	3.83326e-18	1.22157e-16	2.82089	13.7801	-6.61156	FBgn0000116:P02	FBgn0000116:TE04	Ovaries	ATSS-APA	3L:9048725:9049109:-	3L:9062948:9062948:-	other	Argk
FBgn0000116	FBgn0000116:P03:TE04	724.167	0.0721487	52.3954	4.53786e-13	8.90281e-12	12.5798	8.49603	2.0692	FBgn0000116:P03	FBgn0000116:TE04	Heads	ATSS-APA	3L:9048725:9049109:-	3L:9057581:9057581:-	other	Argk
FBgn0000173	FBgn0000173:P01:TE03	34.7128	0.0313076	39.8103	2.79871e-10	3.98545e-09	8.97916	5.50482	2.00646	FBgn0000173:P01	FBgn0000173:TE03	Heads	ATSS-APA	X:13999805:13999810:+	X:13996346:13996346:+	other	ben
FBgn0000250	FBgn0000250:P03:TE01	11.134	0.0360071	26.6634	2.42164e-07	2.27156e-06	6.9197	3.8731	2.07776	FBgn0000250:P03	FBgn0000250:TE01	Heads	ATSS-APA	2L:16314207:16314207:-	2L:16325625:16325625:-	other	cact
FBgn0000253	FBgn0000253:P01:TE03	16.1436	0.126255	9.8775	0.00167312	0.00722895	5.45387	1.63987	3.80772	FBgn0000253:P01	FBgn0000253:TE03	Heads	ATSS-APA	2R:12277197:12277197:+	2R:12259399:12259399:+	other	Cam
FBgn0000259	FBgn0000259:P01:TE02	23.0929	0.0191121	42.6441	6.56634e-11	1.01468e-09	4.72122	7.84699	-1.93988	FBgn0000259:P01	FBgn0000259:TE02	Ovaries	ATSS-APA	X:11795887:11795887:+	X:11792534:11792534:+	gene bidirectional	CkIIbeta
FBgn0000259	FBgn0000259:P01:TE03	35.2998	0.031548	40.7515	1.72868e-10	2.53834e-09	5.49988	8.80874	-1.91984	FBgn0000259:P01	FBgn0000259:TE03	Ovaries	ATSS-APA	X:11796208:11796208:+	X:11792534:11792534:+	gene bidirectional	CkIIbeta
FBgn0000259	FBgn0000259:P01:TE06	4.19493	0.0204162	15.0161	0.000106596	0.000610431	4.96054	2.27714	2.49136	FBgn0000259:P01	FBgn0000259:TE06	Heads	ATSS-APA	X:11797924:11797924:+	X:11792534:11792534:+	gene bidirectional	CkIIbeta
FBgn0000259	FBgn0000259:P01:TE08	11.3238	0.0439172	60.4273	7.63481e-15	1.82231e-13	7.70807	1.5233	5.37978	FBgn0000259:P01	FBgn0000259:TE08	Heads	ATSS-APA	X:11800941:11800941:+	X:11792534:11792534:+	gene bidirectional	CkIIbeta
FBgn0000259	FBgn0000259:P01:TE09	5.23263	0.305973	19.4732	1.02023e-05	7.24235e-05	5.79908	0.0243349	16.2159	FBgn0000259:P01	FBgn0000259:TE09	Heads	ATSS-APA	X:11801587:11801587:+	X:11792534:11792534:+	gene bidirectional	CkIIbeta
FBgn0000259	FBgn0000259:P02:TE08	11.9756	0.0207851	59.8617	1.01763e-14	2.40459e-13	7.35534	2.29194	3.96559	FBgn0000259:P02	FBgn0000259:TE08	Heads	ATSS-APA	X:11800941:11800941:+	X:11792880:11792880:+	gene bidirectional	CkIIbeta
FBgn0000259	FBgn0000259:P02:TE09	2.22108	0.0858356	20.3204	6.54998e-06	4.79397e-05	4.34878	0.0224332	15.4383	FBgn0000259:P02	FBgn0000259:TE09	Heads	ATSS-APA	X:11801587:11801587:+	X:11792880:11792880:+	gene bidirectional	CkIIbeta
FBgn0000307	FBgn0000307:P01:TE02	6.20621	0.0224482	18.6102	1.60359e-05	0.000109358	2.1386	4.36814	-2.24453	FBgn0000307:P01	FBgn0000307:TE02	Ovaries	ATSS-APA	2L:16343601:16343601:-	2L:16352628:16352628:-	other	chif
FBgn0000308	FBgn0000308:P01:TE01	197.158	0.0201149	71.0803	3.42972e-17	9.8875e-16	11.6242	14.1176	-1.21619	FBgn0000308:P01	FBgn0000308:TE01	Ovaries	ATSS-APA	2L:5973008:5973008:-	2L:5981018:5981018:-	gene bidirectional	chic
FBgn0000308	FBgn0000308:P02:TE03	16.7738	0.146052	25.4594	4.51796e-07	4.05413e-06	6.94124	2.33837	3.66739	FBgn0000308:P02	FBgn0000308:TE03	Heads	ATSS-APA	2L:5972116:5972116:-	2L:5980101:5980101:-	gene bidirectional	chic
FBgn0000370	FBgn0000370:P02:TE04	90.3864	0.144425	17.8716	2.36327e-05	0.000154893	10.3877	5.5534	2.69975	FBgn0000370:P02	FBgn0000370:TE04	Heads	ATSS-APA	2L:21318619:21318619:+	2L:21314361:21314361:+	other	crc
FBgn0000382	FBgn0000382:P01:TE02	6.70911	0.0163198	17.79	2.46679e-05	0.000160785	2.91105	5.38187	-2.02976	FBgn0000382:P01	FBgn0000382:TE02	Ovaries	ATSS-APA	X:2112901:2112901:+	X:2094235:2094235:+	gene bidirectional	csw
FBgn0000382	FBgn0000382:P01:TE03	31.4427	0.0729899	34.4837	4.29842e-09	5.13502e-08	5.91623	9.28739	-1.90221	FBgn0000382:P01	FBgn0000382:TE03	Ovaries	ATSS-APA	X:2113412:2113421:+	X:2094235:2094235:+	gene bidirectional	csw
FBgn0000382	FBgn0000382:P01:TE04	15.6771	0.0722081	34.3534	4.59587e-09	5.4682e-08	6.45993	0.0321869	15.8188	FBgn0000382:P01	FBgn0000382:TE04	Heads	ATSS-APA	X:2113664:2113664:+	X:2094235:2094235:+	gene bidirectional	csw
FBgn0000382	FBgn0000382:P03:TE01	5.93784	0.0304406	9.61455	0.00193041	0.00818465	4.49582	2.11059	2.38138	FBgn0000382:P03	FBgn0000382:TE01	Heads	ATSS-APA	X:2112747:2112747:+	X:2108250:2108250:+	gene bidirectional	csw
FBgn0000382	FBgn0000382:P03:TE03	26.7418	0.0773536	15.9291	6.57611e-05	0.000391413	7.83671	4.29235	2.25727	FBgn0000382:P03	FBgn0000382:TE03	Heads	ATSS-APA	X:2113412:2113421:+	X:2108250:2108250:+	gene bidirectional	csw
FBgn0000448	FBgn0000448:P01:TE01	3.06084	0.126135	14.5866	0.000133866	0.000751202	4.9498	0.0210477	16.0654	FBgn0000448:P01	FBgn0000448:TE01	Heads	ATSS-APA	2R:10206835:10206835:-	2R:10234607:10234607:-	other	Hr3
FBgn0000448	FBgn0000448:P02:TE01	0.741196	0.307766	14.2526	0.000159843	0.000886505	0.957686	1.61069	-1.52175	FBgn0000448:P02	FBgn0000448:TE01	Ovaries	ATSS-APA	2R:10206835:10206835:-	2R:10227957:10227957:-	other	Hr3
FBgn0000479	FBgn0000479:P02:TE01	10.1323	0.0747504	15.7251	7.32444e-05	0.000433383	5.34489	1.27826	4.4674	FBgn0000479:P02	FBgn0000479:TE01	Heads	ATSS-APA	X:3339327:3339463:+	X:3256069:3256069:+	other	dnc
FBgn0000479	FBgn0000479:P03:TE01	13.9118	0.0186993	63.1953	1.87191e-15	4.71617e-14	4.62491	7.03198	-1.55094	FBgn0000479:P03	FBgn0000479:TE01	Ovaries	ATSS-APA	X:3339327:3339463:+	X:3289382:3289382:+	other	dnc
FBgn0000479	FBgn0000479:P05:TE01	5.33565	0.0191373	13.4513	0.00024484	0.0013057	3.9296	0.0211672	15.2699	FBgn0000479:P05	FBgn0000479:TE01	Heads	ATSS-APA	X:3339327:3339463:+	X:3329408:3329408:+	other	dnc
FBgn0000546	FBgn0000546:P02:TE04	10.2557	0.016977	24.8441	6.21582e-07	5.49406e-06	3.46176	5.49876	-1.56287	FBgn0000546:P02	FBgn0000546:TE04	Ovaries	ATSS-APA	2R:6090790:6090790:-	2R:6157129:6157129:-	other	EcR
FBgn0000611	FBgn0000611:P01:TE01	51.8299	0.00887052	241.314	2.03329e-54	5.70823e-52	6.90307	10.9645	-2.15837	FBgn0000611:P01	FBgn0000611:TE01	Ovaries	ATSS-APA	X:15995996:15996143:+	X:15992469:15992469:+	gene bidirectional	exd
FBgn0000611	FBgn0000611:P01:TE02	92.6938	0.00797007	320.304	1.2435e-71	6.66461e-69	10.9913	2.89556	5.16301	FBgn0000611:P01	FBgn0000611:TE02	Heads	ATSS-APA	X:15996509:15996509:+	X:15992469:15992469:+	gene bidirectional	exd
FBgn0000611	FBgn0000611:P02:TE01	3.91515	0.101163	21.5462	3.45414e-06	2.678e-05	1.49734	5.1494	-3.8703	FBgn0000611:P02	FBgn0000611:TE01	Ovaries	ATSS-APA	X:15995996:15996143:+	X:15992701:15992701:+	gene bidirectional	exd
FBgn0000615	FBgn0000615:P01:TE01	28.3265	0.019452	13.1121	0.000293401	0.00153823	3.30464	5.20513	-1.51332	FBgn0000615:P01	FBgn0000615:TE01	Ovaries	ATSS-APA	2R:20668353:20668353:-	2R:20671083:20671083:-	gene bidirectional	exu
FBgn0000615	FBgn0000615:P02:TE02	59.895	0.0267109	594.873	2.18212e-131	8.57647e-128	15.6453	1.02837	10.5089	FBgn0000615:P02	FBgn0000615:TE02	Heads	ATSS-APA	2R:20667428:20667428:-	2R:20670761:20670761:-	gene bidirectional	exu
FBgn0000615	FBgn0000615:P03:TE01	346.165	0.0129908	531.316	1.46071e-117	3.44465e-114	4.24549	11.928	-4.40148	FBgn0000615:P03	FBgn0000615:TE01	Ovaries	ATSS-APA	2R:20668353:20668353:-	2R:20670491:20670491:-	gene bidirectional	exu
FBgn0000667	FBgn0000667:P01:TE01	37.6934	0.0121508	327.322	3.68272e-73	2.17115e-70	5.47476	11.1523	-3.13526	FBgn0000667:P01	FBgn0000667:TE01	Ovaries	ATSS-APA	X:2025284:2025421:-	X:2042311:2042311:-	gene bidirectional	Actn
FBgn0000667	FBgn0000667:P02:TE01	166.877	0.0700508	46.3344	9.96978e-12	1.68415e-10	11.093	3.79077	4.36058	FBgn0000667:P02	FBgn0000667:TE01	Heads	ATSS-APA	X:2025284:2025421:-	X:2036466:2036466:-	gene bidirectional	Actn
FBgn0000667	FBgn0000667:P02:TE02	107.852	0.0511729	46.8357	7.7196e-12	1.31345e-10	9.86884	1.75912	6.1014	FBgn0000667:P02	FBgn0000667:TE02	Heads	ATSS-APA	X:2025117:2025117:-	X:2036466:2036466:-	gene bidirectional	Actn
FBgn0000721	FBgn0000721:P02:TE01	0.512458	0.105638	10.1073	0.0014768	0.00648288	2.64706	0.0394789	12.2244	FBgn0000721:P02	FBgn0000721:TE01	Heads	ATSS-APA	2L:3622618:3622618:-	2L:3646138:3646138:-	other	for
FBgn0000721	FBgn0000721:P02:TE03	1.20642	0.0533303	20.0596	7.50658e-06	5.44008e-05	3.87805	0.698022	5.13367	FBgn0000721:P02	FBgn0000721:TE03	Heads	ATSS-APA	2L:3622075:3622075:-	2L:3646138:3646138:-	other	for
FBgn0001078	FBgn0001078:P01:TE03	6.2998	0.0253159	34.6672	3.91158e-09	4.70147e-08	2.34269	4.588	-2.1361	FBgn0001078:P01	FBgn0001078:TE03	Ovaries	ATSS-APA	3L:18751537:18751591:-	3L:18801309:18801309:-	gene bidirectional	ftz-f1
FBgn0001078	FBgn0001078:P02:TE05	2.84592	0.467098	10.1596	0.00143554	0.00633477	4.59851	0.0393603	14.0051	FBgn0001078:P02	FBgn0001078:TE05	Heads	ATSS-APA	3L:18750484:18750484:-	3L:18765744:18765744:-	gene bidirectional	ftz-f1
FBgn0001099	FBgn0001099:P02:TE01	19.4393	0.31459	14.7273	0.000124235	0.00070156	4.71775	6.98202	-1.45387	FBgn0001099:P02	FBgn0001099:TE01	Ovaries	ATSS-APA	3L:15511047:15511116:+	3L:15509599:15509599:+	gene bidirectional	gdl
FBgn0001099	FBgn0001099:P02:TE02	2.97927	0.457884	9.60244	0.00194319	0.00823289	4.18326	1.44611	3.26084	FBgn0001099:P02	FBgn0001099:TE02	Heads	ATSS-APA	3L:15513202:15513202:+	3L:15509599:15509599:+	gene bidirectional	gdl
FBgn0001122	FBgn0001122:P02:TE04	2.19914	0.0462959	11.3416	0.00075789	0.00361189	1.58998	2.8142	-1.71654	FBgn0001122:P02	FBgn0001122:TE04	Ovaries	ATSS-APA	2R:10463718:10463718:+	2R:10438249:10438249:+	gene bidirectional	Galphao
FBgn0001122	FBgn0001122:P04:TE03	33.8993	0.237716	9.40975	0.00215834	0.00903088	7.81465	0.0202792	17.9309	FBgn0001122:P04	FBgn0001122:TE03	Heads	ATSS-APA	2R:10463142:10463142:+	2R:10444345:10444345:+	gene bidirectional	Galphao
FBgn0001122	FBgn0001122:P05:TE03	26.7224	0.0838581	10.6293	0.00111309	0.00504207	7.12233	0.0202777	17.5414	FBgn0001122:P05	FBgn0001122:TE03	Heads	ATSS-APA	2R:10463142:10463142:+	2R:10445117:10445117:+	gene bidirectional	Galphao
FBgn0001128	FBgn0001128:P01:TE02	3.28721	0.0274325	39.471	3.32965e-10	4.71308e-09	1.50268	4.19107	-3.15416	FBgn0001128:P01	FBgn0001128:TE02	Ovaries	ATSS-APA	2L:5948202:5948313:+	2L:5943644:5943644:+	gene bidirectional	Gpdh1
FBgn0001128	FBgn0001128:P01:TE03	8.23577	0.296954	13.4993	0.000238657	0.00127793	5.95133	0.0255971	16.1666	FBgn0001128:P01	FBgn0001128:TE03	Heads	ATSS-APA	2L:5948843:5948843:+	2L:5943644:5943644:+	gene bidirectional	Gpdh1
FBgn0001128	FBgn0001128:P02:TE03	78.0057	0.107905	76.1639	2.61068e-18	8.45674e-17	12.0711	2.50227	6.14626	FBgn0001128:P02	FBgn0001128:TE03	Heads	ATSS-APA	2L:5948843:5948843:+	2L:5943966:5943966:+	gene bidirectional	Gpdh1
FBgn0001139	FBgn0001139:P01:TE01	33.2186	0.0083257	143.305	5.04254e-33	5.26164e-31	5.93548	8.83595	-1.65335	FBgn0001139:P01	FBgn0001139:TE01	Ovaries	ATSS-APA	3R:26048580:26048580:+	3R:26041737:26041737:+	gene bidirectional	gro
FBgn0001139	FBgn0001139:P02:TE01	15.0938	0.08661	22.5316	2.06719e-06	1.66604e-05	7.37804	2.75891	3.41321	FBgn0001139:P02	FBgn0001139:TE01	Heads	ATSS-APA	3R:26048580:26048580:+	3R:26042081:26042081:+	gene bidirectional	gro
FBgn0001139	FBgn0001139:P02:TE03	4.10644	0.0309437	26.5844	2.52277e-07	2.36267e-06	4.70197	0.0431212	13.818	FBgn0001139:P02	FBgn0001139:TE03	Heads	ATSS-APA	3R:26049391:26049443:+	3R:26042081:26042081:+	gene bidirectional	gro
FBgn0001139	FBgn0001139:P03:TE03	3.71112	0.0335808	17.4658	2.92519e-05	0.000187553	4.37337	0.983655	4.53586	FBgn0001139:P03	FBgn0001139:TE03	Heads	ATSS-APA	3R:26049391:26049443:+	3R:26042642:26042642:+	gene bidirectional	gro
FBgn0001139	FBgn0001139:P04:TE03	3.7145	0.0191678	17.8275	2.41857e-05	0.000158254	4.23194	0.984698	4.42268	FBgn0001139:P04	FBgn0001139:TE03	Heads	ATSS-APA	3R:26049391:26049443:+	3R:26042821:26042821:+	gene bidirectional	gro
FBgn0001180	FBgn0001180:P01:TE01	17.4803	0.0186829	21.617	3.32886e-06	2.58738e-05	2.70102	5.05936	-2.04099	FBgn0001180:P01	FBgn0001180:TE01	Ovaries	ATSS-APA	3R:8691490:8691490:-	3R:8697822:8697822:-	gene bidirectional	hb
FBgn0001180	FBgn0001180:P01:TE02	4.87384	0.0269538	13.0147	0.000309061	0.00161174	4.58049	2.63218	1.7759	FBgn0001180:P01	FBgn0001180:TE02	Heads	ATSS-APA	3R:8690981:8690981:-	3R:8697822:8697822:-	gene bidirectional	hb
FBgn0001215	FBgn0001215:P01:TE02	53.8045	0.0782673	9.79574	0.00174916	0.00752166	7.74154	10.3924	-1.39466	FBgn0001215:P01	FBgn0001215:TE02	Ovaries	ATSS-APA	3R:28605095:28605095:+	3R:28599835:28599835:+	gene bidirectional	Hrb98DE
FBgn0001215	FBgn0001215:P02:TE02	93.1715	0.0315459	33.8744	5.87875e-09	6.87662e-08	9.1824	12.0276	-1.43567	FBgn0001215:P02	FBgn0001215:TE02	Ovaries	ATSS-APA	3R:28605095:28605095:+	3R:28600408:28600408:+	gene bidirectional	Hrb98DE
FBgn0001215	FBgn0001215:P02:TE03	60.9152	0.182754	39.1822	3.86049e-10	5.39324e-09	10.5983	2.88457	4.9777	FBgn0001215:P02	FBgn0001215:TE03	Heads	ATSS-APA	3R:28605777:28605782:+	3R:28600408:28600408:+	gene bidirectional	Hrb98DE
FBgn0001297	FBgn0001297:P01:TE03	0.493027	0.100181	16.9132	3.91279e-05	0.000244882	0.372866	3.44843	-6.56886	FBgn0001297:P01	FBgn0001297:TE03	Ovaries	ATSS-APA	3R:29793842:29793842:+	3R:29765996:29765996:+	other	kay
FBgn0001297	FBgn0001297:P01:TE04	0.459473	0.128119	11.3429	0.00075735	0.00361096	0.725162	3.3847	-4.58522	FBgn0001297:P01	FBgn0001297:TE04	Ovaries	ATSS-APA	3R:29794167:29794167:+	3R:29765996:29765996:+	other	kay
FBgn0001316	FBgn0001316:P01:TE01	7.90186	0.109402	11.826	0.000584081	0.0028612	3.55639	5.60974	-1.54944	FBgn0001316:P01	FBgn0001316:TE01	Ovaries	ATSS-APA	3L:442580:442580:-	3L:540614:540614:-	gene bidirectional	klar
FBgn0001316	FBgn0001316:P04:TE02	10.3382	0.104882	16.7088	4.3578e-05	0.00027001	5.99747	2.96456	2.37145	FBgn0001316:P04	FBgn0001316:TE02	Heads	ATSS-APA	3L:434038:434084:-	3L:441096:441096:-	gene bidirectional	klar
FBgn0001404	FBgn0001404:P01:TE01	30.8535	0.250084	20.6365	5.5527e-06	4.14117e-05	5.32244	10.367	-2.84274	FBgn0001404:P01	FBgn0001404:TE01	Ovaries	ATSS-APA	X:2598627:2598627:+	X:2588504:2588504:+	gene bidirectional	egh
FBgn0001404	FBgn0001404:P01:TE02	19.8503	0.205676	14.5654	0.000135381	0.000759047	5.65129	3.55176	1.58064	FBgn0001404:P01	FBgn0001404:TE02	Heads	ATSS-APA	X:2599111:2599111:+	X:2588504:2588504:+	gene bidirectional	egh
FBgn0001404	FBgn0001404:P02:TE01	5.69564	0.0254105	14.9458	0.000110647	0.000631479	3.63884	1.70472	2.31969	FBgn0001404:P02	FBgn0001404:TE01	Heads	ATSS-APA	X:2598627:2598627:+	X:2592122:2592122:+	gene bidirectional	egh
FBgn0001624	FBgn0001624:P01:TE03	8.62416	0.013769	14.6849	0.000127057	0.000716125	5.48502	0.0228985	16.1874	FBgn0001624:P01	FBgn0001624:TE03	Heads	ATSS-APA	X:11404081:11404081:+	X:11369666:11369666:+	gene bidirectional	dlg1
FBgn0001624	FBgn0001624:P03:TE02	31.4411	0.0427027	44.9535	2.01765e-11	3.31801e-10	8.59644	0.0264388	17.5895	FBgn0001624:P03	FBgn0001624:TE02	Heads	ATSS-APA	X:11403018:11403018:+	X:11375764:11375764:+	gene bidirectional	dlg1
FBgn0001624	FBgn0001624:P05:TE02	2.16876	0.0430008	19.8248	8.48765e-06	6.09859e-05	1.48089	3.26203	-2.38667	FBgn0001624:P05	FBgn0001624:TE02	Ovaries	ATSS-APA	X:11403018:11403018:+	X:11389669:11389669:+	gene bidirectional	dlg1
FBgn0001624	FBgn0001624:P06:TE04	4.1458	0.0302659	51.694	6.48615e-13	1.24557e-11	1.75	4.64119	-3.04824	FBgn0001624:P06	FBgn0001624:TE04	Ovaries	ATSS-APA	X:11407438:11407438:+	X:11390070:11390070:+	gene bidirectional	dlg1
FBgn0001942	FBgn0001942:P01:TE01	3.03678	0.0602655	12.7658	0.000353018	0.00181686	3.76168	0.0541253	12.4186	FBgn0001942:P01	FBgn0001942:TE01	Heads	ATSS-APA	2L:5985050:5985050:+	2L:5981765:5981765:+	gene bidirectional	eIF4A
FBgn0001942	FBgn0001942:P02:TE03	62.1237	0.0247047	24.5429	7.26749e-07	6.34278e-06	8.35124	10.7198	-1.22662	FBgn0001942:P02	FBgn0001942:TE03	Ovaries	ATSS-APA	2L:5986591:5986591:+	2L:5982595:5982595:+	gene bidirectional	eIF4A
FBgn0002525	FBgn0002525:P03:TE03	2.02329	0.0395014	14.7533	0.000122531	0.000693598	3.6978	0.916438	4.18904	FBgn0002525:P03	FBgn0002525:TE03	Heads	ATSS-APA	2L:5546642:5546653:+	2L:5543101:5543101:+	other	Lam
FBgn0002567	FBgn0002567:P01:TE02	58.7247	0.0580265	249.252	3.77995e-56	1.11424e-53	7.34	10.5703	-1.70945	FBgn0002567:P01	FBgn0002567:TE02	Ovaries	ATSS-APA	2R:9178394:9178394:-	2R:9186342:9186342:-	gene bidirectional	Rab32
FBgn0002567	FBgn0002567:P03:TE01	7.43863	0.0982642	10.2842	0.00134172	0.00595867	5.89936	0.0319095	15.4978	FBgn0002567:P03	FBgn0002567:TE01	Heads	ATSS-APA	2R:9179479:9179479:-	2R:9181298:9181298:-	gene bidirectional	Rab32
FBgn0002567	FBgn0002567:P03:TE02	198.334	0.0651364	169.6	9.04783e-39	1.27003e-36	14.8327	0.0319104	20.1531	FBgn0002567:P03	FBgn0002567:TE02	Heads	ATSS-APA	2R:9178394:9178394:-	2R:9181298:9181298:-	gene bidirectional	Rab32
FBgn0002567	FBgn0002567:P04:TE02	17.062	0.235421	13.3035	0.000264915	0.00139822	7.89058	0.03191	16.6647	FBgn0002567:P04	FBgn0002567:TE02	Heads	ATSS-APA	2R:9178394:9178394:-	2R:9180338:9180338:-	gene bidirectional	Rab32
FBgn0002921	FBgn0002921:P01:TE04	79.9442	0.0319988	27.2217	1.81415e-07	1.73485e-06	8.12809	3.84821	2.77746	FBgn0002921:P01	FBgn0002921:TE04	Heads	ATSS-APA	3R:20974337:20974337:+	3R:20948715:20948715:+	gene bidirectional	Atpalpha
FBgn0002921	FBgn0002921:P02:TE02	2.47847	0.0380869	31.505	1.9893e-08	2.14405e-07	1.13167	5.88998	-5.17868	FBgn0002921:P02	FBgn0002921:TE02	Ovaries	ATSS-APA	3R:20965897:20965897:+	3R:20957735:20957735:+	gene bidirectional	Atpalpha
FBgn0002921	FBgn0002921:P02:TE04	179.232	0.0960118	40.8628	1.63301e-10	2.40986e-09	10.4889	2.82187	4.9905	FBgn0002921:P02	FBgn0002921:TE04	Heads	ATSS-APA	3R:20974337:20974337:+	3R:20957735:20957735:+	gene bidirectional	Atpalpha
FBgn0002973	FBgn0002973:P01:TE01	19.4115	0.0180407	200.442	1.67252e-45	3.45977e-43	4.11909	8.317	-2.65635	FBgn0002973:P01	FBgn0002973:TE01	Ovaries	ATSS-APA	2L:9463123:9463123:+	2L:9437470:9437470:+	gene bidirectional	numb
FBgn0002973	FBgn0002973:P01:TE02	7.42155	0.135425	12.3851	0.000432782	0.00218354	5.46426	1.14017	4.88119	FBgn0002973:P01	FBgn0002973:TE02	Heads	ATSS-APA	2L:9463293:9463293:+	2L:9437470:9437470:+	gene bidirectional	numb
FBgn0002973	FBgn0002973:P02:TE01	32.094	0.0955501	55.1861	1.09639e-13	2.27197e-12	8.84593	1.963	5.24372	FBgn0002973:P02	FBgn0002973:TE01	Heads	ATSS-APA	2L:9463123:9463123:+	2L:9449831:9449831:+	gene bidirectional	numb
FBgn0003028	FBgn0003028:P02:TE02	37.9443	0.0214636	13.6752	0.000217307	0.00117052	0.021334	4.49744	-15.6967	FBgn0003028:P02	FBgn0003028:TE02	Ovaries	ATSS-APA	X:5069704:5069704:+	X:5064234:5064234:+	other	ovo
FBgn0003071	FBgn0003071:P02:TE02	37.3074	0.0583376	10.1282	0.0014602	0.00641476	7.22905	3.62702	2.46877	FBgn0003071:P02	FBgn0003071:TE02	Heads	ATSS-APA	2R:10117457:10117457:+	2R:10110871:10110871:+	gene bidirectional	Pfk
FBgn0003071	FBgn0003071:P03:TE01	30.6274	0.00518883	65.6333	5.43125e-16	1.4391e-14	6.02493	8.78824	-1.57192	FBgn0003071:P03	FBgn0003071:TE01	Ovaries	ATSS-APA	2R:10117137:10117137:+	2R:10111229:10111230:+	gene bidirectional	Pfk
FBgn0003071	FBgn0003071:P03:TE02	93.9482	0.0238864	27.1932	1.84105e-07	1.75914e-06	9.61279	5.95926	2.04361	FBgn0003071:P03	FBgn0003071:TE02	Heads	ATSS-APA	2R:10117457:10117457:+	2R:10111229:10111230:+	gene bidirectional	Pfk
FBgn0003093	FBgn0003093:P01:TE01	115.289	0.0071561	47.3314	5.99427e-12	1.0303e-10	8.54055	4.14766	2.75347	FBgn0003093:P01	FBgn0003093:TE01	Heads	ATSS-APA	3R:29046662:29046672:+	3R:29039072:29039072:+	gene bidirectional	Pkc98E
FBgn0003093	FBgn0003093:P01:TE02	24.695	0.00719149	62.3138	2.92872e-15	7.31622e-14	4.2121	8.33575	-2.59231	FBgn0003093:P01	FBgn0003093:TE02	Ovaries	ATSS-APA	3R:29047034:29047034:+	3R:29039072:29039072:+	gene bidirectional	Pkc98E
FBgn0003149	FBgn0003149:P03:TE04	0.621798	0.140234	16.8024	4.14804e-05	0.00025837	0.305564	4.7585	-8.20792	FBgn0003149:P03	FBgn0003149:TE04	Ovaries	ATSS-APA	3L:8733294:8733294:-	3L:8737544:8737544:-	other	Prm
FBgn0003165	FBgn0003165:P01:TE01	14.347	0.0368366	27.6854	1.42734e-07	1.38631e-06	4.42326	6.67717	-1.49478	FBgn0003165:P01	FBgn0003165:TE01	Ovaries	ATSS-APA	3R:9234412:9234412:-	3R:9237682:9237682:-	other	pum
FBgn0003165	FBgn0003165:P04:TE01	8.35308	0.0754212	32.6162	1.12273e-08	1.25718e-07	6.22935	1.72807	4.14692	FBgn0003165:P04	FBgn0003165:TE01	Heads	ATSS-APA	3R:9234412:9234412:-	3R:9157950:9157950:-	other	pum
FBgn0003187	FBgn0003187:P01:TE01	17.1387	1.09862	21.2547	4.02116e-06	3.0788e-05	2.60471	6.19375	-2.8924	FBgn0003187:P01	FBgn0003187:TE01	Ovaries	ATSS-APA	2L:17486802:17486802:-	2L:17497208:17497208:-	other	qua
FBgn0003187	FBgn0003187:P02:TE01	17.4274	1.09846	21.2571	4.01615e-06	3.07696e-05	9.77371	0.0331116	17.5553	FBgn0003187:P02	FBgn0003187:TE01	Heads	ATSS-APA	2L:17486802:17486802:-	2L:17492315:17492315:-	other	qua
FBgn0003204	FBgn0003204:P02:TE02	6.96074	0.0121473	37.9304	7.33141e-10	9.8121e-09	5.59949	1.48302	4.19992	FBgn0003204:P02	FBgn0003204:TE02	Heads	ATSS-APA	X:10749165:10749165:+	X:10745435:10745435:+	other	ras
FBgn0003218	FBgn0003218:P01:TE03	31.4206	0.123302	39.9121	2.65659e-10	3.80606e-09	5.24323	9.30556	-2.35223	FBgn0003218:P01	FBgn0003218:TE03	Ovaries	ATSS-APA	X:13775189:13775337:+	X:13762753:13762753:+	gene bidirectional	rdgB
FBgn0003218	FBgn0003218:P01:TE04	12.5948	0.0188064	119.787	7.04234e-28	5.35718e-26	6.75982	1.0568	5.9088	FBgn0003218:P01	FBgn0003218:TE04	Heads	ATSS-APA	X:13779488:13779501:+	X:13762753:13762753:+	gene bidirectional	rdgB
FBgn0003360	FBgn0003360:P01:TE02	1495.71	0.0168036	106.796	4.93516e-25	3.09379e-23	17.5226	20.0566	-1.20442	FBgn0003360:P01	FBgn0003360:TE02	Ovaries	ATSS-APA	X:10780894:10781116:-	X:10786907:10786907:-	other	sesB
FBgn0003360	FBgn0003360:P02:TE02	521.51	0.016974	143.543	4.47212e-33	4.75052e-31	15.3567	11.6472	1.80069	FBgn0003360:P02	FBgn0003360:TE02	Heads	ATSS-APA	X:10780894:10781116:-	X:10784458:10784458:-	other	sesB
FBgn0003371	FBgn0003371:P01:TE01	51.5404	0.0706141	18.2685	1.91858e-05	0.000128461	7.8544	10.1447	-1.20669	FBgn0003371:P01	FBgn0003371:TE01	Ovaries	ATSS-APA	X:2675016:2675016:+	X:2633953:2633953:+	gene bidirectional	sgg
FBgn0003371	FBgn0003371:P01:TE03	3.1425	0.0770908	12.491	0.000408924	0.00207203	3.47082	0.0269217	14.1749	FBgn0003371:P01	FBgn0003371:TE03	Heads	ATSS-APA	X:2675856:2675856:+	X:2633953:2633953:+	gene bidirectional	sgg
FBgn0003371	FBgn0003371:P04:TE04	2.07506	0.033063	10.0028	0.001563	0.00680803	2.87133	0.0269216	13.5795	FBgn0003371:P04	FBgn0003371:TE04	Heads	ATSS-APA	X:2676657:2676657:+	X:2658767:2658767:+	gene bidirectional	sgg
FBgn0003423	FBgn0003423:P02:TE03	66.3821	0.134031	12.2855	0.000456503	0.00229048	8.48883	4.24138	2.65147	FBgn0003423:P02	FBgn0003423:TE03	Heads	ATSS-APA	X:21384852:21384852:+	X:21374768:21374768:+	other	slgA
FBgn0003475	FBgn0003475:P01:TE03	38.2374	0.1014	61.3501	4.77764e-15	1.15674e-13	6.87232	9.52135	-1.44368	FBgn0003475:P01	FBgn0003475:TE03	Ovaries	ATSS-APA	2L:20348386:20348386:+	2L:20311220:20311220:+	other	spir
FBgn0003475	FBgn0003475:P02:TE03	28.7346	0.327148	35.6908	2.31256e-09	2.87025e-08	8.89171	0.0397133	16.5721	FBgn0003475:P02	FBgn0003475:TE03	Heads	ATSS-APA	2L:20348386:20348386:+	2L:20341852:20341852:+	other	spir
FBgn0003502	FBgn0003502:P01:TE02	9.17992	0.0241944	21.2791	3.97035e-06	3.04711e-05	2.99375	5.36485	-1.93132	FBgn0003502:P01	FBgn0003502:TE02	Ovaries	ATSS-APA	2L:8259506:8259506:-	2L:8301079:8301079:-	gene bidirectional	Btk29A
FBgn0003502	FBgn0003502:P03:TE03	1.0227	0.0956735	13.7826	0.000205232	0.00111055	3.4331	0.02536	14.3125	FBgn0003502:P03	FBgn0003502:TE03	Heads	ATSS-APA	2L:8258693:8258693:-	2L:8297124:8297124:-	gene bidirectional	Btk29A
FBgn0003612	FBgn0003612:P01:TE01	22.7196	0.00798789	56.9587	4.45071e-14	9.68234e-13	3.46597	6.83839	-2.38849	FBgn0003612:P01	FBgn0003612:TE01	Ovaries	ATSS-APA	2R:9120105:9120105:+	2R:9116031:9116031:+	gene bidirectional	Su(var)2-10
FBgn0003612	FBgn0003612:P01:TE02	13.7232	0.0227718	134.139	5.09524e-31	4.88439e-29	8.56415	1.66798	5.57778	FBgn0003612:P01	FBgn0003612:TE02	Heads	ATSS-APA	2R:9121498:9121610:+	2R:9116031:9116031:+	gene bidirectional	Su(var)2-10
FBgn0003612	FBgn0003612:P01:TE03	11.0575	0.0112003	25.6815	4.02664e-07	3.65216e-06	2.69022	5.26779	-2.19638	FBgn0003612:P01	FBgn0003612:TE03	Ovaries	ATSS-APA	2R:9122000:9122000:+	2R:9116031:9116031:+	gene bidirectional	Su(var)2-10
FBgn0003612	FBgn0003612:P02:TE01	15.1363	0.00770255	54.9845	1.21484e-13	2.50423e-12	2.06077	5.96163	-3.45629	FBgn0003612:P02	FBgn0003612:TE01	Ovaries	ATSS-APA	2R:9120105:9120105:+	2R:9116619:9116619:+	gene bidirectional	Su(var)2-10
FBgn0003612	FBgn0003612:P02:TE02	18.716	0.0100122	33.124	8.64655e-09	9.86946e-08	7.91002	5.01113	1.76758	FBgn0003612:P02	FBgn0003612:TE02	Heads	ATSS-APA	2R:9121498:9121610:+	2R:9116619:9116619:+	gene bidirectional	Su(var)2-10
FBgn0003612	FBgn0003612:P02:TE03	11.6083	0.00872783	21.1121	4.33184e-06	3.29103e-05	3.02993	5.21679	-1.79382	FBgn0003612:P02	FBgn0003612:TE03	Ovaries	ATSS-APA	2R:9122000:9122000:+	2R:9116619:9116619:+	gene bidirectional	Su(var)2-10
FBgn0003654	FBgn0003654:P02:TE01	60.7098	0.0416312	62.3049	2.9419e-15	7.31985e-14	7.44724	11.3559	-2.0417	FBgn0003654:P02	FBgn0003654:TE01	Ovaries	ATSS-APA	X:20228346:20228418:-	X:20236198:20236198:-	gene bidirectional	sw
FBgn0003654	FBgn0003654:P02:TE02	151.334	0.0232011	94.7624	2.14668e-22	1.02892e-20	11.5822	8.58546	1.5309	FBgn0003654:P02	FBgn0003654:TE02	Heads	ATSS-APA	X:20228125:20228125:-	X:20236198:20236198:-	gene bidirectional	sw
FBgn0003721	FBgn0003721:P01:TE07	2.2424	0.0479382	44.3258	2.7803e-11	4.49692e-10	1.24836	3.55957	-3.1653	FBgn0003721:P01	FBgn0003721:TE07	Ovaries	ATSS-APA	3R:15304529:15304529:+	3R:15281533:15281533:+	gene bidirectional	Tm1
FBgn0003721	FBgn0003721:P01:TE09	400.738	0.269089	40.323	2.15256e-10	3.11227e-09	16.7172	4.65135	6.40568	FBgn0003721:P01	FBgn0003721:TE09	Heads	ATSS-APA	3R:15304972:15304972:+	3R:15281533:15281533:+	gene bidirectional	Tm1
FBgn0003721	FBgn0003721:P04:TE06	34.3854	0.0133683	506.041	4.60844e-112	7.76258e-109	3.38995	9.99949	-4.16812	FBgn0003721:P04	FBgn0003721:TE06	Ovaries	ATSS-APA	3R:15300959:15300959:+	3R:15290945:15290945:+	gene bidirectional	Tm1
FBgn0003721	FBgn0003721:P04:TE07	6.75133	0.0662183	44.2822	2.84283e-11	4.58548e-10	3.0789	5.1574	-1.7031	FBgn0003721:P04	FBgn0003721:TE07	Ovaries	ATSS-APA	3R:15304529:15304529:+	3R:15290945:15290945:+	gene bidirectional	Tm1
FBgn0003721	FBgn0003721:P04:TE09	9.27416	0.0100233	11.9889	0.000535171	0.00264912	6.04274	4.13511	1.33446	FBgn0003721:P04	FBgn0003721:TE09	Heads	ATSS-APA	3R:15304972:15304972:+	3R:15290945:15290945:+	gene bidirectional	Tm1
FBgn0003748	FBgn0003748:P01:TE02	8.97625	0.0111307	16.9806	3.77634e-05	0.000236593	3.3435	5.8499	-1.90078	FBgn0003748:P01	FBgn0003748:TE02	Ovaries	ATSS-APA	2R:21088226:21088226:+	2R:21074019:21074019:+	other	Treh
FBgn0003748	FBgn0003748:P03:TE02	16.0253	0.0300363	14.2938	0.000156382	0.000868536	5.12448	1.62185	3.61765	FBgn0003748:P03	FBgn0003748:TE02	Heads	ATSS-APA	2R:21088226:21088226:+	2R:21080609:21080609:+	other	Treh
FBgn0003870	FBgn0003870:P01:TE04	11.6124	0.0618635	21.431	3.66796e-06	2.83043e-05	6.50255	3.3271	2.31932	FBgn0003870:P01	FBgn0003870:TE04	Heads	ATSS-APA	3R:31732768:31732768:+	3R:31713868:31713868:+	gene bidirectional	ttk
FBgn0003870	FBgn0003870:P02:TE02	3.09549	0.0290858	9.81308	0.00173275	0.00746743	1.59624	3.62659	-2.50317	FBgn0003870:P02	FBgn0003870:TE02	Ovaries	ATSS-APA	3R:31731325:31731569:+	3R:31724997:31724997:+	gene bidirectional	ttk
FBgn0003870	FBgn0003870:P02:TE06	6.46936	0.0186327	45.7948	1.31311e-11	2.19304e-10	1.12871	5.27954	-4.78701	FBgn0003870:P02	FBgn0003870:TE06	Ovaries	ATSS-APA	3R:31735392:31735392:+	3R:31724997:31724997:+	gene bidirectional	ttk
FBgn0003870	FBgn0003870:P03:TE06	1.67734	0.041653	15.8369	6.90432e-05	0.000409914	0.0252419	3.12955	-14.0336	FBgn0003870:P03	FBgn0003870:TE06	Ovaries	ATSS-APA	3R:31735392:31735392:+	3R:31725781:31725781:+	gene bidirectional	ttk
FBgn0004108	FBgn0004108:P02:TE01	7.59801	0.0127911	17.0697	3.60321e-05	0.00022671	3.22327	5.50602	-1.79385	FBgn0004108:P02	FBgn0004108:TE01	Ovaries	ATSS-APA	3L:16776830:16776830:+	3L:16773521:16773521:+	other	Nrt
FBgn0004363	FBgn0004363:P02:TE01	2.6944	0.0269764	18.1328	2.06021e-05	0.000136933	3.88191	0.0425797	13.2133	FBgn0004363:P02	FBgn0004363:TE01	Heads	ATSS-APA	2L:10847205:10847228:-	2L:10850340:10850340:-	other	porin
FBgn0004369	FBgn0004369:P02:TE02	3.29528	0.120983	12.7906	0.000348365	0.00179448	3.99153	0.0235915	15.0083	FBgn0004369:P02	FBgn0004369:TE02	Heads	ATSS-APA	3R:29485364:29485364:+	3R:29457571:29457571:+	other	Ptp99A
FBgn0004373	FBgn0004373:P01:TE02	7.61373	0.026248	46.7549	8.04437e-12	1.36673e-10	2.05462	5.47276	-3.14996	FBgn0004373:P01	FBgn0004373:TE02	Ovaries	ATSS-APA	3L:305661:305665:-	3L:319884:319884:-	gene bidirectional	fwd
FBgn0004373	FBgn0004373:P02:TE03	2.66098	0.0734937	18.0896	2.10753e-05	0.000139684	3.97796	0.908219	4.45306	FBgn0004373:P02	FBgn0004373:TE03	Heads	ATSS-APA	3L:305293:305394:-	3L:311642:311642:-	gene bidirectional	fwd
FBgn0004435	FBgn0004435:P01:TE03	5.04632	0.0212937	66.4628	3.56552e-16	9.62038e-15	2.58192	5.39313	-2.40655	FBgn0004435:P01	FBgn0004435:TE03	Ovaries	ATSS-APA	2R:12620909:12620970:+	2R:12612741:12612741:+	gene bidirectional	Galphaq
FBgn0004435	FBgn0004435:P02:TE01	356.625	0.200662	41.4201	1.22787e-10	1.84196e-09	13.6593	0.0407574	18.8812	FBgn0004435:P02	FBgn0004435:TE01	Heads	ATSS-APA	2R:12618983:12618983:+	2R:12615788:12615788:+	gene bidirectional	Galphaq
FBgn0004606	FBgn0004606:P01:TE04	0.727278	0.19218	11.083	0.000871249	0.00406364	1.81621	0.0155428	13.7796	FBgn0004606:P01	FBgn0004606:TE04	Heads	ATSS-APA	3R:30789277:30789277:+	3R:30765927:30765927:+	gene bidirectional	zfh1
FBgn0004606	FBgn0004606:P02:TE01	7.21253	0.0476874	20.9609	4.68752e-06	3.54754e-05	0.0185394	5.60471	-16.8753	FBgn0004606:P02	FBgn0004606:TE01	Ovaries	ATSS-APA	3R:30787177:30787302:+	3R:30783228:30783259:+	gene bidirectional	zfh1
FBgn0004606	FBgn0004606:P02:TE03	6.0117	0.0356699	18.4486	1.74549e-05	0.000118011	0.0180244	5.29092	-16.7483	FBgn0004606:P02	FBgn0004606:TE03	Ovaries	ATSS-APA	3R:30788593:30788725:+	3R:30783228:30783259:+	gene bidirectional	zfh1
FBgn0004611	FBgn0004611:P01:TE01	12.0188	0.0339395	58.48	2.0537e-14	4.66574e-13	4.26102	6.05053	-1.23952	FBgn0004611:P01	FBgn0004611:TE01	Ovaries	ATSS-APA	2L:346255:346255:+	2L:305936:305936:+	gene bidirectional	Plc21C
FBgn0004611	FBgn0004611:P01:TE02	2.14968	0.0515957	9.88259	0.0016685	0.00721689	3.56645	0.954252	3.95504	FBgn0004611:P01	FBgn0004611:TE02	Heads	ATSS-APA	2L:347927:347927:+	2L:305936:305936:+	gene bidirectional	Plc21C
FBgn0004611	FBgn0004611:P02:TE01	2.75279	0.0270311	11.3155	0.00076862	0.00364847	3.56713	0.955958	3.95045	FBgn0004611:P02	FBgn0004611:TE01	Heads	ATSS-APA	2L:346255:346255:+	2L:310201:310201:+	gene bidirectional	Plc21C
FBgn0004611	FBgn0004611:P02:TE02	2.89182	0.0535927	13.3487	0.000258608	0.00136983	3.53386	0.0230168	14.6846	FBgn0004611:P02	FBgn0004611:TE02	Heads	ATSS-APA	2L:347927:347927:+	2L:310201:310201:+	gene bidirectional	Plc21C
FBgn0004638	FBgn0004638:P01:TE01	6.21711	0.0245046	17.7177	2.5623e-05	0.000166298	3.00726	5.05475	-1.70561	FBgn0004638:P01	FBgn0004638:TE01	Ovaries	ATSS-APA	2R:13496767:13496767:-	2R:13502841:13502841:-	gene bidirectional	drk
FBgn0004638	FBgn0004638:P01:TE02	22.4991	0.0143005	145.445	1.71667e-33	1.84011e-31	3.17826	8.31072	-3.48789	FBgn0004638:P01	FBgn0004638:TE02	Ovaries	ATSS-APA	2R:13496442:13496442:-	2R:13502841:13502841:-	gene bidirectional	drk
FBgn0004638	FBgn0004638:P01:TE05	34.744	0.0865055	29.1769	6.60621e-08	6.71498e-07	9.44528	4.74653	2.77341	FBgn0004638:P01	FBgn0004638:TE05	Heads	ATSS-APA	2R:13495223:13495223:-	2R:13502841:13502841:-	gene bidirectional	drk
FBgn0004638	FBgn0004638:P02:TE05	7.59473	0.0308533	31.72	1.78078e-08	1.92989e-07	5.97868	1.41066	4.58966	FBgn0004638:P02	FBgn0004638:TE05	Heads	ATSS-APA	2R:13495223:13495223:-	2R:13502293:13502293:-	gene bidirectional	drk
FBgn0004648	FBgn0004648:P01:TE04	14.3366	0.0776686	61.4789	4.47505e-15	1.08571e-13	3.12785	8.59064	-3.68821	FBgn0004648:P01	FBgn0004648:TE04	Ovaries	ATSS-APA	X:509072:509072:+	X:496370:496370:+	gene bidirectional	svr
FBgn0004648	FBgn0004648:P03:TE03	55.627	0.0634737	54.7384	1.37686e-13	2.8185e-12	9.11963	3.18586	3.90993	FBgn0004648:P03	FBgn0004648:TE03	Heads	ATSS-APA	X:504495:504495:+	X:499959:499959:+	gene bidirectional	svr
FBgn0004648	FBgn0004648:P03:TE04	5.31419	0.0162554	21.4509	3.62997e-06	2.80295e-05	2.8882	5.367	-2.04424	FBgn0004648:P03	FBgn0004648:TE04	Ovaries	ATSS-APA	X:509072:509072:+	X:499959:499959:+	gene bidirectional	svr
FBgn0004655	FBgn0004655:P02:TE01	11.0816	0.0130588	14.1321	0.000170408	0.000936293	1.41114	4.30023	-3.42478	FBgn0004655:P02	FBgn0004655:TE01	Ovaries	ATSS-APA	X:2154826:2154826:-	X:2155902:2155902:-	other	wapl
FBgn0004838	FBgn0004838:P01:TE03	52.4546	0.0162257	86.6858	1.2721e-20	5.15441e-19	10.1055	6.75373	1.81279	FBgn0004838:P01	FBgn0004838:TE03	Heads	ATSS-APA	2L:6926806:6926806:+	2L:6920705:6920705:+	other	Hrb27C
FBgn0004838	FBgn0004838:P03:TE02	6.90634	0.0552186	13.4318	0.000247392	0.00131753	4.96718	3.03537	1.6153	FBgn0004838:P03	FBgn0004838:TE02	Heads	ATSS-APA	2L:6924285:6924285:+	2L:6921261:6921261:+	other	Hrb27C
FBgn0004882	FBgn0004882:P01:TE02	58.1325	0.494728	44.7906	2.19276e-11	3.59095e-10	3.34952	9.63194	-4.01775	FBgn0004882:P01	FBgn0004882:TE02	Ovaries	ATSS-APA	3R:23264648:23264648:-	3R:23280856:23280856:-	gene bidirectional	orb
FBgn0004882	FBgn0004882:P02:TE01	18.0904	0.453242	40.8786	1.61989e-10	2.3935e-09	9.58899	0.0396892	16.9374	FBgn0004882:P02	FBgn0004882:TE01	Heads	ATSS-APA	3R:23265641:23265641:-	3R:23270285:23270285:-	gene bidirectional	orb
FBgn0004882	FBgn0004882:P03:TE01	2.26101	0.094654	25.7131	3.96126e-07	3.5984e-06	3.85748	0.752506	4.89844	FBgn0004882:P03	FBgn0004882:TE01	Heads	ATSS-APA	3R:23265641:23265641:-	3R:23267912:23267912:-	gene bidirectional	orb
FBgn0004889	FBgn0004889:P01:TE04	3.86973	0.0564713	19.1254	1.22402e-05	8.58052e-05	4.75216	1.35495	3.88343	FBgn0004889:P01	FBgn0004889:TE04	Heads	ATSS-APA	3R:10126130:10126130:-	3R:10139772:10139772:-	gene bidirectional	tws
FBgn0004889	FBgn0004889:P02:TE01	50.5159	0.0248877	89.4994	3.06738e-21	1.31042e-19	5.82532	10.1717	-2.41443	FBgn0004889:P02	FBgn0004889:TE01	Ovaries	ATSS-APA	3R:10127645:10127645:-	3R:10134482:10134482:-	gene bidirectional	tws
FBgn0004889	FBgn0004889:P02:TE04	26.2274	0.0291724	105.724	8.47463e-25	5.12432e-23	9.10737	2.52901	4.61759	FBgn0004889:P02	FBgn0004889:TE04	Heads	ATSS-APA	3R:10126130:10126130:-	3R:10134482:10134482:-	gene bidirectional	tws
FBgn0004907	FBgn0004907:P01:TE01	157.011	0.0834254	50.2519	1.35221e-12	2.51878e-11	8.69824	15.9245	-3.57558	FBgn0004907:P01	FBgn0004907:TE01	Ovaries	ATSS-APA	2R:10104338:10104348:+	2R:10099591:10099591:+	gene bidirectional	14-3-3zeta
FBgn0004907	FBgn0004907:P01:TE02	240.428	0.0113331	60.6891	6.68388e-15	1.59857e-13	11.2327	15.3289	-1.99296	FBgn0004907:P01	FBgn0004907:TE02	Ovaries	ATSS-APA	2R:10108240:10108240:+	2R:10099591:10099591:+	gene bidirectional	14-3-3zeta
FBgn0004907	FBgn0004907:P01:TE04	318.242	0.0196372	191.744	1.32321e-43	2.22886e-41	13.048	5.75403	3.88553	FBgn0004907:P01	FBgn0004907:TE04	Heads	ATSS-APA	2R:10108759:10108846:+	2R:10099591:10099591:+	gene bidirectional	14-3-3zeta
FBgn0004907	FBgn0004907:P02:TE04	311.655	0.0323812	178.278	1.152e-40	1.6979e-38	12.9943	3.34991	5.69282	FBgn0004907:P02	FBgn0004907:TE04	Heads	ATSS-APA	2R:10108759:10108846:+	2R:10101037:10101046:+	gene bidirectional	14-3-3zeta
FBgn0004914	FBgn0004914:P03:TE01	4.49716	0.0903212	13.1128	0.00029329	0.00153823	4.30865	1.15915	4.00726	FBgn0004914:P03	FBgn0004914:TE01	Heads	ATSS-APA	2L:8687472:8687472:-	2L:8699905:8699905:-	other	Hnf4
FBgn0005536	FBgn0005536:P01:TE03	15.9542	0.0283037	200.219	1.87058e-45	3.7383e-43	1.85775	9.71131	-5.8586	FBgn0005536:P01	FBgn0005536:TE03	Ovaries	ATSS-APA	3L:16079862:16080104:+	3L:16051960:16051960:+	gene bidirectional	Mbs
FBgn0005536	FBgn0005536:P02:TE01	11.3732	0.10974	14.1946	0.000164847	0.000910404	5.06324	1.46298	3.87902	FBgn0005536:P02	FBgn0005536:TE01	Heads	ATSS-APA	3L:16079364:16079402:+	3L:16073367:16073367:+	gene bidirectional	Mbs
FBgn0005536	FBgn0005536:P02:TE02	24.7713	0.0296429	51.4211	7.45329e-13	1.42203e-11	6.85038	1.47123	4.99381	FBgn0005536:P02	FBgn0005536:TE02	Heads	ATSS-APA	3L:16079589:16079589:+	3L:16073367:16073367:+	gene bidirectional	Mbs
FBgn0005536	FBgn0005536:P02:TE04	12.163	0.0129752	29.0885	6.9147e-08	7.01043e-07	5.27983	1.47302	4.00744	FBgn0005536:P02	FBgn0005536:TE04	Heads	ATSS-APA	3L:16080258:16080264:+	3L:16073367:16073367:+	gene bidirectional	Mbs
FBgn0005640	FBgn0005640:P02:TE01	20.0549	0.0239474	23.9517	9.87839e-07	8.42808e-06	6.3118	2.01809	3.73576	FBgn0005640:P02	FBgn0005640:TE01	Heads	ATSS-APA	3L:3608549:3608549:+	3L:3543581:3543581:+	other	Eip63E
FBgn0005649	FBgn0005649:P01:TE01	2.63134	0.0258863	15.7643	7.17446e-05	0.000424882	1.16111	3.42221	-3.25139	FBgn0005649:P01	FBgn0005649:TE01	Ovaries	ATSS-APA	3R:24045240:24045240:-	3R:24048265:24048265:-	gene bidirectional	Rox8
FBgn0005649	FBgn0005649:P02:TE01	48.8613	0.0401219	53.2558	2.92822e-13	5.902e-12	7.0218	9.75355	-1.47642	FBgn0005649:P02	FBgn0005649:TE01	Ovaries	ATSS-APA	3R:24045240:24045240:-	3R:24047990:24047990:-	gene bidirectional	Rox8
FBgn0005649	FBgn0005649:P02:TE02	39.0751	0.0798326	32.2892	1.32851e-08	1.46671e-07	9.95546	5.71867	2.37265	FBgn0005649:P02	FBgn0005649:TE02	Heads	ATSS-APA	3R:24043265:24043396:-	3R:24047990:24047990:-	gene bidirectional	Rox8
FBgn0005649	FBgn0005649:P05:TE02	5.36348	0.0185496	17.6194	2.69824e-05	0.00017452	5.01544	1.89811	3.07555	FBgn0005649:P05	FBgn0005649:TE02	Heads	ATSS-APA	3R:24043265:24043396:-	3R:24047012:24047012:-	gene bidirectional	Rox8
FBgn0005694	FBgn0005694:P01:TE03	12.5361	0.0569907	52.8383	3.62169e-13	7.22561e-12	7.15268	1.65983	4.81326	FBgn0005694:P01	FBgn0005694:TE03	Heads	ATSS-APA	3L:21438783:21438783:+	3L:21433423:21433423:+	other	Aef1
FBgn0010225	FBgn0010225:P01:TE01	3.18753	0.0447427	73.5932	9.59966e-18	2.91726e-16	1.06757	6.49848	-5.72383	FBgn0010225:P01	FBgn0010225:TE01	Ovaries	ATSS-APA	3R:4240043:4240043:+	3R:4233048:4233048:+	gene bidirectional	Gel
FBgn0010225	FBgn0010225:P02:TE02	162.434	0.190159	18.8175	1.43838e-05	9.953e-05	9.7433	4.27306	3.28365	FBgn0010225:P02	FBgn0010225:TE02	Heads	ATSS-APA	3R:4241045:4241045:+	3R:4235218:4235218:+	gene bidirectional	Gel
FBgn0010226	FBgn0010226:P03:TE02	4.87756	0.0335805	18.3701	1.81889e-05	0.000122552	4.66121	1.73618	3.08647	FBgn0010226:P03	FBgn0010226:TE02	Heads	ATSS-APA	2R:17093398:17093398:-	2R:17096977:17096977:-	other	GstS1
FBgn0010280	FBgn0010280:P01:TE04	2.60116	0.0406753	13.7984	0.000203513	0.00110226	3.56678	0.975244	3.89203	FBgn0010280:P01	FBgn0010280:TE04	Heads	ATSS-APA	3L:16121651:16121651:+	3L:16113213:16113213:+	gene bidirectional	Taf4
FBgn0010280	FBgn0010280:P02:TE01	9.72064	0.0187955	43.7136	3.80113e-11	6.04032e-10	2.38365	5.90725	-2.9836	FBgn0010280:P02	FBgn0010280:TE01	Ovaries	ATSS-APA	3L:16120365:16120440:+	3L:16113791:16113791:+	gene bidirectional	Taf4
FBgn0010280	FBgn0010280:P02:TE03	3.20659	0.0543017	16.4498	4.99557e-05	0.00030507	3.99972	0.974285	4.26677	FBgn0010280:P02	FBgn0010280:TE03	Heads	ATSS-APA	3L:16121368:16121368:+	3L:16113791:16113791:+	gene bidirectional	Taf4
FBgn0010300	FBgn0010300:P01:TE01	32.0006	0.0062333	16.4388	5.02466e-05	0.000306497	3.13283	5.87116	-2.1194	FBgn0010300:P01	FBgn0010300:TE01	Ovaries	ATSS-APA	2L:19171852:19171852:+	2L:19133817:19133817:+	gene bidirectional	brat
FBgn0010300	FBgn0010300:P01:TE03	11.9872	0.0103536	10.829	0.000999238	0.0045898	0.0494654	3.94396	-12.8326	FBgn0010300:P01	FBgn0010300:TE03	Ovaries	ATSS-APA	2L:19172327:19172327:+	2L:19133817:19133817:+	gene bidirectional	brat
FBgn0010300	FBgn0010300:P03:TE01	2.9896	0.0300097	57.8906	2.77104e-14	6.19988e-13	6.16279	1.35558	4.82124	FBgn0010300:P03	FBgn0010300:TE01	Heads	ATSS-APA	2L:19171852:19171852:+	2L:19165868:19165868:+	gene bidirectional	brat
FBgn0010300	FBgn0010300:P03:TE06	0.718263	0.0833114	11.5315	0.000684277	0.00330127	3.13299	0.684898	4.50698	FBgn0010300:P03	FBgn0010300:TE06	Heads	ATSS-APA	2L:19177989:19177989:+	2L:19165868:19165868:+	gene bidirectional	brat
FBgn0010352	FBgn0010352:P01:TE01	70.5582	0.0399042	85.8548	1.93646e-20	7.69625e-19	6.46104	12.4283	-3.14386	FBgn0010352:P01	FBgn0010352:TE01	Ovaries	ATSS-APA	3L:16967899:16967907:+	3L:16955501:16955501:+	gene bidirectional	Nc73EF
FBgn0010352	FBgn0010352:P01:TE02	42.6451	0.0100743	11.9815	0.000537325	0.00265867	5.92112	3.93393	1.4224	FBgn0010352:P01	FBgn0010352:TE02	Heads	ATSS-APA	3L:16968080:16968080:+	3L:16955501:16955501:+	gene bidirectional	Nc73EF
FBgn0010352	FBgn0010352:P03:TE01	211.081	0.0152913	73.8903	8.2583e-18	2.52263e-16	10.0173	7.27653	1.46528	FBgn0010352:P03	FBgn0010352:TE01	Heads	ATSS-APA	3L:16967899:16967907:+	3L:16957440:16957440:+	gene bidirectional	Nc73EF
FBgn0010352	FBgn0010352:P03:TE02	28.884	0.0242768	10.1495	0.00144343	0.00636004	4.97648	2.37559	2.37459	FBgn0010352:P03	FBgn0010352:TE02	Heads	ATSS-APA	3L:16968080:16968080:+	3L:16957440:16957440:+	gene bidirectional	Nc73EF
FBgn0010382	FBgn0010382:P01:TE03	0.0850396	0.376859	9.65674	0.00188658	0.0080266	2.53878	0.0130956	15.2807	FBgn0010382:P01	FBgn0010382:TE03	Heads	ATSS-APA	2L:15727582:15727582:-	2L:15751078:15751078:-	other	CycE
FBgn0010415	FBgn0010415:P01:TE01	76.9042	0.0501207	55.3449	1.01134e-13	2.10313e-12	8.28572	11.9834	-1.88978	FBgn0010415:P01	FBgn0010415:TE01	Ovaries	ATSS-APA	2R:21394228:21394228:-	2R:21481176:21481176:-	gene bidirectional	Sdc
FBgn0010415	FBgn0010415:P01:TE02	32.7458	0.0190526	44.0687	3.17055e-11	5.07934e-10	7.99041	5.49916	1.48025	FBgn0010415:P01	FBgn0010415:TE02	Heads	ATSS-APA	2R:21394008:21394065:-	2R:21481176:21481176:-	gene bidirectional	Sdc
FBgn0010415	FBgn0010415:P01:TE03	20.2104	0.188985	11.3504	0.000754311	0.00359938	6.97201	3.79283	2.17635	FBgn0010415:P01	FBgn0010415:TE03	Heads	ATSS-APA	2R:21393618:21393618:-	2R:21481176:21481176:-	gene bidirectional	Sdc
FBgn0010421	FBgn0010421:P01:TE02	0.704379	0.133642	17.4709	2.91747e-05	0.000187159	3.46313	0.0314959	13.715	FBgn0010421:P01	FBgn0010421:TE02	Heads	ATSS-APA	3R:10766320:10766320:-	3R:10777374:10777374:-	other	TfIIFbeta
FBgn0010504	FBgn0010504:P01:TE02	11.8186	0.201317	16.1887	5.73366e-05	0.000345809	3.77852	6.88301	-2.13682	FBgn0010504:P01	FBgn0010504:TE02	Ovaries	ATSS-APA	2R:8146919:8146919:-	2R:8156654:8156654:-	other	kermit
FBgn0011202	FBgn0011202:P01:TE01	7.55981	0.0144656	17.9835	2.2283e-05	0.000146617	3.70221	5.58611	-1.40469	FBgn0011202:P01	FBgn0011202:TE01	Ovaries	ATSS-APA	2L:20766952:20766952:+	2L:20758145:20758145:+	gene bidirectional	dia
FBgn0011202	FBgn0011202:P02:TE02	2.95756	0.0260583	17.5509	2.79711e-05	0.000180223	4.15744	1.07687	4.10295	FBgn0011202:P02	FBgn0011202:TE02	Heads	ATSS-APA	2L:20767164:20767164:+	2L:20760301:20760301:+	gene bidirectional	dia
FBgn0011202	FBgn0011202:P02:TE03	5.20495	0.0223479	24.1677	8.8301e-07	7.58308e-06	5.08463	1.8479	3.20351	FBgn0011202:P02	FBgn0011202:TE03	Heads	ATSS-APA	2L:20767536:20767536:+	2L:20760301:20760301:+	gene bidirectional	dia
FBgn0011217	FBgn0011217:P01:TE01	9.68504	0.657023	10.5532	0.00115987	0.00523384	6.80384	0.896705	6.41271	FBgn0011217:P01	FBgn0011217:TE01	Heads	ATSS-APA	3R:14732880:14732880:-	3R:14741319:14741319:-	other	eff
FBgn0011224	FBgn0011224:P01:TE01	2.7632	0.0287198	16.3036	5.39601e-05	0.000327286	4.05118	0.0403389	13.5093	FBgn0011224:P01	FBgn0011224:TE01	Heads	ATSS-APA	3R:31851485:31851485:-	3R:32015520:32015520:-	gene bidirectional	heph
FBgn0011224	FBgn0011224:P02:TE01	17.8063	0.0195797	119.75	7.17733e-28	5.42487e-26	4.21222	6.90867	-1.79468	FBgn0011224:P02	FBgn0011224:TE01	Ovaries	ATSS-APA	3R:31851485:31851485:-	3R:31985768:31985768:-	gene bidirectional	heph
FBgn0011224	FBgn0011224:P03:TE01	8.90184	0.267974	13.4798	0.00024114	0.00128772	6.74471	1.27809	5.34465	FBgn0011224:P03	FBgn0011224:TE01	Heads	ATSS-APA	3R:31851485:31851485:-	3R:31937392:31937392:-	gene bidirectional	heph
FBgn0011224	FBgn0011224:P03:TE02	4.9901	0.183966	15.3018	9.16306e-05	0.000531963	5.58966	0.891234	5.68095	FBgn0011224:P03	FBgn0011224:TE02	Heads	ATSS-APA	3R:31851181:31851330:-	3R:31937392:31937392:-	gene bidirectional	heph
FBgn0011225	FBgn0011225:P01:TE02	29.5682	0.021579	51.5133	7.11147e-13	1.35902e-11	8.37614	3.64091	3.09102	FBgn0011225:P01	FBgn0011225:TE02	Heads	ATSS-APA	3R:24252827:24252827:-	3R:24271233:24271233:-	gene bidirectional	jar
FBgn0011225	FBgn0011225:P02:TE01	4.70171	0.0204743	14.9466	0.000110596	0.000631479	4.35592	0.0366198	14.0298	FBgn0011225:P02	FBgn0011225:TE01	Heads	ATSS-APA	3R:24253145:24253145:-	3R:24263842:24263842:-	gene bidirectional	jar
FBgn0011225	FBgn0011225:P02:TE02	10.3792	0.0149813	37.4012	9.61611e-10	1.25842e-08	6.19142	0.0366199	15.2829	FBgn0011225:P02	FBgn0011225:TE02	Heads	ATSS-APA	3R:24252827:24252827:-	3R:24263842:24263842:-	gene bidirectional	jar
FBgn0011225	FBgn0011225:P03:TE02	15.0966	0.015871	88.6203	4.78347e-21	1.98598e-19	4.56396	7.77291	-2.0149	FBgn0011225:P03	FBgn0011225:TE02	Ovaries	ATSS-APA	3R:24252827:24252827:-	3R:24259488:24259488:-	gene bidirectional	jar
FBgn0011259	FBgn0011259:P01:TE01	2.3071	0.0505051	23.349	1.35115e-06	1.1251e-05	1.25974	4.13296	-3.62528	FBgn0011259:P01	FBgn0011259:TE01	Ovaries	ATSS-APA	2L:8667558:8667589:+	2L:8542148:8542148:+	other	Sema1a
FBgn0011280	FBgn0011280:P01:TE01	13.0754	0.00911796	19.1049	1.23727e-05	8.66821e-05	2.12472	5.52477	-3.08371	FBgn0011280:P01	FBgn0011280:TE01	Ovaries	ATSS-APA	X:20420979:20420979:+	X:20419614:20419614:+	gene bidirectional	Obp19d
FBgn0011280	FBgn0011280:P02:TE02	912.585	0.0102316	16.3499	5.26599e-05	0.000319893	10.7648	0.170485	13.3291	FBgn0011280:P02	FBgn0011280:TE02	Heads	ATSS-APA	X:20421187:20421187:+	X:20420091:20420091:+	gene bidirectional	Obp19d
FBgn0011584	FBgn0011584:P01:TE01	26.8684	0.026841	62.2348	3.04859e-15	7.56756e-14	5.8015	9.14682	-1.9018	FBgn0011584:P01	FBgn0011584:TE01	Ovaries	ATSS-APA	2L:10012118:10012118:+	2L:10009382:10009382:+	gene bidirectional	Trp1
FBgn0011584	FBgn0011584:P02:TE01	7.62477	0.0458726	13.3728	0.000255304	0.00135355	4.88813	1.3397	4.01431	FBgn0011584:P02	FBgn0011584:TE01	Heads	ATSS-APA	2L:10012118:10012118:+	2L:10010355:10010355:+	gene bidirectional	Trp1
FBgn0011584	FBgn0011584:P02:TE04	9.26079	0.00978378	27.1875	1.84652e-07	1.76152e-06	5.22462	0.0417925	14.2767	FBgn0011584:P02	FBgn0011584:TE04	Heads	ATSS-APA	2L:10013170:10013274:+	2L:10010355:10010355:+	gene bidirectional	Trp1
FBgn0011606	FBgn0011606:P01:TE02	6.68894	0.0887477	56.6006	5.33956e-14	1.15098e-12	7.6409	1.16213	6.13577	FBgn0011606:P01	FBgn0011606:TE02	Heads	ATSS-APA	X:2599112:2599112:-	X:2604052:2604052:-	gene bidirectional	Klp3A
FBgn0011606	FBgn0011606:P02:TE01	31.8406	0.0114537	27.001	2.03346e-07	1.92428e-06	4.22165	6.11787	-1.31238	FBgn0011606:P02	FBgn0011606:TE01	Ovaries	ATSS-APA	X:2599447:2599447:-	X:2603903:2603903:-	gene bidirectional	Klp3A
FBgn0011648	FBgn0011648:P01:TE01	52.62	0.0293436	114.209	1.17245e-26	8.13195e-25	7.29738	10.4548	-1.6754	FBgn0011648:P01	FBgn0011648:TE01	Ovaries	ATSS-APA	2L:3146453:3146453:-	2L:3159643:3159643:-	gene bidirectional	Mad
FBgn0011648	FBgn0011648:P01:TE02	27.2157	0.0177301	121.612	2.80634e-28	2.23578e-26	8.22335	2.70875	3.93707	FBgn0011648:P01	FBgn0011648:TE02	Heads	ATSS-APA	2L:3146057:3146057:-	2L:3159643:3159643:-	gene bidirectional	Mad
FBgn0011648	FBgn0011648:P02:TE02	1.8384	0.0566867	12.4138	0.000426173	0.00215388	3.06924	0.0361476	12.9365	FBgn0011648:P02	FBgn0011648:TE02	Heads	ATSS-APA	2L:3146057:3146057:-	2L:3152753:3152753:-	gene bidirectional	Mad
FBgn0011656	FBgn0011656:P03:TE01	7.37544	0.0183902	44.6752	2.32584e-11	3.79833e-10	6.20058	0.0190128	17.1798	FBgn0011656:P03	FBgn0011656:TE01	Heads	ATSS-APA	2R:9915503:9915503:-	2R:9929615:9929615:-	other	Mef2
FBgn0011661	FBgn0011661:P02:TE01	29.8774	0.0551696	66.4692	3.55404e-16	9.6114e-15	4.38516	9.52851	-3.08613	FBgn0011661:P02	FBgn0011661:TE01	Ovaries	ATSS-APA	X:8873624:8873624:-	X:8898000:8898000:-	gene bidirectional	Moe
FBgn0011661	FBgn0011661:P02:TE02	16.2746	0.0107769	54.9626	1.22847e-13	2.5279e-12	4.70037	7.41402	-1.71363	FBgn0011661:P02	FBgn0011661:TE02	Ovaries	ATSS-APA	X:8873299:8873373:-	X:8898000:8898000:-	gene bidirectional	Moe
FBgn0011661	FBgn0011661:P04:TE02	62.9814	0.0277201	9.73839	0.00180459	0.00772744	10.3772	7.34192	1.6109	FBgn0011661:P04	FBgn0011661:TE02	Heads	ATSS-APA	X:8873299:8873373:-	X:8891807:8891807:-	gene bidirectional	Moe
FBgn0011661	FBgn0011661:P05:TE01	50.5045	0.0555446	80.4792	2.93782e-19	1.04024e-17	10.1824	0.0281443	18.2329	FBgn0011661:P05	FBgn0011661:TE01	Heads	ATSS-APA	X:8873624:8873624:-	X:8878725:8878725:-	gene bidirectional	Moe
FBgn0011661	FBgn0011661:P05:TE02	57.1802	0.238062	37.4511	9.37327e-10	1.22937e-08	10.5742	0.0281478	18.4308	FBgn0011661:P05	FBgn0011661:TE02	Heads	ATSS-APA	X:8873299:8873373:-	X:8878725:8878725:-	gene bidirectional	Moe
FBgn0011666	FBgn0011666:P01:TE01	2.97919	0.110792	39.898	2.67582e-10	3.82432e-09	7.73446	0.0140487	18.9456	FBgn0011666:P01	FBgn0011666:TE01	Heads	ATSS-APA	3R:25601745:25601745:+	3R:25516119:25516119:+	other	msi
FBgn0011666	FBgn0011666:P01:TE02	2.30834	0.136457	33.0017	9.20778e-09	1.04594e-07	7.42045	0.0140484	18.7701	FBgn0011666:P01	FBgn0011666:TE02	Heads	ATSS-APA	3R:25602421:25602421:+	3R:25516119:25516119:+	other	msi
FBgn0011672	FBgn0011672:P01:TE02	7.86712	0.0321756	9.42238	0.00214354	0.00897849	4.71266	2.5763	1.93893	FBgn0011672:P01	FBgn0011672:TE02	Heads	ATSS-APA	3R:21052444:21052456:-	3R:21060800:21060800:-	other	Mvl
FBgn0011705	FBgn0011705:P01:TE01	4.16207	0.0366541	9.90161	0.00165135	0.00715057	4.51558	2.70197	1.64709	FBgn0011705:P01	FBgn0011705:TE01	Heads	ATSS-APA	2L:8985937:8985937:-	2L:8989539:8989539:-	other	rost
FBgn0011725	FBgn0011725:P01:TE02	8.34639	0.0120914	27.3353	1.71058e-07	1.63713e-06	3.34423	4.81272	-1.20076	FBgn0011725:P01	FBgn0011725:TE02	Ovaries	ATSS-APA	3R:24197789:24197789:-	3R:24221965:24221965:-	gene bidirectional	twin
FBgn0011725	FBgn0011725:P02:TE04	14.7863	0.013773	79.2375	5.50741e-19	1.89323e-17	3.51311	6.37861	-2.07144	FBgn0011725:P02	FBgn0011725:TE04	Ovaries	ATSS-APA	3R:24197123:24197129:-	3R:24221435:24221440:-	gene bidirectional	twin
FBgn0011725	FBgn0011725:P04:TE02	31.0715	0.531926	19.5618	9.73996e-06	6.93921e-05	10.2858	0.0296092	18.139	FBgn0011725:P04	FBgn0011725:TE02	Heads	ATSS-APA	3R:24197789:24197789:-	3R:24201486:24201486:-	gene bidirectional	twin
FBgn0011763	FBgn0011763:P01:TE01	50.6154	0.0226622	182.186	1.61521e-41	2.47336e-39	5.40436	10.4697	-2.83973	FBgn0011763:P01	FBgn0011763:TE01	Ovaries	ATSS-APA	2R:13227745:13227745:+	2R:13222434:13222434:+	gene bidirectional	Dp
FBgn0011763	FBgn0011763:P01:TE02	55.9907	0.0372795	97.0112	6.89369e-23	3.44422e-21	10.7601	5.99575	2.60375	FBgn0011763:P01	FBgn0011763:TE02	Heads	ATSS-APA	2R:13228202:13228202:+	2R:13222434:13222434:+	gene bidirectional	Dp
FBgn0011763	FBgn0011763:P02:TE02	11.0958	0.0162373	10.9484	0.000936851	0.00433193	5.78462	3.62091	1.60467	FBgn0011763:P02	FBgn0011763:TE02	Heads	ATSS-APA	2R:13228202:13228202:+	2R:13223592:13223592:+	gene bidirectional	Dp
FBgn0011766	FBgn0011766:P01:TE01	15.9442	0.0119885	49.9926	1.54329e-12	2.80817e-11	3.39924	6.63121	-2.32815	FBgn0011766:P01	FBgn0011766:TE01	Ovaries	ATSS-APA	3R:21621244:21621369:-	3R:21660432:21660432:-	gene bidirectional	E2f1
FBgn0011766	FBgn0011766:P01:TE02	5.10051	0.0195373	20.6214	5.5967e-06	4.16871e-05	1.57238	4.39333	-3.17833	FBgn0011766:P01	FBgn0011766:TE02	Ovaries	ATSS-APA	3R:21620910:21620912:-	3R:21660432:21660432:-	gene bidirectional	E2f1
FBgn0011766	FBgn0011766:P03:TE03	2.85729	0.106937	11.1838	0.000825142	0.00387003	4.07656	1.45259	3.16208	FBgn0011766:P03	FBgn0011766:TE03	Heads	ATSS-APA	3R:21620459:21620471:-	3R:21633073:21633073:-	gene bidirectional	E2f1
FBgn0011766	FBgn0011766:P04:TE03	2.51636	0.027299	15.9359	6.55254e-05	0.000390404	3.78818	1.21595	3.44306	FBgn0011766:P04	FBgn0011766:TE03	Heads	ATSS-APA	3R:21620459:21620471:-	3R:21632693:21632693:-	gene bidirectional	E2f1
FBgn0012036	FBgn0012036:P01:TE02	13.0307	0.67749	9.41749	0.00214925	0.00899922	6.45486	0.0295452	16.0628	FBgn0012036:P01	FBgn0012036:TE02	Heads	ATSS-APA	2L:9391567:9391629:+	2L:9387390:9387390:+	other	Aldh
FBgn0013263	FBgn0013263:P01:TE03	5.59343	0.0155675	24.504	7.41543e-07	6.46233e-06	5.18962	2.11218	2.87668	FBgn0013263:P01	FBgn0013263:TE03	Heads	ATSS-APA	3L:14750243:14750243:-	3L:14761844:14761844:-	gene bidirectional	Trl
FBgn0013263	FBgn0013263:P02:TE02	29.9217	0.0216103	57.4632	3.44361e-14	7.60366e-13	5.78214	8.05332	-1.33074	FBgn0013263:P02	FBgn0013263:TE02	Ovaries	ATSS-APA	3L:14752371:14752381:-	3L:14757962:14757962:-	gene bidirectional	Trl
FBgn0013263	FBgn0013263:P02:TE03	8.38398	0.0573107	49.4044	2.08282e-12	3.73798e-11	6.51492	1.23273	5.31375	FBgn0013263:P02	FBgn0013263:TE03	Heads	ATSS-APA	3L:14750243:14750243:-	3L:14757962:14757962:-	gene bidirectional	Trl
FBgn0013576	FBgn0013576:P02:TE04	5.94716	0.0274829	19.9319	8.02486e-06	5.79076e-05	4.68189	0.0160494	16.6551	FBgn0013576:P02	FBgn0013576:TE04	Heads	ATSS-APA	3R:5272016:5272168:-	3R:5350010:5350010:-	gene bidirectional	mtd
FBgn0013576	FBgn0013576:P02:TE05	3.12066	0.0297208	9.74113	0.00180191	0.0077203	3.44298	0.0152547	15.7883	FBgn0013576:P02	FBgn0013576:TE05	Heads	ATSS-APA	3R:5270103:5270117:-	3R:5350010:5350010:-	gene bidirectional	mtd
FBgn0013576	FBgn0013576:P05:TE03	2.44066	0.0379706	41.8937	9.63722e-11	1.4587e-09	0.0119602	4.36664	-17.2669	FBgn0013576:P05	FBgn0013576:TE03	Ovaries	ATSS-APA	3R:5272948:5272948:-	3R:5298777:5298777:-	gene bidirectional	mtd
FBgn0013576	FBgn0013576:P06:TE02	2.9255	0.0659093	34.2496	4.84772e-09	5.73315e-08	0.636076	4.52575	-5.91681	FBgn0013576:P06	FBgn0013576:TE02	Ovaries	ATSS-APA	3R:5273202:5273392:-	3R:5297516:5297516:-	gene bidirectional	mtd
FBgn0013576	FBgn0013576:P06:TE03	12.6855	0.0339979	37.0151	1.17216e-09	1.52046e-08	3.89992	7.04292	-2.12667	FBgn0013576:P06	FBgn0013576:TE03	Ovaries	ATSS-APA	3R:5272948:5272948:-	3R:5297516:5297516:-	gene bidirectional	mtd
FBgn0013576	FBgn0013576:P07:TE03	20.7949	0.0185989	46.5037	9.1444e-12	1.54916e-10	7.14447	2.14085	4.05074	FBgn0013576:P07	FBgn0013576:TE03	Heads	ATSS-APA	3R:5272948:5272948:-	3R:5287320:5287320:-	gene bidirectional	mtd
FBgn0013718	FBgn0013718:P01:TE01	15.4745	0.0125441	265.205	1.25913e-59	4.01254e-57	1.72835	8.97233	-5.68881	FBgn0013718:P01	FBgn0013718:TE01	Ovaries	ATSS-APA	3L:14232204:14232204:+	3L:14190871:14190871:+	gene bidirectional	nuf
FBgn0013718	FBgn0013718:P02:TE02	30.4737	0.2319	24.0746	9.26758e-07	7.94143e-06	7.89611	0.0725635	14.2972	FBgn0013718:P02	FBgn0013718:TE02	Heads	ATSS-APA	3L:14232377:14232500:+	3L:14205433:14205433:+	gene bidirectional	nuf
FBgn0013718	FBgn0013718:P04:TE02	26.9984	0.0730696	15.9966	6.34557e-05	0.000378997	7.43211	2.93611	3.25125	FBgn0013718:P04	FBgn0013718:TE02	Heads	ATSS-APA	3L:14232377:14232500:+	3L:14221441:14221441:+	gene bidirectional	nuf
FBgn0013720	FBgn0013720:P01:TE01	1.75674	0.0592989	14.8575	0.000115948	0.00065982	3.44374	0.028298	14.0061	FBgn0013720:P01	FBgn0013720:TE01	Heads	ATSS-APA	X:1470666:1470756:+	X:1466750:1466750:+	other	pck
FBgn0013720	FBgn0013720:P02:TE01	2.33356	0.0350843	23.1432	1.50372e-06	1.24162e-05	4.10355	0.0282978	14.5747	FBgn0013720:P02	FBgn0013720:TE01	Heads	ATSS-APA	X:1470666:1470756:+	X:1467494:1467494:+	other	pck
FBgn0013750	FBgn0013750:P02:TE02	7.13549	0.0134135	26.3963	2.78066e-07	2.58775e-06	2.64143	4.89142	-1.99131	FBgn0013750:P02	FBgn0013750:TE02	Ovaries	ATSS-APA	2R:15324683:15324683:+	2R:15322804:15322804:+	other	Arf51F
FBgn0013759	FBgn0013759:P01:TE02	13.984	0.44287	11.1474	0.00084151	0.0039374	4.44413	7.17997	-1.77158	FBgn0013759:P01	FBgn0013759:TE02	Ovaries	ATSS-APA	3R:21785763:21785763:-	3R:21822674:21822674:-	gene bidirectional	CASK
FBgn0013759	FBgn0013759:P02:TE02	3.64105	0.0216544	13.7842	0.000205058	0.00111012	3.4137	0.0349902	13.3657	FBgn0013759:P02	FBgn0013759:TE02	Heads	ATSS-APA	3R:21785763:21785763:-	3R:21808689:21808689:-	gene bidirectional	CASK
FBgn0013759	FBgn0013759:P02:TE03	6.45132	0.111079	16.8572	4.03007e-05	0.000251687	4.40306	0.0349905	14.1974	FBgn0013759:P02	FBgn0013759:TE03	Heads	ATSS-APA	3R:21785592:21785592:-	3R:21808689:21808689:-	gene bidirectional	CASK
FBgn0013765	FBgn0013765:P01:TE02	8.96758	0.093916	31.0433	2.52337e-08	2.69747e-07	1.63301	7.42314	-5.0152	FBgn0013765:P01	FBgn0013765:TE02	Ovaries	ATSS-APA	2R:13439848:13439867:-	2R:13450475:13450475:-	gene bidirectional	cnn
FBgn0013765	FBgn0013765:P01:TE03	16.8639	0.0168852	235.108	4.5855e-53	1.2015e-50	0.0161957	9.85217	-19.659	FBgn0013765:P01	FBgn0013765:TE03	Ovaries	ATSS-APA	2R:13439315:13439315:-	2R:13450475:13450475:-	gene bidirectional	cnn
FBgn0013765	FBgn0013765:P02:TE02	11.4779	0.0135474	57.8286	2.8598e-14	6.37427e-13	4.97563	0.0315942	14.9116	FBgn0013765:P02	FBgn0013765:TE02	Heads	ATSS-APA	2R:13439848:13439867:-	2R:13449400:13449400:-	gene bidirectional	cnn
FBgn0013765	FBgn0013765:P02:TE03	25.0757	0.0116536	131.528	1.89782e-30	1.73467e-28	6.83894	1.41802	5.09537	FBgn0013765:P02	FBgn0013765:TE03	Heads	ATSS-APA	2R:13439315:13439315:-	2R:13449400:13449400:-	gene bidirectional	cnn
FBgn0013765	FBgn0013765:P03:TE03	3.59398	0.0357535	18.3181	1.86921e-05	0.00012544	3.18268	0.0314086	13.4557	FBgn0013765:P03	FBgn0013765:TE03	Heads	ATSS-APA	2R:13439315:13439315:-	2R:13446309:13446309:-	gene bidirectional	cnn
FBgn0013799	FBgn0013799:P01:TE01	31.9796	0.100421	17.9991	2.21012e-05	0.000145639	6.55367	8.91479	-1.31556	FBgn0013799:P01	FBgn0013799:TE01	Ovaries	ATSS-APA	3L:19829523:19829523:+	3L:19818175:19818175:+	gene bidirectional	Deaf1
FBgn0013799	FBgn0013799:P02:TE01	12.0589	0.217488	18.5285	1.67379e-05	0.000113685	5.96161	0.0269726	16.0221	FBgn0013799:P02	FBgn0013799:TE01	Heads	ATSS-APA	3L:19829523:19829523:+	3L:19819103:19819103:+	gene bidirectional	Deaf1
FBgn0013799	FBgn0013799:P02:TE02	7.77736	0.0238771	25.5256	4.36547e-07	3.93827e-06	5.08085	1.24432	4.36598	FBgn0013799:P02	FBgn0013799:TE02	Heads	ATSS-APA	3L:19829957:19829975:+	3L:19819103:19819103:+	gene bidirectional	Deaf1
FBgn0013995	FBgn0013995:P01:TE02	4.95229	0.131704	28.505	9.3459e-08	9.3467e-07	6.47597	1.39987	4.91781	FBgn0013995:P01	FBgn0013995:TE02	Heads	ATSS-APA	3R:21013652:21013671:+	3R:20978184:20978184:+	gene bidirectional	Calx
FBgn0013995	FBgn0013995:P04:TE01	27.4088	0.0129609	65.7209	5.19514e-16	1.38588e-14	4.96318	6.94823	-1.25841	FBgn0013995:P04	FBgn0013995:TE01	Ovaries	ATSS-APA	3R:20992673:20992673:+	3R:20990051:20990051:+	gene bidirectional	Calx
FBgn0014010	FBgn0014010:P01:TE01	40.5555	0.0847616	11.0871	0.0008693	0.00405616	7.06794	9.83877	-1.49348	FBgn0014010:P01	FBgn0014010:TE01	Ovaries	ATSS-APA	2L:2360178:2360178:-	2L:2364954:2364954:-	other	Rab5
FBgn0014018	FBgn0014018:P02:TE01	31.7632	0.0201692	27.7231	1.39983e-07	1.36521e-06	7.3331	5.32636	1.22934	FBgn0014018:P02	FBgn0014018:TE01	Heads	ATSS-APA	3R:9044085:9044085:-	3R:9047829:9047829:-	other	Rel
FBgn0014018	FBgn0014018:P04:TE01	8.45042	0.0250625	50.372	1.27197e-12	2.37306e-11	2.79799	6.71032	-2.98408	FBgn0014018:P04	FBgn0014018:TE01	Ovaries	ATSS-APA	3R:9044085:9044085:-	3R:9047200:9047200:-	other	Rel
FBgn0014020	FBgn0014020:P01:TE01	168.467	0.0337099	121.629	2.78329e-28	2.2325e-26	10.1469	14.4648	-2.12358	FBgn0014020:P01	FBgn0014020:TE01	Ovaries	ATSS-APA	2R:16106095:16106095:+	2R:16102688:16102688:+	gene bidirectional	Rho1
FBgn0014020	FBgn0014020:P01:TE03	136.116	0.105336	26.8101	2.24459e-07	2.1139e-06	12.2687	8.7674	1.77234	FBgn0014020:P01	FBgn0014020:TE03	Heads	ATSS-APA	2R:16106997:16106997:+	2R:16102688:16102688:+	gene bidirectional	Rho1
FBgn0014020	FBgn0014020:P03:TE03	24.8551	0.00441157	84.3934	4.05502e-20	1.56763e-18	7.41444	3.15896	3.01291	FBgn0014020:P03	FBgn0014020:TE03	Heads	ATSS-APA	2R:16106997:16106997:+	2R:16103467:16103467:+	gene bidirectional	Rho1
FBgn0014133	FBgn0014133:P01:TE01	23.2886	0.0960901	28.0889	1.15869e-07	1.14423e-06	4.50447	8.52799	-2.46997	FBgn0014133:P01	FBgn0014133:TE01	Ovaries	ATSS-APA	X:11694430:11694430:+	X:11678971:11678971:+	gene bidirectional	bif
FBgn0014133	FBgn0014133:P01:TE02	8.11435	0.0136919	24.3813	7.9033e-07	6.84701e-06	5.31233	3.69974	1.22516	FBgn0014133:P01	FBgn0014133:TE02	Heads	ATSS-APA	X:11694740:11694740:+	X:11678971:11678971:+	gene bidirectional	bif
FBgn0014133	FBgn0014133:P02:TE02	6.03918	0.0716867	12.5095	0.000404879	0.00205419	4.99705	3.25085	1.42117	FBgn0014133:P02	FBgn0014133:TE02	Heads	ATSS-APA	X:11694740:11694740:+	X:11683702:11683702:+	gene bidirectional	bif
FBgn0014141	FBgn0014141:P03:TE03	2.77929	0.0377103	23.1153	1.52576e-06	1.25616e-05	1.59899	4.51793	-3.2234	FBgn0014141:P03	FBgn0014141:TE03	Ovaries	ATSS-APA	3R:17091534:17091534:-	3R:17119082:17119082:-	other	cher
FBgn0014141	FBgn0014141:P04:TE03	5.26814	0.0191835	13.4627	0.000243355	0.00129837	3.91868	1.27983	3.40368	FBgn0014141:P04	FBgn0014141:TE03	Heads	ATSS-APA	3R:17091534:17091534:-	3R:17098807:17098807:-	other	cher
FBgn0014141	FBgn0014141:P05:TE03	12.1924	0.176701	10.3574	0.00128955	0.00574644	5.65557	2.57811	2.58377	FBgn0014141:P05	FBgn0014141:TE03	Heads	ATSS-APA	3R:17091534:17091534:-	3R:17095547:17095547:-	other	cher
FBgn0014417	FBgn0014417:P02:TE02	7.13652	0.0148217	15.9958	6.34823e-05	0.000378997	5.00378	3.07512	1.60037	FBgn0014417:P02	FBgn0014417:TE02	Heads	ATSS-APA	2L:8408754:8408754:-	2L:8411608:8411608:-	other	CG13397
FBgn0014857	FBgn0014857:P01:TE01	4.20042	0.0235492	18.6011	1.61129e-05	0.000109756	2.17772	3.96967	-1.87237	FBgn0014857:P01	FBgn0014857:TE01	Ovaries	ATSS-APA	NA	NA	other	His3.3A
FBgn0014863	FBgn0014863:P01:TE03	357.63	0.036434	14.1988	0.000164473	0.000909525	8.6168	3.81051	3.07254	FBgn0014863:P01	FBgn0014863:TE03	Heads	ATSS-APA	3R:7113518:7113523:-	3R:7117732:7117732:-	gene bidirectional	Mlp84B
FBgn0014863	FBgn0014863:P01:TE05	1.75799	0.0401712	22.7246	1.8696e-06	1.51926e-05	0.653359	6.01787	-6.85526	FBgn0014863:P01	FBgn0014863:TE05	Ovaries	ATSS-APA	3R:7094597:7094597:-	3R:7117732:7117732:-	gene bidirectional	Mlp84B
FBgn0014863	FBgn0014863:P02:TE01	9.69866	0.16226	10.0182	0.00154999	0.00676387	1.83664	6.22507	-3.96351	FBgn0014863:P02	FBgn0014863:TE01	Ovaries	ATSS-APA	3R:7114026:7114049:-	3R:7116692:7116716:-	gene bidirectional	Mlp84B
FBgn0015371	FBgn0015371:P01:TE01	4.08692	0.0238254	69.1611	9.07402e-17	2.54742e-15	10.2182	0.0108328	21.006	FBgn0015371:P01	FBgn0015371:TE01	Heads	ATSS-APA	2R:15143633:15143633:+	2R:15115237:15115237:+	gene bidirectional	chn
FBgn0015371	FBgn0015371:P01:TE03	2.545	0.0295971	41.9661	9.28689e-11	1.40748e-09	8.84144	0.00515844	22.4348	FBgn0015371:P01	FBgn0015371:TE03	Heads	ATSS-APA	2R:15144460:15144460:+	2R:15115237:15115237:+	gene bidirectional	chn
FBgn0015371	FBgn0015371:P02:TE01	3.27682	0.0612985	42.054	8.87852e-11	1.34915e-09	9.38151	0.00548942	22.5381	FBgn0015371:P02	FBgn0015371:TE01	Heads	ATSS-APA	2R:15143633:15143633:+	2R:15115462:15115462:+	gene bidirectional	chn
FBgn0015371	FBgn0015371:P02:TE03	3.20347	0.0977151	37.2212	1.05462e-09	1.37403e-08	9.67095	0.00578739	22.5352	FBgn0015371:P02	FBgn0015371:TE03	Heads	ATSS-APA	2R:15144460:15144460:+	2R:15115462:15115462:+	gene bidirectional	chn
FBgn0015371	FBgn0015371:P03:TE02	15.59	0.0232737	77.4713	1.34662e-18	4.52366e-17	0.0701267	3.20498	-11.16	FBgn0015371:P03	FBgn0015371:TE02	Ovaries	ATSS-APA	2R:15143832:15143836:+	2R:15128827:15128827:+	gene bidirectional	chn
FBgn0015509	FBgn0015509:P01:TE01	39.6523	0.00590678	57.9132	2.73945e-14	6.14085e-13	7.06314	9.4902	-1.31682	FBgn0015509:P01	FBgn0015509:TE01	Ovaries	ATSS-APA	2R:7920630:7920630:+	2R:7916955:7916955:+	other	Cul1
FBgn0015600	FBgn0015600:P01:TE03	3.19919	0.114777	39.8469	2.74668e-10	3.9161e-09	2.0891	3.55682	-1.64102	FBgn0015600:P01	FBgn0015600:TE03	Ovaries	ATSS-APA	2L:3068710:3068710:-	2L:3144786:3144786:-	other	toc
FBgn0015623	FBgn0015623:P01:TE01	83.6574	0.104546	27.1665	1.86663e-07	1.77782e-06	8.57869	12.1815	-1.82987	FBgn0015623:P01	FBgn0015623:TE01	Ovaries	ATSS-APA	2L:6346100:6346100:+	2L:6338837:6338837:+	other	Cpr
FBgn0015623	FBgn0015623:P02:TE01	41.551	0.0958666	24.4404	7.66452e-07	6.65481e-06	7.94321	4.60674	2.07693	FBgn0015623:P02	FBgn0015623:TE01	Heads	ATSS-APA	2L:6346100:6346100:+	2L:6341756:6341756:+	other	Cpr
FBgn0015754	FBgn0015754:P01:TE02	114.543	0.101352	89.6402	2.85655e-21	1.22479e-19	6.32625	16.0915	-4.9937	FBgn0015754:P01	FBgn0015754:TE02	Ovaries	ATSS-APA	2R:16183991:16183991:+	2R:16178827:16178827:+	gene bidirectional	Lis-1
FBgn0015754	FBgn0015754:P01:TE04	274.256	0.0126516	369.474	2.43605e-82	2.05167e-79	12.1753	4.29255	4.48625	FBgn0015754:P01	FBgn0015754:TE04	Heads	ATSS-APA	2R:16185103:16185103:+	2R:16178827:16178827:+	gene bidirectional	Lis-1
FBgn0015903	FBgn0015903:P01:TE01	44.6992	0.0337679	169.761	8.34205e-39	1.18507e-36	3.16922	8.28211	-3.48138	FBgn0015903:P01	FBgn0015903:TE01	Ovaries	ATSS-APA	2R:23599526:23599526:+	2R:23564892:23564892:+	other	apt
FBgn0015903	FBgn0015903:P03:TE01	13.4035	0.0276266	199.343	2.90524e-45	5.70927e-43	8.76133	1.3567	6.29079	FBgn0015903:P03	FBgn0015903:TE01	Heads	ATSS-APA	2R:23599526:23599526:+	2R:23581091:23581091:+	other	apt
FBgn0015924	FBgn0015924:P01:TE01	65.3648	0.0780256	26.5092	2.6228e-07	2.44857e-06	7.88847	11.4407	-1.83817	FBgn0015924:P01	FBgn0015924:TE01	Ovaries	ATSS-APA	2L:448702:448702:-	2L:453024:453024:-	gene bidirectional	crq
FBgn0015924	FBgn0015924:P01:TE03	45.1487	0.0336397	124.502	6.54231e-29	5.58988e-27	9.12571	1.81627	5.6221	FBgn0015924:P01	FBgn0015924:TE03	Heads	ATSS-APA	2L:448255:448255:-	2L:453024:453024:-	gene bidirectional	crq
FBgn0015924	FBgn0015924:P02:TE01	4.94711	0.0489124	18.1101	2.08487e-05	0.000138339	2.10807	5.83384	-3.30736	FBgn0015924:P02	FBgn0015924:TE01	Ovaries	ATSS-APA	2L:448702:448702:-	2L:451302:451302:-	gene bidirectional	crq
FBgn0016059	FBgn0016059:P01:TE02	30.9473	0.0121965	102.934	3.46451e-24	1.91784e-22	4.67642	8.68865	-2.42783	FBgn0016059:P01	FBgn0016059:TE02	Ovaries	ATSS-APA	2R:17673837:17673837:-	2R:17683499:17683499:-	gene bidirectional	Sema1b
FBgn0016059	FBgn0016059:P01:TE03	28.2866	0.0129324	96.2763	9.99209e-23	4.90903e-21	8.58678	4.58393	2.4419	FBgn0016059:P01	FBgn0016059:TE03	Heads	ATSS-APA	2R:17673456:17673456:-	2R:17683499:17683499:-	gene bidirectional	Sema1b
FBgn0016070	FBgn0016070:P01:TE03	42.4438	0.00591864	20.4964	5.97442e-06	4.41658e-05	8.30988	5.37853	1.734	FBgn0016070:P01	FBgn0016070:TE03	Heads	ATSS-APA	3L:8991277:8991277:-	3L:8997989:8998005:-	gene bidirectional	smg
FBgn0016070	FBgn0016070:P01:TE04	10.2365	0.0746403	99.8277	1.66253e-23	8.79052e-22	9.99088	1.83869	6.03244	FBgn0016070:P01	FBgn0016070:TE04	Heads	ATSS-APA	3L:8990529:8990535:-	3L:8997989:8998005:-	gene bidirectional	smg
FBgn0016070	FBgn0016070:P02:TE03	213.253	0.00303196	164.871	9.76016e-38	1.27869e-35	4.21516	9.59032	-3.25044	FBgn0016070:P02	FBgn0016070:TE03	Ovaries	ATSS-APA	3L:8991277:8991277:-	3L:8997094:8997094:-	gene bidirectional	smg
FBgn0016078	FBgn0016078:P02:TE01	10.4733	0.0234196	35.6037	2.41831e-09	2.9952e-08	3.85821	6.12098	-1.61098	FBgn0016078:P02	FBgn0016078:TE01	Ovaries	ATSS-APA	2R:9402081:9402081:-	2R:9409492:9409492:-	other	wun
FBgn0016122	FBgn0016122:P01:TE02	9.03344	0.251845	12.6338	0.00037884	0.00193624	2.87159	6.99071	-3.06791	FBgn0016122:P01	FBgn0016122:TE02	Ovaries	ATSS-APA	2L:8525233:8525233:+	2L:8521934:8521934:+	other	Acer
FBgn0016694	FBgn0016694:P01:TE03	10.4496	0.141827	23.6653	1.14633e-06	9.65454e-06	3.11925	7.55565	-3.13197	FBgn0016694:P01	FBgn0016694:TE03	Ovaries	ATSS-APA	3L:7814786:7814896:-	3L:7867369:7867369:-	other	Pdp1
FBgn0016756	FBgn0016756:P02:TE01	3.02975	0.0310925	9.30801	0.00228154	0.00950252	3.42092	1.16501	3.24038	FBgn0016756:P02	FBgn0016756:TE01	Heads	ATSS-APA	3L:5756589:5756589:+	3L:5754179:5754179:+	other	Usp47
FBgn0016756	FBgn0016756:P02:TE02	11.771	0.0116054	30.7144	2.98934e-08	3.16687e-07	5.80066	2.54573	2.71579	FBgn0016756:P02	FBgn0016756:TE02	Heads	ATSS-APA	3L:5761419:5761419:+	3L:5754179:5754179:+	other	Usp47
FBgn0016917	FBgn0016917:P01:TE03	41.3158	0.0176438	164.875	9.74331e-38	1.27869e-35	4.61917	10.5344	-3.42284	FBgn0016917:P01	FBgn0016917:TE03	Ovaries	ATSS-APA	3R:20535694:20535694:-	3R:20552311:20552311:-	gene bidirectional	Stat92E
FBgn0016917	FBgn0016917:P01:TE04	5.74592	0.0360121	18.156	2.0353e-05	0.00013543	4.71345	1.91935	2.82673	FBgn0016917:P01	FBgn0016917:TE04	Heads	ATSS-APA	3R:20535302:20535302:-	3R:20552311:20552311:-	gene bidirectional	Stat92E
FBgn0016917	FBgn0016917:P02:TE03	26.4919	0.0103091	61.9726	3.48276e-15	8.57311e-14	7.91447	4.39856	2.218	FBgn0016917:P02	FBgn0016917:TE03	Heads	ATSS-APA	3R:20535694:20535694:-	3R:20551107:20551107:-	gene bidirectional	Stat92E
FBgn0017418	FBgn0017418:P01:TE02	4.90238	0.197145	9.8027	0.00174256	0.00750694	2.35618	5.55677	-2.79307	FBgn0017418:P01	FBgn0017418:TE02	Ovaries	ATSS-APA	X:18131670:18131670:-	X:18137685:18137685:-	gene bidirectional	ari-1
FBgn0017418	FBgn0017418:P01:TE04	24.5074	0.0797484	27.3755	1.67539e-07	1.60606e-06	6.51627	1.57252	4.59982	FBgn0017418:P01	FBgn0017418:TE04	Heads	ATSS-APA	X:18130393:18130393:-	X:18137685:18137685:-	gene bidirectional	ari-1
FBgn0017581	FBgn0017581:P01:TE06	1.60174	0.0374225	9.35607	0.00222249	0.00927294	2.96781	0.0434395	12.3015	FBgn0017581:P01	FBgn0017581:TE06	Heads	ATSS-APA	3R:11752492:11752493:-	3R:11764457:11764457:-	other	Lk6
FBgn0020249	FBgn0020249:P01:TE01	64.7641	0.0726985	97.0772	6.66762e-23	3.34544e-21	6.40917	12.5774	-3.24808	FBgn0020249:P01	FBgn0020249:TE01	Ovaries	ATSS-APA	3R:8360143:8360144:+	3R:8356979:8356979:+	gene bidirectional	stck
FBgn0020249	FBgn0020249:P01:TE02	21.0557	0.16343	36.7229	1.3617e-09	1.7452e-08	6.82129	1.92246	4.18519	FBgn0020249:P01	FBgn0020249:TE02	Heads	ATSS-APA	3R:8360775:8360775:+	3R:8356979:8356979:+	gene bidirectional	stck
FBgn0020249	FBgn0020249:P02:TE01	25.183	0.00838083	118.089	1.65819e-27	1.21439e-25	7.26551	4.04259	2.13638	FBgn0020249:P02	FBgn0020249:TE01	Heads	ATSS-APA	3R:8360143:8360144:+	3R:8357332:8357332:+	gene bidirectional	stck
FBgn0020255	FBgn0020255:P02:TE02	4.56162	0.0230018	123.564	1.04943e-28	8.71394e-27	7.71405	0.623394	7.986	FBgn0020255:P02	FBgn0020255:TE02	Heads	ATSS-APA	X:11144810:11144810:-	X:11146596:11146596:-	other	Ran
FBgn0020386	FBgn0020386:P01:TE03	10.8195	0.0102394	20.3581	6.42218e-06	4.70627e-05	3.85156	5.93086	-1.49768	FBgn0020386:P01	FBgn0020386:TE03	Ovaries	ATSS-APA	3L:144054:144054:+	3L:129451:129451:+	other	Pdk1
FBgn0020386	FBgn0020386:P05:TE03	3.78052	0.0204756	27.3855	1.66679e-07	1.60042e-06	1.1089	4.26466	-4.10227	FBgn0020386:P05	FBgn0020386:TE03	Ovaries	ATSS-APA	3L:144054:144054:+	3L:141256:141256:+	other	Pdk1
FBgn0020443	FBgn0020443:P03:TE03	4.10312	0.100768	9.46535	0.0020939	0.00878929	4.7646	1.95367	2.81105	FBgn0020443:P03	FBgn0020443:TE03	Heads	ATSS-APA	2L:12440602:12440602:+	2L:12434893:12434893:+	other	eRF3
FBgn0020443	FBgn0020443:P04:TE02	2.4277	0.0484891	10.4938	0.00119775	0.00539241	3.45043	0.982118	3.76556	FBgn0020443:P04	FBgn0020443:TE02	Heads	ATSS-APA	2L:12439992:12439992:+	2L:12436691:12436691:+	other	eRF3
FBgn0020496	FBgn0020496:P01:TE02	50.4369	0.0349473	16.6212	4.5637e-05	0.000281289	7.63098	9.91352	-1.21265	FBgn0020496:P01	FBgn0020496:TE02	Ovaries	ATSS-APA	3R:13022234:13022234:+	3R:13011650:13011650:+	gene bidirectional	CtBP
FBgn0020496	FBgn0020496:P01:TE04	15.4441	0.0103213	39.2525	3.72397e-10	5.23353e-09	6.74107	3.45596	2.34052	FBgn0020496:P01	FBgn0020496:TE04	Heads	ATSS-APA	3R:13023279:13023279:+	3R:13011650:13011650:+	gene bidirectional	CtBP
FBgn0020496	FBgn0020496:P01:TE05	8.78065	0.229274	15.4223	8.597e-05	0.00050157	6.10981	1.43373	4.62389	FBgn0020496:P01	FBgn0020496:TE05	Heads	ATSS-APA	3R:13023458:13023458:+	3R:13011650:13011650:+	gene bidirectional	CtBP
FBgn0020496	FBgn0020496:P02:TE01	7.44711	0.101236	11.7301	0.000614957	0.00300371	5.23348	2.07596	2.95847	FBgn0020496:P02	FBgn0020496:TE01	Heads	ATSS-APA	3R:13021717:13021717:+	3R:13018791:13018791:+	gene bidirectional	CtBP
FBgn0020503	FBgn0020503:P01:TE05	10.983	0.0518171	38.2589	6.19526e-10	8.4157e-09	3.92999	6.30227	-1.66227	FBgn0020503:P01	FBgn0020503:TE05	Ovaries	ATSS-APA	2L:17404640:17404640:+	2L:17384701:17384701:+	gene bidirectional	CLIP-190
FBgn0020503	FBgn0020503:P03:TE01	15.3522	0.036399	12.4442	0.000419289	0.00212091	5.92921	0.0236531	16.3806	FBgn0020503:P03	FBgn0020503:TE01	Heads	ATSS-APA	2L:17402059:17402059:+	2L:17389342:17389342:+	gene bidirectional	CLIP-190
FBgn0020503	FBgn0020503:P03:TE02	30.8147	0.0213635	28.7223	8.3538e-08	8.39725e-07	7.42152	0.0236533	17.2674	FBgn0020503:P03	FBgn0020503:TE02	Heads	ATSS-APA	2L:17403612:17403612:+	2L:17389342:17389342:+	gene bidirectional	CLIP-190
FBgn0020621	FBgn0020621:P02:TE03	9.66061	0.0704183	9.55992	0.00198872	0.00840465	6.16773	1.49818	4.53043	FBgn0020621:P02	FBgn0020621:TE03	Heads	ATSS-APA	2R:9253437:9253437:-	2R:9275030:9275030:-	other	Pkn
FBgn0020621	FBgn0020621:P04:TE01	16.9737	0.0744116	28.4834	9.4506e-08	9.42741e-07	7.60883	0.0180405	18.1541	FBgn0020621:P04	FBgn0020621:TE01	Heads	ATSS-APA	2R:9253837:9253837:-	2R:9256377:9256377:-	other	Pkn
FBgn0020621	FBgn0020621:P04:TE02	3.65612	0.0222532	9.42608	0.00213921	0.00896355	4.43665	0.01804	16.1346	FBgn0020621:P04	FBgn0020621:TE02	Heads	ATSS-APA	2R:9253639:9253639:-	2R:9256377:9256377:-	other	Pkn
FBgn0020621	FBgn0020621:P04:TE03	56.6766	0.0485318	92.7272	6.00225e-22	2.71159e-20	10.9659	0.0180416	19.9107	FBgn0020621:P04	FBgn0020621:TE03	Heads	ATSS-APA	2R:9253437:9253437:-	2R:9256377:9256377:-	other	Pkn
FBgn0020647	FBgn0020647:P01:TE01	11.7361	0.0138583	83.7058	5.74154e-20	2.1768e-18	3.94111	7.32866	-2.25582	FBgn0020647:P01	FBgn0020647:TE01	Ovaries	ATSS-APA	3R:23998441:23998441:-	3R:24031827:24031827:-	gene bidirectional	KrT95D
FBgn0020647	FBgn0020647:P02:TE02	6.4033	0.0875687	14.612	0.000132067	0.000742115	4.68842	1.25268	4.06685	FBgn0020647:P02	FBgn0020647:TE02	Heads	ATSS-APA	3R:23998123:23998123:-	3R:24006578:24006578:-	gene bidirectional	KrT95D
FBgn0020647	FBgn0020647:P02:TE03	5.66569	0.0287579	10.6631	0.00109295	0.004968	4.50367	1.77156	2.90945	FBgn0020647:P02	FBgn0020647:TE03	Heads	ATSS-APA	3R:23997539:23997539:-	3R:24006578:24006578:-	gene bidirectional	KrT95D
FBgn0021760	FBgn0021760:P02:TE02	11.9433	0.159266	10.6149	0.00112183	0.00507773	4.1426	6.10448	-1.3669	FBgn0021760:P02	FBgn0021760:TE02	Ovaries	ATSS-APA	3L:21183278:21183278:+	3L:21175782:21175782:+	other	chb
FBgn0021800	FBgn0021800:P01:TE03	19.0823	0.104254	13.588	0.000227638	0.0012217	5.01036	7.8902	-1.75723	FBgn0021800:P01	FBgn0021800:TE03	Ovaries	ATSS-APA	2L:3810434:3810434:+	2L:3803546:3803546:+	other	Reph
FBgn0022029	FBgn0022029:P01:TE01	11.4905	0.0186993	57.8504	2.8283e-14	6.31599e-13	6.78343	3.89599	1.97878	FBgn0022029:P01	FBgn0022029:TE01	Heads	ATSS-APA	2R:17425670:17425670:+	2R:17420408:17420408:+	other	l(2)k01209
FBgn0022029	FBgn0022029:P02:TE01	15.6886	0.018938	59.1966	1.42682e-14	3.31828e-13	3.70571	6.75112	-2.12249	FBgn0022029:P02	FBgn0022029:TE01	Ovaries	ATSS-APA	2R:17425670:17425670:+	2R:17421378:17421378:+	other	l(2)k01209
FBgn0022238	FBgn0022238:P01:TE02	17.7455	0.0385233	18.8514	1.41307e-05	9.82399e-05	7.62526	5.06203	1.57443	FBgn0022238:P01	FBgn0022238:TE02	Heads	ATSS-APA	2R:18154061:18154061:-	2R:18158192:18158192:-	other	lolal
FBgn0022238	FBgn0022238:P03:TE02	3.33886	0.245758	16.7224	4.32661e-05	0.000268359	4.27056	0.0533303	12.8788	FBgn0022238:P03	FBgn0022238:TE02	Heads	ATSS-APA	2R:18154061:18154061:-	2R:18157858:18157858:-	other	lolal
FBgn0022349	FBgn0022349:P01:TE01	15.947	0.0398676	32.295	1.32457e-08	1.46373e-07	3.92228	7.44091	-2.33497	FBgn0022349:P01	FBgn0022349:TE01	Ovaries	ATSS-APA	3R:31751389:31751389:+	3R:31747559:31747559:+	other	CG1910
FBgn0022361	FBgn0022361:P01:TE03	10.5019	0.155322	20.7332	5.27928e-06	3.94975e-05	2.42148	7.89665	-4.10111	FBgn0022361:P01	FBgn0022361:TE03	Ovaries	ATSS-APA	4:566148:566148:+	4:558017:558017:+	other	Pur-alpha
FBgn0023083	FBgn0023083:P01:TE02	34.8773	0.0333667	28.8145	7.96507e-08	8.02016e-07	6.81642	8.99187	-1.20052	FBgn0023083:P01	FBgn0023083:TE02	Ovaries	ATSS-APA	3R:18589453:18589453:+	3R:18573092:18573092:+	gene bidirectional	fray
FBgn0023083	FBgn0023083:P02:TE02	19.3909	0.0209102	15.2611	9.36258e-05	0.000542477	6.31467	4.49552	1.22214	FBgn0023083:P02	FBgn0023083:TE02	Heads	ATSS-APA	3R:18589453:18589453:+	3R:18584474:18584476:+	gene bidirectional	fray
FBgn0023083	FBgn0023083:P02:TE03	4.19393	0.0198811	11.489	0.000700098	0.00336795	3.57775	1.2889	3.08809	FBgn0023083:P02	FBgn0023083:TE03	Heads	ATSS-APA	3R:18589994:18589994:+	3R:18584474:18584476:+	gene bidirectional	fray
FBgn0023215	FBgn0023215:P02:TE02	3.92031	0.02382	18.058	2.14273e-05	0.000141699	4.30737	1.61504	3.03296	FBgn0023215:P02	FBgn0023215:TE02	Heads	ATSS-APA	X:3701857:3701857:+	X:3688236:3688236:+	other	Mnt
FBgn0023441	FBgn0023441:P01:TE01	5.71192	0.0194655	28.4715	9.50877e-08	9.47742e-07	2.12239	5.04316	-2.76107	FBgn0023441:P01	FBgn0023441:TE01	Ovaries	ATSS-APA	2R:15660017:15660129:-	2R:15676669:15676669:-	gene bidirectional	fus
FBgn0023441	FBgn0023441:P01:TE02	4.94733	0.0306834	9.65632	0.00188701	0.0080266	4.35707	2.45625	1.81771	FBgn0023441:P01	FBgn0023441:TE02	Heads	ATSS-APA	2R:15657215:15657319:-	2R:15676669:15676669:-	gene bidirectional	fus
FBgn0023441	FBgn0023441:P02:TE01	3.60693	0.0246825	21.475	3.58476e-06	2.77167e-05	1.41134	4.2205	-3.36184	FBgn0023441:P02	FBgn0023441:TE01	Ovaries	ATSS-APA	2R:15660017:15660129:-	2R:15675953:15675953:-	gene bidirectional	fus
FBgn0023441	FBgn0023441:P03:TE02	6.4247	0.0963375	19.3123	1.1099e-05	7.8224e-05	5.30031	1.86703	3.32041	FBgn0023441:P03	FBgn0023441:TE02	Heads	ATSS-APA	2R:15657215:15657319:-	2R:15665094:15665094:-	gene bidirectional	fus
FBgn0024183	FBgn0024183:P02:TE01	24.3276	0.265353	13.0849	0.000297682	0.00155722	4.7436	8.77583	-2.42504	FBgn0024183:P02	FBgn0024183:TE01	Ovaries	ATSS-APA	2L:15064215:15064215:-	2L:15067934:15067936:-	other	vig
FBgn0024236	FBgn0024236:P01:TE02	7.63944	0.012657	35.0888	3.15007e-09	3.82913e-08	5.2864	0.0299305	15.2819	FBgn0024236:P01	FBgn0024236:TE02	Heads	ATSS-APA	3L:8533984:8533984:+	3L:8525245:8525245:+	other	foi
FBgn0024236	FBgn0024236:P02:TE01	14.1012	0.010978	38.164	6.50425e-10	8.79491e-09	6.54738	2.46513	3.27502	FBgn0024236:P02	FBgn0024236:TE01	Heads	ATSS-APA	3L:8533797:8533802:+	3L:8528713:8528713:+	other	foi
FBgn0024238	FBgn0024238:P01:TE03	110.916	0.0458257	50.4141	1.24497e-12	2.33377e-11	11.2126	7.23871	2.08862	FBgn0024238:P01	FBgn0024238:TE03	Heads	ATSS-APA	X:17285705:17285705:-	X:17301929:17301929:-	other	Fim
FBgn0024277	FBgn0024277:P01:TE01	5.08208	0.0477789	39.19	3.84501e-10	5.378e-09	2.66149	5.19697	-2.18112	FBgn0024277:P01	FBgn0024277:TE01	Ovaries	ATSS-APA	3L:1028645:1028645:-	3L:1034875:1034917:-	other	trio
FBgn0024277	FBgn0024277:P04:TE01	6.08615	0.0965355	9.75878	0.00178469	0.00765487	4.45599	1.30212	3.78031	FBgn0024277:P04	FBgn0024277:TE01	Heads	ATSS-APA	3L:1028645:1028645:-	3L:1000567:1000567:-	other	trio
FBgn0024291	FBgn0024291:P01:TE01	6.52767	0.0179451	9.72862	0.00181421	0.00775609	3.23426	4.88418	-1.35755	FBgn0024291:P01	FBgn0024291:TE01	Ovaries	ATSS-APA	2L:13169074:13169074:+	2L:13165565:13165565:+	other	Sirt1
FBgn0024734	FBgn0024734:P01:TE01	35.6507	0.0385316	20.4349	6.1695e-06	4.54654e-05	6.67189	9.46815	-1.53411	FBgn0024734:P01	FBgn0024734:TE01	Ovaries	ATSS-APA	2L:16248221:16248221:-	2L:16257606:16257606:-	gene bidirectional	PRL-1
FBgn0024734	FBgn0024734:P01:TE02	29.683	0.0140508	221.354	4.58261e-50	1.1257e-47	3.27891	10.3321	-4.44267	FBgn0024734:P01	FBgn0024734:TE02	Ovaries	ATSS-APA	2L:16246887:16247005:-	2L:16257606:16257606:-	gene bidirectional	PRL-1
FBgn0024734	FBgn0024734:P01:TE04	35.4396	0.0322531	49.4603	2.02422e-12	3.63835e-11	8.58152	3.93678	2.94734	FBgn0024734:P01	FBgn0024734:TE04	Heads	ATSS-APA	2L:16246056:16246056:-	2L:16257606:16257606:-	gene bidirectional	PRL-1
FBgn0024734	FBgn0024734:P02:TE04	8.86932	0.0280561	18.6442	1.57525e-05	0.000107612	5.41452	2.16157	2.95909	FBgn0024734:P02	FBgn0024734:TE04	Heads	ATSS-APA	2L:16246056:16246056:-	2L:16256155:16256155:-	gene bidirectional	PRL-1
FBgn0024734	FBgn0024734:P03:TE01	4.2799	0.0177843	16.5605	4.71232e-05	0.00028939	3.82672	0.0687395	11.7846	FBgn0024734:P03	FBgn0024734:TE01	Heads	ATSS-APA	2L:16248221:16248221:-	2L:16251788:16251788:-	gene bidirectional	PRL-1
FBgn0024734	FBgn0024734:P03:TE02	9.15518	0.0147449	10.311	0.0013224	0.0058795	5.08267	3.01938	1.71246	FBgn0024734:P03	FBgn0024734:TE02	Heads	ATSS-APA	2L:16246887:16247005:-	2L:16251788:16251788:-	gene bidirectional	PRL-1
FBgn0024734	FBgn0024734:P03:TE04	32.877	0.0390742	61.6526	4.09717e-15	9.98136e-14	8.4141	2.47197	4.31958	FBgn0024734:P03	FBgn0024734:TE04	Heads	ATSS-APA	2L:16246056:16246056:-	2L:16251788:16251788:-	gene bidirectional	PRL-1
FBgn0025394	FBgn0025394:P02:TE03	2.26804	0.0310209	11.0304	0.000896278	0.00416884	2.96889	0.0337265	13.0329	FBgn0025394:P02	FBgn0025394:TE03	Heads	ATSS-APA	X:1517615:1517735:+	X:1513071:1513071:+	other	inc
FBgn0025633	FBgn0025633:P03:TE03	4.42947	0.017137	19.5743	9.67645e-06	6.89813e-05	5.07459	2.47514	2.31851	FBgn0025633:P03	FBgn0025633:TE03	Heads	ATSS-APA	X:613594:613594:-	X:617582:617582:-	other	CG13366
FBgn0025641	FBgn0025641:P02:TE01	12.3538	0.01269	17.7707	2.49197e-05	0.000162157	3.92434	5.82772	-1.37112	FBgn0025641:P02	FBgn0025641:TE01	Ovaries	ATSS-APA	X:1290121:1290135:-	X:1322362:1322362:-	gene bidirectional	DAAM
FBgn0025641	FBgn0025641:P03:TE02	2.23472	0.0284999	24.7376	6.56905e-07	5.76737e-06	4.14181	0.842652	4.80393	FBgn0025641:P03	FBgn0025641:TE02	Heads	ATSS-APA	X:1289714:1289714:-	X:1308472:1308472:-	gene bidirectional	DAAM
FBgn0025702	FBgn0025702:P01:TE02	2.08805	0.0375836	15.1903	9.72004e-05	0.000560435	1.64003	3.93352	-2.68694	FBgn0025702:P01	FBgn0025702:TE02	Ovaries	ATSS-APA	3L:22283785:22283788:+	3L:22273986:22273986:+	other	Srpk79D
FBgn0025726	FBgn0025726:P01:TE01	1.51542	0.0618925	10.1355	0.00145441	0.00640127	1.03129	2.95733	-3.13821	FBgn0025726:P01	FBgn0025726:TE01	Ovaries	ATSS-APA	4:904355:904355:-	4:904821:904821:-	gene bidirectional	unc-13
FBgn0025726	FBgn0025726:P01:TE02	1.33069	0.0483267	11.0058	0.000908252	0.00421954	1.01446	2.96015	-3.18909	FBgn0025726:P01	FBgn0025726:TE02	Ovaries	ATSS-APA	4:882741:882741:-	4:904821:904821:-	gene bidirectional	unc-13
FBgn0025726	FBgn0025726:P03:TE02	6.26313	0.0494925	39.2798	3.67213e-10	5.16684e-09	4.99929	1.52982	3.70288	FBgn0025726:P03	FBgn0025726:TE02	Heads	ATSS-APA	4:882741:882741:-	4:893565:893565:-	gene bidirectional	unc-13
FBgn0025777	FBgn0025777:P01:TE02	24.9763	0.0853771	83.3852	6.75259e-20	2.55192e-18	3.38977	10.5135	-4.42898	FBgn0025777:P01	FBgn0025777:TE02	Ovaries	ATSS-APA	2L:6719897:6719897:-	2L:6723359:6723359:-	gene bidirectional	homer
FBgn0025777	FBgn0025777:P02:TE03	47.4402	0.0766723	38.3356	5.95663e-10	8.10087e-09	8.46622	3.49178	3.27353	FBgn0025777:P02	FBgn0025777:TE03	Heads	ATSS-APA	2L:6719390:6719390:-	2L:6722930:6722930:-	gene bidirectional	homer
FBgn0026059	FBgn0026059:P01:TE01	1.27674	0.0495664	24.328	8.12509e-07	7.02368e-06	0.927983	3.63624	-4.09849	FBgn0026059:P01	FBgn0026059:TE01	Ovaries	ATSS-APA	3R:16069548:16069676:-	3R:16098761:16098761:-	gene bidirectional	Mhcl
FBgn0026059	FBgn0026059:P03:TE02	8.25095	0.0230308	12.8299	0.000341119	0.00176255	4.73617	0.0231104	15.6426	FBgn0026059:P03	FBgn0026059:TE02	Heads	ATSS-APA	3R:16068751:16069007:-	3R:16083070:16083070:-	gene bidirectional	Mhcl
FBgn0026083	FBgn0026083:P01:TE02	1.77971	0.0395809	18.8286	1.43005e-05	9.91868e-05	3.72996	1.47201	2.83255	FBgn0026083:P01	FBgn0026083:TE02	Heads	ATSS-APA	X:4126256:4126256:+	X:4116950:4116950:+	other	tyf
FBgn0026179	FBgn0026179:P01:TE01	5.99365	0.0193926	56.0102	7.20957e-14	1.52892e-12	1.5916	5.20773	-3.73036	FBgn0026179:P01	FBgn0026179:TE01	Ovaries	ATSS-APA	3L:21037539:21037539:+	3L:21034536:21034536:+	gene bidirectional	siz
FBgn0026179	FBgn0026179:P01:TE02	10.1628	0.0129349	34.1409	5.12621e-09	6.04431e-08	3.93594	5.77745	-1.32933	FBgn0026179:P01	FBgn0026179:TE02	Ovaries	ATSS-APA	3L:21074968:21074968:+	3L:21034536:21034536:+	gene bidirectional	siz
FBgn0026179	FBgn0026179:P02:TE02	5.18064	0.0262314	33.2973	7.90916e-09	9.08051e-08	5.11726	0.0283665	15.3212	FBgn0026179:P02	FBgn0026179:TE02	Heads	ATSS-APA	3L:21074968:21074968:+	3L:21048227:21048227:+	gene bidirectional	siz
FBgn0026179	FBgn0026179:P03:TE01	3.54443	0.0256559	14.6171	0.000131716	0.00074061	4.07069	0.972889	4.32889	FBgn0026179:P03	FBgn0026179:TE01	Heads	ATSS-APA	3L:21037539:21037539:+	3L:21058833:21058833:+	gene bidirectional	siz
FBgn0026179	FBgn0026179:P03:TE02	8.96776	0.0211821	36.8075	1.30388e-09	1.68023e-08	6.06225	1.67856	4.12958	FBgn0026179:P03	FBgn0026179:TE02	Heads	ATSS-APA	3L:21074968:21074968:+	3L:21058833:21058833:+	gene bidirectional	siz
FBgn0026181	FBgn0026181:P02:TE02	0.7066	0.125576	10.1892	0.00141265	0.00624075	2.93777	0.0234292	14.0513	FBgn0026181:P02	FBgn0026181:TE02	Heads	ATSS-APA	X:16625576:16625576:-	X:16635667:16635667:-	other	Rok
FBgn0026181	FBgn0026181:P02:TE03	0.83416	0.087413	15.5248	8.14318e-05	0.000478169	3.46638	0.0236919	14.5396	FBgn0026181:P02	FBgn0026181:TE03	Heads	ATSS-APA	X:16625406:16625406:-	X:16635667:16635667:-	other	Rok
FBgn0026189	FBgn0026189:P01:TE04	29.5013	0.0157774	26.3673	2.82276e-07	2.62485e-06	7.48797	4.24992	2.09633	FBgn0026189:P01	FBgn0026189:TE04	Heads	ATSS-APA	3L:3114451:3114468:-	3L:3127724:3127724:-	other	prominin-like
FBgn0026189	FBgn0026189:P02:TE03	5.00496	0.0168817	12.2455	0.00046639	0.0023371	3.90692	0.0373309	13.6139	FBgn0026189:P02	FBgn0026189:TE03	Heads	ATSS-APA	3L:3114725:3114729:-	3L:3123165:3123165:-	other	prominin-like
FBgn0026189	FBgn0026189:P02:TE04	4.14557	0.025257	9.56516	0.00198305	0.00838672	3.61466	0.0373309	13.3618	FBgn0026189:P02	FBgn0026189:TE04	Heads	ATSS-APA	3L:3114451:3114468:-	3L:3123165:3123165:-	other	prominin-like
FBgn0026238	FBgn0026238:P01:TE02	18.7216	0.00691937	200.347	1.75461e-45	3.56701e-43	9.31188	1.46802	6.34814	FBgn0026238:P01	FBgn0026238:TE02	Heads	ATSS-APA	2R:5116926:5116991:-	2R:5128321:5128321:-	gene bidirectional	gus
FBgn0026238	FBgn0026238:P02:TE01	198.548	0.00375653	337.667	2.05611e-75	1.27598e-72	9.46957	12.0784	-1.31137	FBgn0026238:P02	FBgn0026238:TE01	Ovaries	ATSS-APA	2R:5117214:5117214:-	2R:5122247:5122247:-	gene bidirectional	gus
FBgn0026238	FBgn0026238:P02:TE02	48.1835	0.0730669	120.897	4.02545e-28	3.12264e-26	13.0246	2.3234	6.8376	FBgn0026238:P02	FBgn0026238:TE02	Heads	ATSS-APA	2R:5116926:5116991:-	2R:5122247:5122247:-	gene bidirectional	gus
FBgn0026370	FBgn0026370:P01:TE04	8.33839	0.0155669	51.5783	6.87982e-13	1.31688e-11	6.31035	2.64122	2.92125	FBgn0026370:P01	FBgn0026370:TE04	Heads	ATSS-APA	2R:15387851:15387851:+	2R:15380725:15380725:+	other	SRPK
FBgn0026375	FBgn0026375:P01:TE01	5.7495	0.0150227	17.1986	3.36686e-05	0.000213434	4.59066	1.54633	3.3765	FBgn0026375:P01	FBgn0026375:TE01	Heads	ATSS-APA	X:17640507:17640507:-	X:17652562:17652562:-	gene bidirectional	RhoGAPp190
FBgn0026375	FBgn0026375:P01:TE02	17.2287	0.0127079	90.6737	1.69429e-21	7.34461e-20	4.92175	7.31098	-1.49602	FBgn0026375:P01	FBgn0026375:TE02	Ovaries	ATSS-APA	X:17640258:17640258:-	X:17652562:17652562:-	gene bidirectional	RhoGAPp190
FBgn0026375	FBgn0026375:P02:TE02	7.76359	0.0151847	26.7805	2.27926e-07	2.14312e-06	5.23233	1.54634	3.83219	FBgn0026375:P02	FBgn0026375:TE02	Heads	ATSS-APA	X:17640258:17640258:-	X:17651310:17651310:-	gene bidirectional	RhoGAPp190
FBgn0026375	FBgn0026375:P03:TE03	2.30834	0.0532548	11.363	0.000749205	0.00357792	3.4704	0.0318234	13.6919	FBgn0026375:P03	FBgn0026375:TE03	Heads	ATSS-APA	X:17639709:17639712:-	X:17650900:17650900:-	gene bidirectional	RhoGAPp190
FBgn0026418	FBgn0026418:P01:TE01	50.4276	0.055415	25.6928	4.00325e-07	3.63375e-06	7.12971	10.3347	-1.71047	FBgn0026418:P01	FBgn0026418:TE01	Ovaries	ATSS-APA	3L:14043256:14043336:+	3L:14037020:14037020:+	gene bidirectional	Hsc70Cb
FBgn0026418	FBgn0026418:P02:TE02	10.9434	0.0408366	13.4408	0.000246206	0.0013118	5.39312	2.70061	2.26885	FBgn0026418:P02	FBgn0026418:TE02	Heads	ATSS-APA	3L:14043559:14043559:+	3L:14037256:14037256:+	gene bidirectional	Hsc70Cb
FBgn0026428	FBgn0026428:P04:TE02	24.078	0.0261358	122.685	1.6348e-28	1.32027e-26	9.39566	0.0288491	17.7579	FBgn0026428:P04	FBgn0026428:TE02	Heads	ATSS-APA	X:15340360:15340360:+	X:15335142:15335142:+	other	HDAC6
FBgn0026533	FBgn0026533:P01:TE01	78.816	0.0707907	61.2124	5.12371e-15	1.23545e-13	7.42363	12.8993	-2.81361	FBgn0026533:P01	FBgn0026533:TE01	Ovaries	ATSS-APA	2R:16860580:16860580:+	2R:16856221:16856221:+	gene bidirectional	Dek
FBgn0026533	FBgn0026533:P01:TE02	44.4926	0.0152572	155.335	1.18289e-35	1.42321e-33	8.7553	3.55215	3.37276	FBgn0026533:P01	FBgn0026533:TE02	Heads	ATSS-APA	2R:16861100:16861110:+	2R:16856221:16856221:+	gene bidirectional	Dek
FBgn0026533	FBgn0026533:P01:TE03	6.91496	0.125641	20.3981	6.28932e-06	4.62328e-05	4.54107	0.0588867	12.7999	FBgn0026533:P01	FBgn0026533:TE03	Heads	ATSS-APA	2R:16861738:16861738:+	2R:16856221:16856221:+	gene bidirectional	Dek
FBgn0026597	FBgn0026597:P01:TE01	14.1478	0.0214765	69.6162	7.20436e-17	2.03221e-15	2.64344	6.57302	-3.07719	FBgn0026597:P01	FBgn0026597:TE01	Ovaries	ATSS-APA	3R:30034907:30034907:+	3R:30022843:30022843:+	gene bidirectional	Axn
FBgn0026597	FBgn0026597:P01:TE02	16.3311	0.0160491	35.1952	2.98258e-09	3.64054e-08	7.36913	5.24474	1.30495	FBgn0026597:P01	FBgn0026597:TE02	Heads	ATSS-APA	3R:30035322:30035322:+	3R:30022843:30022843:+	gene bidirectional	Axn
FBgn0026597	FBgn0026597:P02:TE02	1.3444	0.0579814	18.7323	1.50416e-05	0.000103535	3.75678	0.0342532	13.7345	FBgn0026597:P02	FBgn0026597:TE02	Heads	ATSS-APA	3R:30035322:30035322:+	3R:30027362:30027362:+	gene bidirectional	Axn
FBgn0026620	FBgn0026620:P01:TE02	16.7339	0.0949133	104.524	1.55278e-24	8.93113e-23	2.50362	9.81403	-5.01428	FBgn0026620:P01	FBgn0026620:TE02	Ovaries	ATSS-APA	3R:4734250:4734413:-	3R:4749056:4749056:-	gene bidirectional	tacc
FBgn0026620	FBgn0026620:P04:TE03	92.3193	0.125562	54.9049	1.26505e-13	2.59865e-12	10.2766	3.0159	4.67682	FBgn0026620:P04	FBgn0026620:TE03	Heads	ATSS-APA	3R:4733655:4733862:-	3R:4739547:4739547:-	gene bidirectional	tacc
FBgn0026777	FBgn0026777:P01:TE02	15.1749	0.0630472	66.3558	3.76454e-16	1.01342e-14	8.31454	2.26733	4.52774	FBgn0026777:P01	FBgn0026777:TE02	Heads	ATSS-APA	4:310822:310822:+	4:306482:306482:+	gene bidirectional	Rad23
FBgn0026777	FBgn0026777:P02:TE01	228.912	0.0138596	118.719	1.2064e-27	8.94629e-26	11.4096	13.9572	-1.24504	FBgn0026777:P02	FBgn0026777:TE01	Ovaries	ATSS-APA	4:310302:310302:+	4:308094:308094:+	gene bidirectional	Rad23
FBgn0026777	FBgn0026777:P02:TE03	9.46158	0.0107783	93.7486	3.5825e-22	1.65541e-20	6.88133	1.76019	4.48245	FBgn0026777:P02	FBgn0026777:TE03	Heads	ATSS-APA	4:311194:311194:+	4:308094:308094:+	gene bidirectional	Rad23
FBgn0027066	FBgn0027066:P01:TE02	154.165	0.0276251	92.1083	8.20595e-22	3.66501e-20	10.8955	13.3598	-1.212	FBgn0027066:P01	FBgn0027066:TE02	Ovaries	ATSS-APA	2R:6755822:6755822:+	2R:6749228:6749228:+	gene bidirectional	Eb1
FBgn0027066	FBgn0027066:P01:TE03	36.4924	0.0153436	166.315	4.7216e-38	6.39912e-36	9.02752	1.62837	5.89408	FBgn0027066:P01	FBgn0027066:TE03	Heads	ATSS-APA	2R:6756037:6756037:+	2R:6749228:6749228:+	gene bidirectional	Eb1
FBgn0027279	FBgn0027279:P01:TE03	2.56589	0.0333157	12.8526	0.000337002	0.0017451	1.40657	3.67934	-2.92205	FBgn0027279:P01	FBgn0027279:TE03	Ovaries	ATSS-APA	X:22495207:22495207:+	X:22487161:22487181:+	gene bidirectional	l(1)G0196
FBgn0027279	FBgn0027279:P01:TE05	7.90171	0.0134885	28.5973	8.91086e-08	8.92072e-07	5.45635	2.21032	2.9198	FBgn0027279:P01	FBgn0027279:TE05	Heads	ATSS-APA	X:22504426:22504426:+	X:22487161:22487181:+	gene bidirectional	l(1)G0196
FBgn0027280	FBgn0027280:P01:TE01	26.9447	0.00774221	73.2255	1.15654e-17	3.48765e-16	5.88063	8.45674	-1.4862	FBgn0027280:P01	FBgn0027280:TE01	Ovaries	ATSS-APA	X:7941479:7941479:-	X:7946908:7946908:-	other	l(1)G0193
FBgn0027280	FBgn0027280:P02:TE01	33.0924	0.008908	67.5595	2.04426e-16	5.59255e-15	8.10284	4.92446	1.93409	FBgn0027280:P02	FBgn0027280:TE01	Heads	ATSS-APA	X:7941479:7941479:-	X:7944685:7944685:-	other	l(1)G0193
FBgn0027528	FBgn0027528:P01:TE01	3.56233	0.0537908	19.0173	1.29539e-05	9.05388e-05	2.01313	4.97093	-2.86879	FBgn0027528:P01	FBgn0027528:TE01	Ovaries	ATSS-APA	X:16744258:16744258:-	X:16751910:16751910:-	other	goe
FBgn0027529	FBgn0027529:P01:TE01	19.6853	0.230875	41.7323	1.04663e-10	1.57208e-09	2.1864	8.84944	-4.92269	FBgn0027529:P01	FBgn0027529:TE01	Ovaries	ATSS-APA	2R:20324717:20324838:+	2R:20319181:20319181:+	gene bidirectional	tapas
FBgn0027529	FBgn0027529:P01:TE02	4.11119	0.020024	27.043	1.98978e-07	1.88903e-06	1.99693	4.81843	-2.7845	FBgn0027529:P01	FBgn0027529:TE02	Ovaries	ATSS-APA	2R:20325844:20325973:+	2R:20319181:20319181:+	gene bidirectional	tapas
FBgn0027529	FBgn0027529:P02:TE02	43.3942	0.0849674	96.3129	9.80895e-23	4.83922e-21	9.58949	4.67514	2.90005	FBgn0027529:P02	FBgn0027529:TE02	Heads	ATSS-APA	2R:20325844:20325973:+	2R:20320497:20320497:+	gene bidirectional	tapas
FBgn0027579	FBgn0027579:P02:TE03	11.432	0.0912239	16.7648	4.23114e-05	0.000263269	6.33653	3.16427	2.37717	FBgn0027579:P02	FBgn0027579:TE03	Heads	ATSS-APA	3R:27933185:27933185:+	3R:27925192:27925192:+	gene bidirectional	mino
FBgn0027579	FBgn0027579:P04:TE02	20.7069	0.0781986	11.3477	0.000755406	0.00360315	5.32439	7.57736	-1.36821	FBgn0027579:P04	FBgn0027579:TE02	Ovaries	ATSS-APA	3R:27932868:27932973:+	3R:27929620:27929620:+	gene bidirectional	mino
FBgn0027580	FBgn0027580:P01:TE02	6.681	0.211461	18.4001	1.79046e-05	0.000120774	5.14576	0.0461287	13.9379	FBgn0027580:P01	FBgn0027580:TE02	Heads	ATSS-APA	2R:9850643:9850643:-	2R:9861543:9861543:-	other	PCB
FBgn0027580	FBgn0027580:P03:TE02	8.12103	0.0274424	23.2349	1.43373e-06	1.18799e-05	5.65694	2.13783	3.15159	FBgn0027580:P03	FBgn0027580:TE02	Heads	ATSS-APA	2R:9850643:9850643:-	2R:9856410:9856410:-	other	PCB
FBgn0027598	FBgn0027598:P01:TE03	5.03405	0.0227194	15.4531	8.45773e-05	0.000493933	4.77101	0.0695102	12.4905	FBgn0027598:P01	FBgn0027598:TE03	Heads	ATSS-APA	3R:30827432:30827432:+	3R:30808618:30808618:+	other	cindr
FBgn0027598	FBgn0027598:P02:TE01	12.5433	0.175781	9.38208	0.00219117	0.00915525	5.97794	2.1253	3.3741	FBgn0027598:P02	FBgn0027598:TE01	Heads	ATSS-APA	3R:30826550:30826550:+	3R:30817615:30817615:+	other	cindr
FBgn0027610	FBgn0027610:P01:TE02	16.9859	0.140166	20.456	6.10168e-06	4.50218e-05	4.78071	8.05298	-2.00972	FBgn0027610:P01	FBgn0027610:TE02	Ovaries	ATSS-APA	3R:13369091:13369091:+	3R:13364939:13364939:+	other	Dic1
FBgn0027610	FBgn0027610:P02:TE02	9.58377	0.0158636	30.3604	3.58781e-08	3.7704e-07	5.07154	0.078444	12.3545	FBgn0027610:P02	FBgn0027610:TE02	Heads	ATSS-APA	3R:13369091:13369091:+	3R:13367533:13367533:+	other	Dic1
FBgn0027616	FBgn0027616:P02:TE01	32.8748	0.123524	27.7119	1.40794e-07	1.36973e-06	5.58112	9.17807	-2.06058	FBgn0027616:P02	FBgn0027616:TE01	Ovaries	ATSS-APA	3L:3371288:3371288:-	3L:3374170:3374170:-	gene bidirectional	Ythdc1
FBgn0027616	FBgn0027616:P02:TE02	62.6147	0.141071	25.2207	5.11307e-07	4.57075e-06	7.62959	3.39564	2.90545	FBgn0027616:P02	FBgn0027616:TE02	Heads	ATSS-APA	3L:3370452:3370452:-	3L:3374170:3374170:-	gene bidirectional	Ythdc1
FBgn0027621	FBgn0027621:P01:TE03	1.27651	0.0431759	25.492	4.44229e-07	3.9923e-06	0.696765	4.41744	-5.57083	FBgn0027621:P01	FBgn0027621:TE03	Ovaries	ATSS-APA	X:19518271:19518402:+	X:19495506:19495506:+	gene bidirectional	Pfrx
FBgn0027621	FBgn0027621:P04:TE02	69.8283	0.0608752	24.2052	8.6596e-07	7.44208e-06	8.06827	2.70545	3.85654	FBgn0027621:P04	FBgn0027621:TE02	Heads	ATSS-APA	X:19509350:19509350:+	X:19504424:19504424:+	gene bidirectional	Pfrx
FBgn0027660	FBgn0027660:P03:TE02	4.33749	0.0221809	22.6629	1.9306e-06	1.56452e-05	4.6274	0.0425768	13.7998	FBgn0027660:P03	FBgn0027660:TE02	Heads	ATSS-APA	3L:17396032:17396032:-	3L:17404619:17404619:-	other	blot
FBgn0027835	FBgn0027835:P01:TE02	56.2246	0.0118313	88.7983	4.37185e-21	1.82796e-19	7.58959	9.97416	-1.26674	FBgn0027835:P01	FBgn0027835:TE02	Ovaries	ATSS-APA	2R:18418302:18418302:+	2R:18412028:18412028:+	gene bidirectional	Dp1
FBgn0027835	FBgn0027835:P01:TE03	35.8874	0.0171248	89.8121	2.61885e-21	1.12697e-19	9.32067	5.2568	2.35088	FBgn0027835:P01	FBgn0027835:TE03	Heads	ATSS-APA	2R:18420514:18420517:+	2R:18412028:18412028:+	gene bidirectional	Dp1
FBgn0027836	FBgn0027836:P01:TE02	20.8145	0.0314266	15.586	7.88365e-05	0.000463853	6.71522	4.47166	1.48051	FBgn0027836:P01	FBgn0027836:TE02	Heads	ATSS-APA	2R:18168381:18168381:-	2R:18172607:18172607:-	other	Dgp-1
FBgn0027932	FBgn0027932:P01:TE01	162.168	0.346373	14.6209	0.000131449	0.000739463	8.26389	15.0879	-3.40746	FBgn0027932:P01	FBgn0027932:TE01	Ovaries	ATSS-APA	2L:8420063:8420063:+	2L:8412147:8412147:+	other	Akap200
FBgn0028325	FBgn0028325:P01:TE03	11.7961	0.100203	15.8226	6.95678e-05	0.00041282	5.92816	2.60264	2.72923	FBgn0028325:P01	FBgn0028325:TE03	Heads	ATSS-APA	X:4705123:4705123:+	X:4702285:4702285:+	other	Pdha
FBgn0028341	FBgn0028341:P02:TE01	7.23805	0.0142141	73.2295	1.15417e-17	3.48765e-16	2.45536	5.52499	-2.64713	FBgn0028341:P02	FBgn0028341:TE01	Ovaries	ATSS-APA	X:9628723:9628723:-	X:9650776:9650776:-	gene bidirectional	Ptpmeg2
FBgn0028341	FBgn0028341:P04:TE04	3.33664	0.0202829	14.168	0.000167186	0.000919873	4.40401	0.0160926	16.4393	FBgn0028341:P04	FBgn0028341:TE04	Heads	ATSS-APA	X:9627553:9627553:-	X:9640624:9640624:-	gene bidirectional	Ptpmeg2
FBgn0028341	FBgn0028341:P05:TE01	7.89186	0.294515	13.2411	0.000273882	0.00144167	6.0628	0.0160944	17.5753	FBgn0028341:P05	FBgn0028341:TE01	Heads	ATSS-APA	X:9628723:9628723:-	X:9639028:9639028:-	gene bidirectional	Ptpmeg2
FBgn0028341	FBgn0028341:P05:TE03	9.1573	0.0118631	40.3158	2.16058e-10	3.11817e-09	6.48946	0.0160929	17.8367	FBgn0028341:P05	FBgn0028341:TE03	Heads	ATSS-APA	X:9627795:9627795:-	X:9639028:9639028:-	gene bidirectional	Ptpmeg2
FBgn0028341	FBgn0028341:P05:TE04	2.41183	0.0635636	9.77699	0.00176709	0.00759044	4.12305	0.0160927	16.219	FBgn0028341:P05	FBgn0028341:TE04	Heads	ATSS-APA	X:9627553:9627553:-	X:9639028:9639028:-	gene bidirectional	Ptpmeg2
FBgn0028341	FBgn0028341:P05:TE05	6.27822	0.299263	11.0013	0.000910466	0.0042265	5.68197	0.0160943	17.3336	FBgn0028341:P05	FBgn0028341:TE05	Heads	ATSS-APA	X:9626295:9626297:-	X:9639028:9639028:-	gene bidirectional	Ptpmeg2
FBgn0028397	FBgn0028397:P01:TE03	2.98292	0.0315214	15.9796	6.40283e-05	0.000382063	1.87691	4.17106	-2.48034	FBgn0028397:P01	FBgn0028397:TE03	Ovaries	ATSS-APA	X:16078562:16078562:-	X:16091495:16091495:-	other	Tob
FBgn0028497	FBgn0028497:P01:TE01	4.84341	0.0264537	16.917	3.90504e-05	0.000244526	2.69879	4.59315	-1.70867	FBgn0028497:P01	FBgn0028497:TE01	Ovaries	ATSS-APA	2R:23389351:23389353:-	2R:23396680:23396680:-	gene bidirectional	CG3530
FBgn0028497	FBgn0028497:P02:TE02	74.8942	0.0401834	53.9771	2.02838e-13	4.13068e-12	9.23559	0.0831291	14.6209	FBgn0028497:P02	FBgn0028497:TE02	Heads	ATSS-APA	2R:23389001:23389010:-	2R:23395421:23395421:-	gene bidirectional	CG3530
FBgn0028670	FBgn0028670:P01:TE02	57.5074	0.00534859	195.491	2.01325e-44	3.7091e-42	10.2297	6.57887	1.97957	FBgn0028670:P01	FBgn0028670:TE02	Heads	ATSS-APA	3R:18390324:18390324:-	3R:18399169:18399169:-	other	Vha100-2
FBgn0028670	FBgn0028670:P02:TE02	49.6668	0.00597495	202.492	5.97172e-46	1.25737e-43	6.41987	10.3052	-2.11336	FBgn0028670:P02	FBgn0028670:TE02	Ovaries	ATSS-APA	3R:18390324:18390324:-	3R:18396928:18396928:-	other	Vha100-2
FBgn0028734	FBgn0028734:P02:TE02	23.6674	0.0605464	16.1276	5.92143e-05	0.000355859	5.78832	7.8667	-1.22445	FBgn0028734:P02	FBgn0028734:TE02	Ovaries	ATSS-APA	3R:10102475:10102475:-	3R:10109985:10109985:-	other	Fmr1
FBgn0029092	FBgn0029092:P03:TE01	53.0495	0.0163194	32.4	1.25488e-08	1.39588e-07	9.26075	6.91307	1.2847	FBgn0029092:P03	FBgn0029092:TE01	Heads	ATSS-APA	2R:9434639:9434661:-	2R:9440886:9440886:-	other	ced-6
FBgn0029157	FBgn0029157:P01:TE02	9.483	0.012162	20.5889	5.69259e-06	4.22678e-05	3.51365	5.21925	-1.32794	FBgn0029157:P01	FBgn0029157:TE02	Ovaries	ATSS-APA	3R:24938711:24938711:-	3R:24944956:24944956:-	gene bidirectional	ssh
FBgn0029157	FBgn0029157:P02:TE01	3.45822	0.276463	13.7795	0.00020557	0.00111187	4.81351	0.807233	5.43739	FBgn0029157:P02	FBgn0029157:TE01	Heads	ATSS-APA	3R:24939004:24939004:-	3R:24943895:24943895:-	gene bidirectional	ssh
FBgn0029685	FBgn0029685:P02:TE01	3.90639	0.0277389	9.82936	0.00171748	0.00740702	2.63683	4.33599	-1.58497	FBgn0029685:P02	FBgn0029685:TE01	Ovaries	ATSS-APA	X:3935531:3935531:-	X:3936227:3936227:-	other	CG2938
FBgn0029763	FBgn0029763:P02:TE02	24.2153	0.00771488	21.2035	4.12999e-06	3.14578e-05	4.05709	6.43506	-1.63826	FBgn0029763:P02	FBgn0029763:TE02	Ovaries	ATSS-APA	X:5426906:5427011:+	X:5421969:5421969:+	gene bidirectional	Usp16-45
FBgn0029763	FBgn0029763:P02:TE03	22.4289	0.00573712	32.3897	1.26153e-08	1.40063e-07	7.65878	5.52371	1.28101	FBgn0029763:P02	FBgn0029763:TE03	Heads	ATSS-APA	X:5427219:5427219:+	X:5421969:5421969:+	gene bidirectional	Usp16-45
FBgn0029801	FBgn0029801:P01:TE02	3.66044	0.0733083	9.24333	0.00236354	0.00980503	3.98669	1.95229	2.21367	FBgn0029801:P01	FBgn0029801:TE02	Heads	ATSS-APA	X:5759751:5759751:+	X:5755575:5755575:+	gene bidirectional	CG15771
FBgn0029801	FBgn0029801:P02:TE01	40.3532	0.0992142	13.4944	0.000239276	0.00128008	6.82163	9.27912	-1.34771	FBgn0029801:P02	FBgn0029801:TE01	Ovaries	ATSS-APA	X:5759408:5759408:+	X:5755749:5755749:+	gene bidirectional	CG15771
FBgn0029801	FBgn0029801:P03:TE02	3.12964	0.0520933	20.7493	5.23513e-06	3.9192e-05	3.70669	0.0449121	12.9094	FBgn0029801:P03	FBgn0029801:TE02	Heads	ATSS-APA	X:5759751:5759751:+	X:5756394:5756394:+	gene bidirectional	CG15771
FBgn0029849	FBgn0029849:P02:TE01	17.82	0.164021	14.1769	0.000166397	0.000916814	4.72905	7.87592	-1.95012	FBgn0029849:P02	FBgn0029849:TE01	Ovaries	ATSS-APA	X:6222719:6222719:+	X:6220256:6220256:+	other	Efr
FBgn0029903	FBgn0029903:P01:TE03	12.0666	0.0174546	25.9909	3.43039e-07	3.15259e-06	2.38969	4.90511	-2.30623	FBgn0029903:P01	FBgn0029903:TE03	Ovaries	ATSS-APA	X:6813160:6813162:+	X:6803594:6803594:+	gene bidirectional	pod1
FBgn0029903	FBgn0029903:P01:TE05	4.55097	0.039734	41.3013	1.30484e-10	1.95245e-09	5.747	1.27773	4.73265	FBgn0029903:P01	FBgn0029903:TE05	Heads	ATSS-APA	X:6813830:6813830:+	X:6803594:6803594:+	gene bidirectional	pod1
FBgn0029903	FBgn0029903:P02:TE05	1.73374	0.0440525	27.043	1.9898e-07	1.88903e-06	4.05667	0.0254598	14.8417	FBgn0029903:P02	FBgn0029903:TE05	Heads	ATSS-APA	X:6813830:6813830:+	X:6804097:6804097:+	gene bidirectional	pod1
FBgn0029996	FBgn0029996:P01:TE03	9.94646	0.210854	25.839	3.7112e-07	3.38953e-06	7.2031	1.19131	5.81631	FBgn0029996:P01	FBgn0029996:TE03	Heads	ATSS-APA	X:8087443:8087443:-	X:8094064:8094064:-	gene bidirectional	UbcE2H
FBgn0029996	FBgn0029996:P02:TE01	13.194	0.0105657	18.3071	1.88005e-05	0.000126096	3.75244	5.9912	-1.62039	FBgn0029996:P02	FBgn0029996:TE01	Ovaries	ATSS-APA	X:8088854:8088854:-	X:8092113:8092113:-	gene bidirectional	UbcE2H
FBgn0029996	FBgn0029996:P02:TE03	11.2688	0.133533	39.3883	3.47374e-10	4.89939e-09	7.38091	0.879818	6.80027	FBgn0029996:P02	FBgn0029996:TE03	Heads	ATSS-APA	X:8087443:8087443:-	X:8092113:8092113:-	gene bidirectional	UbcE2H
FBgn0030089	FBgn0030089:P02:TE03	20.3837	0.00899	41.7659	1.02883e-10	1.55127e-09	7.67503	5.43675	1.34754	FBgn0030089:P02	FBgn0030089:TE03	Heads	ATSS-APA	X:9117322:9117322:+	X:9109551:9109551:+	other	AP-1gamma
FBgn0030114	FBgn0030114:P01:TE03	25.3437	0.126527	15.4994	8.25326e-05	0.000482949	5.67885	8.04802	-1.39434	FBgn0030114:P01	FBgn0030114:TE03	Ovaries	ATSS-APA	X:9255562:9255564:+	X:9250392:9250421:+	gene bidirectional	CG17754
FBgn0030114	FBgn0030114:P01:TE04	50.0532	0.163432	13.9673	0.00018602	0.00101545	8.18882	5.04388	1.89693	FBgn0030114:P01	FBgn0030114:TE04	Heads	ATSS-APA	X:9255802:9255802:+	X:9250392:9250421:+	gene bidirectional	CG17754
FBgn0030183	FBgn0030183:P02:TE01	26.4992	0.167193	9.49035	0.00206556	0.0086889	6.14387	8.60088	-1.3984	FBgn0030183:P02	FBgn0030183:TE01	Ovaries	ATSS-APA	X:10205771:10205771:-	X:10210181:10210181:-	other	CG15309
FBgn0030268	FBgn0030268:P01:TE02	15.8226	0.00895872	58.5795	1.95244e-14	4.46147e-13	3.60681	6.67016	-2.16184	FBgn0030268:P01	FBgn0030268:TE02	Ovaries	ATSS-APA	X:11130239:11130239:-	X:11137030:11137030:-	gene bidirectional	Klp10A
FBgn0030268	FBgn0030268:P01:TE04	25.7869	0.0633114	12.9086	0.000327079	0.00169744	8.61321	5.56274	1.7747	FBgn0030268:P01	FBgn0030268:TE04	Heads	ATSS-APA	X:11129363:11129363:-	X:11137030:11137030:-	gene bidirectional	Klp10A
FBgn0030268	FBgn0030268:P03:TE03	2.54968	0.0353253	9.92596	0.00162964	0.00706957	3.40416	0.91248	3.93649	FBgn0030268:P03	FBgn0030268:TE03	Heads	ATSS-APA	X:11129743:11129814:-	X:11136423:11136423:-	gene bidirectional	Klp10A
FBgn0030268	FBgn0030268:P03:TE04	3.15032	0.0613741	17.8251	2.42165e-05	0.000158368	3.98983	0.051806	12.7372	FBgn0030268:P03	FBgn0030268:TE04	Heads	ATSS-APA	X:11129363:11129363:-	X:11136423:11136423:-	gene bidirectional	Klp10A
FBgn0030276	FBgn0030276:P01:TE02	10.3765	0.0316228	11.816	0.000587224	0.0028754	3.87001	5.72071	-1.3481	FBgn0030276:P01	FBgn0030276:TE02	Ovaries	ATSS-APA	X:11163473:11163473:+	X:11154422:11154422:+	gene bidirectional	Dlic
FBgn0030276	FBgn0030276:P01:TE04	48.71	0.107979	14.9492	0.000110447	0.000630949	9.97283	7.0002	1.60119	FBgn0030276:P01	FBgn0030276:TE04	Heads	ATSS-APA	X:11164488:11164488:+	X:11154422:11154422:+	gene bidirectional	Dlic
FBgn0030330	FBgn0030330:P02:TE02	12.0032	0.0511134	14.5114	0.000139311	0.000779231	3.89408	6.1304	-1.58661	FBgn0030330:P02	FBgn0030330:TE02	Ovaries	ATSS-APA	X:11723241:11723241:+	X:11720485:11720485:+	other	Tango10
FBgn0030336	FBgn0030336:P01:TE02	19.7922	0.0768808	27.4894	1.57956e-07	1.52535e-06	4.66464	8.3582	-2.25973	FBgn0030336:P01	FBgn0030336:TE02	Ovaries	ATSS-APA	X:11809785:11809785:-	X:11816551:11816551:-	gene bidirectional	CG1578
FBgn0030336	FBgn0030336:P01:TE05	5.85919	0.0595586	11.2112	0.00081306	0.00382706	4.86342	1.7275	3.24783	FBgn0030336:P01	FBgn0030336:TE05	Heads	ATSS-APA	X:11808739:11808739:-	X:11816551:11816551:-	gene bidirectional	CG1578
FBgn0030357	FBgn0030357:P01:TE01	105.534	0.0368893	38.6667	5.02722e-10	6.87656e-09	8.12727	3.32824	3.24306	FBgn0030357:P01	FBgn0030357:TE01	Heads	ATSS-APA	X:11921524:11921648:-	X:11924662:11924662:-	gene bidirectional	Sclp
FBgn0030357	FBgn0030357:P02:TE01	5.41685	0.0415499	33.0645	8.91527e-09	1.01467e-07	2.06718	6.34803	-3.68591	FBgn0030357:P02	FBgn0030357:TE01	Ovaries	ATSS-APA	X:11921524:11921648:-	X:11922760:11922760:-	gene bidirectional	Sclp
FBgn0030357	FBgn0030357:P02:TE02	2.8899	0.0326824	38.7994	4.6968e-10	6.49237e-09	1.4526	5.99813	-4.51578	FBgn0030357:P02	FBgn0030357:TE02	Ovaries	ATSS-APA	X:11921091:11921091:-	X:11922760:11922760:-	gene bidirectional	Sclp
FBgn0030412	FBgn0030412:P02:TE01	28.9991	0.0207023	51.233	8.2029e-13	1.56001e-11	7.05519	1.57086	4.91983	FBgn0030412:P02	FBgn0030412:TE01	Heads	ATSS-APA	X:12653184:12653442:+	X:12633550:12633550:+	other	Tomosyn
FBgn0030418	FBgn0030418:P02:TE01	4.0297	0.213011	16.4738	4.93266e-05	0.000302135	1.63586	4.79821	-3.36228	FBgn0030418:P02	FBgn0030418:TE01	Ovaries	ATSS-APA	X:12747753:12747894:+	X:12745359:12745359:+	other	CG4004
FBgn0030478	FBgn0030478:P02:TE01	15.0253	0.0155306	41.742	1.04149e-10	1.56635e-09	4.20457	7.79286	-2.30202	FBgn0030478:P02	FBgn0030478:TE01	Ovaries	ATSS-APA	X:13379778:13379779:+	X:13370996:13370996:+	gene bidirectional	CG1640
FBgn0030478	FBgn0030478:P02:TE02	53.5669	0.0224218	47.8741	4.54486e-12	7.91558e-11	8.9789	4.34094	2.8338	FBgn0030478:P02	FBgn0030478:TE02	Heads	ATSS-APA	X:13380160:13380160:+	X:13370996:13370996:+	gene bidirectional	CG1640
FBgn0030478	FBgn0030478:P04:TE01	4.04396	0.0306823	27.4227	1.63503e-07	1.57376e-06	1.95623	5.43831	-3.27378	FBgn0030478:P04	FBgn0030478:TE01	Ovaries	ATSS-APA	X:13379778:13379779:+	X:13374081:13374081:+	gene bidirectional	CG1640
FBgn0030505	FBgn0030505:P02:TE02	5.74461	0.120796	20.6687	5.46024e-06	4.07737e-05	5.01699	0.0295253	15.136	FBgn0030505:P02	FBgn0030505:TE02	Heads	ATSS-APA	X:13663447:13663447:+	X:13642176:13642176:+	other	NFAT
FBgn0030555	FBgn0030555:P01:TE01	28.1354	0.0713648	37.3479	9.88258e-10	1.29186e-08	5.56673	8.71198	-1.82462	FBgn0030555:P01	FBgn0030555:TE01	Ovaries	ATSS-APA	X:14234414:14234539:-	X:14237923:14237923:-	other	Fbxl4
FBgn0030555	FBgn0030555:P02:TE01	37.3228	0.0690617	37.799	7.84239e-10	1.04368e-08	6.87277	1.86283	4.30914	FBgn0030555:P02	FBgn0030555:TE01	Heads	ATSS-APA	X:14234414:14234539:-	X:14237649:14237651:-	other	Fbxl4
FBgn0030745	FBgn0030745:P03:TE01	22.8695	0.0174424	68.7708	1.106e-16	3.06843e-15	8.02858	0.0400336	16.0859	FBgn0030745:P03	FBgn0030745:TE01	Heads	ATSS-APA	X:16388702:16388702:+	X:16385628:16385628:+	other	CG4239
FBgn0030791	FBgn0030791:P02:TE01	37.1044	0.371107	16.7563	4.25003e-05	0.000264165	4.40271	10.5937	-3.61561	FBgn0030791:P02	FBgn0030791:TE01	Ovaries	ATSS-APA	X:16798167:16798167:-	X:16800710:16800710:-	gene bidirectional	CG9132
FBgn0030791	FBgn0030791:P02:TE03	38.9796	0.172867	56.4403	5.79312e-14	1.2442e-12	9.15122	3.04037	4.07284	FBgn0030791:P02	FBgn0030791:TE03	Heads	ATSS-APA	X:16796887:16796903:-	X:16800710:16800710:-	gene bidirectional	CG9132
FBgn0030839	FBgn0030839:P02:TE01	1.76362	0.0661066	18.6513	1.5694e-05	0.000107337	3.55366	0.817117	4.39431	FBgn0030839:P02	FBgn0030839:TE01	Heads	ATSS-APA	X:17428735:17428735:+	X:17426000:17426000:+	other	CG5613
FBgn0030863	FBgn0030863:P02:TE01	52.7076	0.0928212	88.287	5.66156e-21	2.3423e-19	5.36321	12.692	-3.96832	FBgn0030863:P02	FBgn0030863:TE01	Ovaries	ATSS-APA	X:17700096:17700096:-	X:17702777:17702777:-	gene bidirectional	CG8188
FBgn0030863	FBgn0030863:P02:TE02	68.7311	0.0200593	180.759	3.30856e-41	5.00144e-39	9.02089	5.28245	2.17688	FBgn0030863:P02	FBgn0030863:TE02	Heads	ATSS-APA	X:17699773:17699773:-	X:17702777:17702777:-	gene bidirectional	CG8188
FBgn0030863	FBgn0030863:P02:TE03	6.54677	0.0607067	21.6519	3.26886e-06	2.54746e-05	3.72926	0.0615434	12.02	FBgn0030863:P02	FBgn0030863:TE03	Heads	ATSS-APA	X:17698918:17698918:-	X:17702777:17702777:-	gene bidirectional	CG8188
FBgn0031030	FBgn0031030:P01:TE02	1.67057	0.0356589	16.375	5.1966e-05	0.000316003	3.65541	1.13993	3.51623	FBgn0031030:P01	FBgn0031030:TE02	Heads	ATSS-APA	X:19574105:19574112:-	X:19579793:19579794:-	gene bidirectional	Tao
FBgn0031030	FBgn0031030:P01:TE05	2.15897	0.0343677	26.7685	2.29343e-07	2.15301e-06	4.44514	1.1399	4.16109	FBgn0031030:P01	FBgn0031030:TE05	Heads	ATSS-APA	X:19569713:19569722:-	X:19579793:19579794:-	gene bidirectional	Tao
FBgn0031030	FBgn0031030:P04:TE03	29.7635	0.0178934	98.776	2.82742e-23	1.45536e-21	1.68496	8.08663	-5.2903	FBgn0031030:P04	FBgn0031030:TE03	Ovaries	ATSS-APA	X:19570648:19570648:-	X:19573874:19573874:-	gene bidirectional	Tao
FBgn0031030	FBgn0031030:P04:TE04	11.5423	0.0117763	47.895	4.49657e-12	7.84306e-11	0.97687	5.78064	-5.53768	FBgn0031030:P04	FBgn0031030:TE04	Ovaries	ATSS-APA	X:19570382:19570382:-	X:19573874:19573874:-	gene bidirectional	Tao
FBgn0031183	FBgn0031183:P01:TE02	1.28564	0.195648	15.7935	7.06439e-05	0.000418995	4.16129	0.0346489	14.0368	FBgn0031183:P01	FBgn0031183:TE02	Heads	ATSS-APA	X:22447832:22447847:+	X:22444228:22444228:+	other	CG14621
FBgn0031191	FBgn0031191:P01:TE01	2.05568	0.048032	22.3047	2.32631e-06	1.86216e-05	3.79344	0.774598	4.76004	FBgn0031191:P01	FBgn0031191:TE01	Heads	ATSS-APA	X:22486120:22486120:+	X:22482083:22482083:+	other	Cp110
FBgn0031245	FBgn0031245:P01:TE03	26.0819	0.0555752	11.3749	0.000744414	0.00355936	5.30965	0.0636175	13.122	FBgn0031245:P01	FBgn0031245:TE03	Heads	ATSS-APA	2L:283386:283386:-	2L:291795:291795:-	other	CG3625
FBgn0031374	FBgn0031374:P01:TE01	5.69676	0.0306634	49.377	2.11205e-12	3.76749e-11	2.93073	4.99877	-1.74666	FBgn0031374:P01	FBgn0031374:TE01	Ovaries	ATSS-APA	2L:1943181:1943303:+	2L:1884623:1884623:+	other	Wdr62
FBgn0031374	FBgn0031374:P03:TE01	9.69509	0.261889	17.5549	2.79131e-05	0.000179947	6.33658	0.0224821	16.7795	FBgn0031374:P03	FBgn0031374:TE01	Heads	ATSS-APA	2L:1943181:1943303:+	2L:1927754:1927754:+	other	Wdr62
FBgn0031384	FBgn0031384:P01:TE01	20.0124	0.0377818	156.884	5.42643e-36	6.6649e-34	3.05305	9.7793	-4.38504	FBgn0031384:P01	FBgn0031384:TE01	Ovaries	ATSS-APA	2L:2030536:2030536:+	2L:2009860:2009860:+	gene bidirectional	CG4238
FBgn0031384	FBgn0031384:P02:TE02	41.6874	0.00619328	147.042	7.68151e-34	8.38636e-32	8.2938	1.48673	5.77191	FBgn0031384:P02	FBgn0031384:TE02	Heads	ATSS-APA	2L:2030788:2030788:+	2L:2011717:2011717:+	gene bidirectional	CG4238
FBgn0031449	FBgn0031449:P02:TE02	57.7953	0.00786169	214.743	1.26821e-48	2.87566e-46	9.64782	1.7667	5.97517	FBgn0031449:P02	FBgn0031449:TE02	Heads	ATSS-APA	2L:2739830:2739830:+	2L:2730105:2730105:+	other	CG31689
FBgn0031449	FBgn0031449:P03:TE02	35.332	0.00926762	192.426	9.39381e-44	1.60525e-41	6.08647	9.41206	-1.86025	FBgn0031449:P03	FBgn0031449:TE02	Ovaries	ATSS-APA	2L:2739830:2739830:+	2L:2735815:2735815:+	other	CG31689
FBgn0031453	FBgn0031453:P02:TE03	76.4826	0.340019	12.7994	0.000346724	0.00178759	9.66058	3.87096	3.56743	FBgn0031453:P02	FBgn0031453:TE03	Heads	ATSS-APA	2L:2756971:2756971:+	2L:2752801:2752801:+	other	Bacc
FBgn0031453	FBgn0031453:P03:TE03	44.3171	0.5908	14.1703	0.000166981	0.000919176	8.22037	0.0842918	14.0419	FBgn0031453:P03	FBgn0031453:TE03	Heads	ATSS-APA	2L:2756971:2756971:+	2L:2753234:2753238:+	other	Bacc
FBgn0031474	FBgn0031474:P01:TE01	3.16668	0.0290885	43.52	4.19657e-11	6.63294e-10	1.54864	5.27259	-3.85515	FBgn0031474:P01	FBgn0031474:TE01	Ovaries	ATSS-APA	2L:2868548:2868548:+	2L:2856071:2856071:+	other	CG2991
FBgn0031474	FBgn0031474:P03:TE01	17.5363	0.0716382	24.613	7.00783e-07	6.12523e-06	6.23753	0.0584248	13.9633	FBgn0031474:P03	FBgn0031474:TE01	Heads	ATSS-APA	2L:2868548:2868548:+	2L:2862538:2862538:+	other	CG2991
FBgn0031637	FBgn0031637:P01:TE01	9.53106	0.0143793	154.131	2.16868e-35	2.55709e-33	2.3805	7.58659	-3.981	FBgn0031637:P01	FBgn0031637:TE01	Ovaries	ATSS-APA	2L:4844794:4844797:-	2L:4847295:4847295:-	gene bidirectional	mxt
FBgn0031637	FBgn0031637:P01:TE04	72.6928	0.232409	12.1738	0.000484662	0.00241839	10.0403	4.24872	3.45469	FBgn0031637:P01	FBgn0031637:TE04	Heads	ATSS-APA	2L:4841738:4841738:-	2L:4847295:4847295:-	gene bidirectional	mxt
FBgn0031670	FBgn0031670:P01:TE01	1.45572	0.0551375	12.5314	0.000400178	0.00203208	3.01002	0.044355	12.2853	FBgn0031670:P01	FBgn0031670:TE01	Heads	ATSS-APA	2L:5012127:5012127:+	2L:5010835:5010835:+	other	SelT
FBgn0031813	FBgn0031813:P01:TE01	4.45944	0.0236245	24.5632	7.19106e-07	6.28072e-06	2.21876	5.18586	-2.72615	FBgn0031813:P01	FBgn0031813:TE01	Ovaries	ATSS-APA	2L:6426725:6426725:-	2L:6448403:6448403:-	other	CG9527
FBgn0031951	FBgn0031951:P02:TE02	12.4358	0.0181484	29.1072	6.8481e-08	6.94887e-07	6.53982	4.27905	1.52433	FBgn0031951:P02	FBgn0031951:TE02	Heads	ATSS-APA	2L:7802415:7802415:+	2L:7800383:7800383:+	other	r2d2
FBgn0031969	FBgn0031969:P02:TE02	2.05664	0.0320149	11.2153	0.000811274	0.00382018	3.53343	1.63085	2.35631	FBgn0031969:P02	FBgn0031969:TE02	Heads	ATSS-APA	2L:7986786:7986786:-	2L:7993216:7993216:-	other	pes
FBgn0032130	FBgn0032130:P02:TE01	1.56945	0.0537487	14.5289	0.000138023	0.000772758	0.931198	3.39245	-3.86651	FBgn0032130:P02	FBgn0032130:TE01	Ovaries	ATSS-APA	2L:9572988:9572988:+	2L:9570272:9570272:+	other	CG3838
FBgn0032382	FBgn0032382:P02:TE02	20.751	0.0255182	35.48	2.57689e-09	3.17162e-08	6.5194	0.0345593	15.6493	FBgn0032382:P02	FBgn0032382:TE02	Heads	ATSS-APA	2L:11853430:11853430:+	2L:11850308:11850308:+	other	Mal-B2
FBgn0032586	FBgn0032586:P01:TE02	57.3247	0.0234477	67.1043	2.57517e-16	7.01244e-15	7.28415	11.0977	-2.00551	FBgn0032586:P01	FBgn0032586:TE02	Ovaries	ATSS-APA	2L:16507350:16507350:+	2L:16491541:16491541:+	gene bidirectional	Tpr2
FBgn0032586	FBgn0032586:P02:TE03	10.7577	0.0176978	10.9159	0.000953437	0.00440171	5.00689	3.11301	1.56424	FBgn0032586:P02	FBgn0032586:TE03	Heads	ATSS-APA	2L:16507621:16507621:+	2L:16496770:16496770:+	gene bidirectional	Tpr2
FBgn0032783	FBgn0032783:P03:TE01	86.7964	0.0707984	275.153	8.54884e-62	3.05453e-59	0.0136337	16.1343	-23.2306	FBgn0032783:P03	FBgn0032783:TE01	Ovaries	ATSS-APA	2L:19435842:19435842:-	2L:19440907:19440907:-	other	CG10237
FBgn0032783	FBgn0032783:P04:TE01	2.3783	0.0618217	18.2409	1.94651e-05	0.000130257	1.96813	0.0457363	10.9046	FBgn0032783:P04	FBgn0032783:TE01	Heads	ATSS-APA	2L:19435842:19435842:-	2L:19438966:19438966:-	other	CG10237
FBgn0032886	FBgn0032886:P02:TE02	34.3011	0.0721866	91.1278	1.34688e-21	5.92575e-20	10.1552	0.0410576	17.1295	FBgn0032886:P02	FBgn0032886:TE02	Heads	ATSS-APA	2L:20814331:20814331:+	2L:20809975:20809975:+	other	CG9328
FBgn0032901	FBgn0032901:P01:TE01	8.64215	0.0261016	58.3321	2.21407e-14	5.00117e-13	2.96267	6.31494	-2.56969	FBgn0032901:P01	FBgn0032901:TE01	Ovaries	ATSS-APA	2L:20873223:20873258:-	2L:20918931:20918931:-	gene bidirectional	sky
FBgn0032901	FBgn0032901:P01:TE02	5.05621	0.0200019	72.285	1.86257e-17	5.50416e-16	1.35817	5.57208	-4.44032	FBgn0032901:P01	FBgn0032901:TE02	Ovaries	ATSS-APA	2L:20872996:20872996:-	2L:20918931:20918931:-	gene bidirectional	sky
FBgn0032901	FBgn0032901:P02:TE05	14.7553	0.217127	10.6589	0.00109543	0.00497543	6.78251	2.00058	4.04355	FBgn0032901:P02	FBgn0032901:TE05	Heads	ATSS-APA	2L:20871327:20871336:-	2L:20917461:20917461:-	gene bidirectional	sky
FBgn0032901	FBgn0032901:P04:TE02	5.76412	0.190423	11.325	0.000764694	0.00363422	4.62335	0.0318438	14.635	FBgn0032901:P04	FBgn0032901:TE02	Heads	ATSS-APA	2L:20872996:20872996:-	2L:20885976:20885976:-	gene bidirectional	sky
FBgn0032901	FBgn0032901:P04:TE05	4.19253	0.119914	9.51159	0.00204178	0.00860422	4.003	0.0318433	14.1523	FBgn0032901:P04	FBgn0032901:TE05	Heads	ATSS-APA	2L:20871327:20871336:-	2L:20885976:20885976:-	gene bidirectional	sky
FBgn0032935	FBgn0032935:P01:TE01	13.0007	0.0371164	22.7104	1.88346e-06	1.52947e-05	4.0706	6.66547	-1.76513	FBgn0032935:P01	FBgn0032935:TE01	Ovaries	ATSS-APA	2L:21212694:21212694:-	2L:21220572:21220572:-	gene bidirectional	Atg18b
FBgn0032935	FBgn0032935:P01:TE02	72.2567	0.0299482	73.6355	9.39609e-18	2.86277e-16	9.55409	5.94934	2.01957	FBgn0032935:P01	FBgn0032935:TE02	Heads	ATSS-APA	2L:21212323:21212323:-	2L:21220572:21220572:-	gene bidirectional	Atg18b
FBgn0032935	FBgn0032935:P02:TE01	6.90458	0.0123937	61.8306	3.74303e-15	9.1946e-14	2.18074	6.45085	-3.58766	FBgn0032935:P02	FBgn0032935:TE01	Ovaries	ATSS-APA	2L:21212694:21212694:-	2L:21218544:21218544:-	gene bidirectional	Atg18b
FBgn0032946	FBgn0032946:P01:TE04	0.469939	0.162838	10.35	0.00129474	0.00576739	0.276689	0.0962676	3.04716	FBgn0032946:P01	FBgn0032946:TE04	Heads	ATSS-APA	2L:21390609:21390609:+	2L:21310867:21310867:+	other	nrv3
FBgn0032955	FBgn0032955:P03:TE03	73.3759	0.0510219	65.0998	7.11995e-16	1.86559e-14	8.61017	11.325	-1.39019	FBgn0032955:P03	FBgn0032955:TE03	Ovaries	ATSS-APA	2L:21614175:21614233:-	2L:21623627:21623627:-	other	CG2201
FBgn0032955	FBgn0032955:P04:TE03	52.011	0.0809689	80.056	3.63939e-19	1.28096e-17	9.70696	2.17355	5.38702	FBgn0032955:P04	FBgn0032955:TE03	Heads	ATSS-APA	2L:21614175:21614233:-	2L:21618774:21618774:-	other	CG2201
FBgn0033019	FBgn0033019:P02:TE02	4.05226	0.0187037	22.5265	2.07266e-06	1.66932e-05	4.25667	1.89743	2.51564	FBgn0033019:P02	FBgn0033019:TE02	Heads	ATSS-APA	2R:5352617:5352617:+	2R:5350741:5350741:+	other	CG10395
FBgn0033095	FBgn0033095:P01:TE01	11.0583	0.023743	48.1322	3.98427e-12	6.98047e-11	3.80974	5.98542	-1.56756	FBgn0033095:P01	FBgn0033095:TE01	Ovaries	ATSS-APA	2R:6700109:6700222:-	2R:6715892:6715892:-	gene bidirectional	chk
FBgn0033095	FBgn0033095:P01:TE02	9.56902	0.0679624	16.45	4.99493e-05	0.00030507	6.29718	3.56651	1.97358	FBgn0033095:P01	FBgn0033095:TE02	Heads	ATSS-APA	2R:6699688:6699696:-	2R:6715892:6715892:-	gene bidirectional	chk
FBgn0033095	FBgn0033095:P03:TE02	0.980176	0.0804736	10.7891	0.00102097	0.0046805	3.29081	0.024821	14.2402	FBgn0033095:P03	FBgn0033095:TE02	Heads	ATSS-APA	2R:6699688:6699696:-	2R:6707976:6707976:-	gene bidirectional	chk
FBgn0033196	FBgn0033196:P01:TE02	40.8682	0.239346	28.5969	8.9124e-08	8.92072e-07	8.87975	0.0662221	15.0904	FBgn0033196:P01	FBgn0033196:TE02	Heads	ATSS-APA	2R:7595243:7595243:-	2R:7620711:7620711:-	gene bidirectional	CG1358
FBgn0033196	FBgn0033196:P02:TE01	6.95088	0.0215534	49.3829	2.10578e-12	3.762e-11	3.19606	5.41608	-1.76093	FBgn0033196:P02	FBgn0033196:TE01	Ovaries	ATSS-APA	2R:7596322:7596381:-	2R:7614535:7614535:-	gene bidirectional	CG1358
FBgn0033212	FBgn0033212:P01:TE02	3.62724	0.191697	18.5942	1.61709e-05	0.000110087	4.84509	0.874928	5.22622	FBgn0033212:P01	FBgn0033212:TE02	Heads	ATSS-APA	2R:7677071:7677071:-	2R:7698902:7698902:-	other	LRR
FBgn0033224	FBgn0033224:P02:TE02	13.8933	0.0532995	25.0563	5.56817e-07	4.95504e-06	6.32686	2.32819	3.31521	FBgn0033224:P02	FBgn0033224:TE02	Heads	ATSS-APA	2R:7800786:7800786:-	2R:7805566:7805566:-	other	Nop17l
FBgn0033402	FBgn0033402:P01:TE01	10.6636	0.0129123	29.0774	6.95424e-08	7.04446e-07	4.10194	5.81174	-1.21528	FBgn0033402:P01	FBgn0033402:TE01	Ovaries	ATSS-APA	2R:9303679:9303679:-	2R:9308722:9308722:-	gene bidirectional	Myd88
FBgn0033402	FBgn0033402:P02:TE03	4.34193	0.0202334	14.9775	0.0001088	0.000621844	3.94314	0.0320295	14.086	FBgn0033402:P02	FBgn0033402:TE03	Heads	ATSS-APA	2R:9302211:9302211:-	2R:9308388:9308388:-	gene bidirectional	Myd88
FBgn0033438	FBgn0033438:P01:TE01	2.77603	0.0314411	24.4996	7.43237e-07	6.47231e-06	2.06326	4.37044	-2.35385	FBgn0033438:P01	FBgn0033438:TE01	Ovaries	ATSS-APA	2R:9613461:9613461:-	2R:9683858:9683858:-	other	Mmp2
FBgn0033463	FBgn0033463:P01:TE01	19.2772	0.00932022	142.678	6.91364e-33	7.15076e-31	4.80552	8.56862	-2.27009	FBgn0033463:P01	FBgn0033463:TE01	Ovaries	ATSS-APA	2R:9883187:9883187:-	2R:9891689:9891689:-	gene bidirectional	CG1513
FBgn0033463	FBgn0033463:P01:TE03	48.7872	0.0628007	36.1787	1.80031e-09	2.27275e-08	8.79105	2.82159	4.11522	FBgn0033463:P01	FBgn0033463:TE03	Heads	ATSS-APA	2R:9882573:9882573:-	2R:9891689:9891689:-	gene bidirectional	CG1513
FBgn0033463	FBgn0033463:P02:TE03	33.4421	0.0851793	28.1944	1.0972e-07	1.08898e-06	7.71933	1.47217	5.48651	FBgn0033463:P02	FBgn0033463:TE03	Heads	ATSS-APA	2R:9882573:9882573:-	2R:9886468:9886468:-	gene bidirectional	CG1513
FBgn0033476	FBgn0033476:P01:TE02	15.7227	0.0517724	13.3104	0.000263943	0.00139371	5.76625	3.6229	1.59113	FBgn0033476:P01	FBgn0033476:TE02	Heads	ATSS-APA	2R:10035537:10035537:-	2R:10048619:10048619:-	other	oys
FBgn0033538	FBgn0033538:P01:TE01	5.30336	0.0207223	36.1634	1.8145e-09	2.28576e-08	2.48276	6.07388	-2.96445	FBgn0033538:P01	FBgn0033538:TE01	Ovaries	ATSS-APA	2R:10640990:10640990:+	2R:10617663:10617663:+	other	CG11883
FBgn0033544	FBgn0033544:P02:TE02	22.2789	0.0973225	25.8565	3.67758e-07	3.36142e-06	4.49043	10.028	-3.26237	FBgn0033544:P02	FBgn0033544:TE02	Ovaries	ATSS-APA	2R:10737778:10737899:+	2R:10731529:10731529:+	gene bidirectional	CG7220
FBgn0033544	FBgn0033544:P02:TE03	29.3582	0.107457	32.5084	1.18681e-08	1.32391e-07	4.55376	11.0121	-3.71115	FBgn0033544:P02	FBgn0033544:TE03	Ovaries	ATSS-APA	2R:10738370:10738370:+	2R:10731529:10731529:+	gene bidirectional	CG7220
FBgn0033544	FBgn0033544:P04:TE02	46.7407	0.0247521	45.5687	1.47377e-11	2.4475e-10	7.69492	3.74763	2.62542	FBgn0033544:P04	FBgn0033544:TE02	Heads	ATSS-APA	2R:10737778:10737899:+	2R:10735675:10735676:+	gene bidirectional	CG7220
FBgn0033544	FBgn0033544:P04:TE03	56.0882	0.0860321	37.6097	8.64146e-10	1.14228e-08	8.12077	3.33496	3.23314	FBgn0033544:P04	FBgn0033544:TE03	Heads	ATSS-APA	2R:10738370:10738370:+	2R:10735675:10735676:+	gene bidirectional	CG7220
FBgn0033544	FBgn0033544:P04:TE04	15.7393	0.0926559	11.9396	0.000549542	0.00271002	5.0936	2.47198	2.33558	FBgn0033544:P04	FBgn0033544:TE04	Heads	ATSS-APA	2R:10738617:10738617:+	2R:10735675:10735676:+	gene bidirectional	CG7220
FBgn0033631	FBgn0033631:P02:TE02	16.5561	0.0915741	38.2353	6.27072e-10	8.49863e-09	7.51897	3.20309	3.02813	FBgn0033631:P02	FBgn0033631:TE02	Heads	ATSS-APA	2R:11381155:11381155:-	2R:11384114:11384114:-	gene bidirectional	Sod3
FBgn0033631	FBgn0033631:P02:TE03	87.6169	0.0497798	59.6968	1.10654e-14	2.60424e-13	7.33738	12.3641	-2.6009	FBgn0033631:P02	FBgn0033631:TE03	Ovaries	ATSS-APA	2R:11380450:11380450:-	2R:11384114:11384114:-	gene bidirectional	Sod3
FBgn0033638	FBgn0033638:P01:TE03	22.0706	0.0329441	79.6676	4.43003e-19	1.5318e-17	2.89072	7.53255	-3.35605	FBgn0033638:P01	FBgn0033638:TE03	Ovaries	ATSS-APA	2R:11623366:11623366:-	2R:11640941:11640941:-	gene bidirectional	CG9005
FBgn0033638	FBgn0033638:P01:TE05	6.62596	0.100711	18.277	1.90999e-05	0.000127959	5.69289	2.04363	3.30995	FBgn0033638:P01	FBgn0033638:TE05	Heads	ATSS-APA	2R:11620189:11620456:-	2R:11640941:11640941:-	gene bidirectional	CG9005
FBgn0033638	FBgn0033638:P02:TE05	3.92256	0.0223826	40.386	2.0843e-10	3.03034e-09	5.03814	0.853156	5.43582	FBgn0033638:P02	FBgn0033638:TE05	Heads	ATSS-APA	2R:11620189:11620456:-	2R:11632579:11632580:-	gene bidirectional	CG9005
FBgn0033872	FBgn0033872:P02:TE01	1.99224	0.164655	10.9317	0.000945323	0.00436767	0.0823377	0.607719	-5.77225	FBgn0033872:P02	FBgn0033872:TE01	Ovaries	ATSS-APA	2R:13831359:13831359:+	2R:13826954:13826954:+	other	CG6329
FBgn0033987	FBgn0033987:P02:TE03	9.85327	0.17633	15.1296	0.000100375	0.000577045	5.53387	0.0445678	14.2981	FBgn0033987:P02	FBgn0033987:TE03	Heads	ATSS-APA	2R:14980795:14980795:+	2R:14965685:14965685:+	other	ckn
FBgn0034145	FBgn0034145:P04:TE01	4.15449	0.245052	9.51713	0.00203563	0.00858437	1.47831	4.11695	-3.14307	FBgn0034145:P04	FBgn0034145:TE01	Ovaries	ATSS-APA	2R:16623939:16623939:+	2R:16611877:16611877:+	other	CG5065
FBgn0034184	FBgn0034184:P01:TE02	26.6562	0.0992362	45.8176	1.29789e-11	2.1707e-10	5.24291	9.39662	-2.39975	FBgn0034184:P01	FBgn0034184:TE02	Ovaries	ATSS-APA	2R:17053855:17053855:+	2R:17048795:17048795:+	other	CG9646
FBgn0034184	FBgn0034184:P02:TE02	76.3039	0.0955602	45.9605	1.20661e-11	2.02665e-10	9.15886	5.13065	2.3528	FBgn0034184:P02	FBgn0034184:TE02	Heads	ATSS-APA	2R:17053855:17053855:+	2R:17049059:17049059:+	other	CG9646
FBgn0034261	FBgn0034261:P01:TE02	5.08555	0.125246	26.7756	2.28503e-07	2.14684e-06	1.88317	6.35343	-3.96752	FBgn0034261:P01	FBgn0034261:TE02	Ovaries	ATSS-APA	2R:17690382:17690382:+	2R:17683500:17683500:+	other	HPS4
FBgn0034345	FBgn0034345:P01:TE01	3.3829	0.0284632	39.7522	2.88312e-10	4.1007e-09	0.0346547	4.61324	-14.3834	FBgn0034345:P01	FBgn0034345:TE01	Ovaries	ATSS-APA	2R:18425908:18425949:+	2R:18421414:18421414:+	other	CG5174
FBgn0034371	FBgn0034371:P01:TE01	8.82464	0.0251315	17.6182	2.69991e-05	0.000174532	3.5936	5.68898	-1.56748	FBgn0034371:P01	FBgn0034371:TE01	Ovaries	ATSS-APA	2R:18641024:18641024:-	2R:18658222:18658222:-	gene bidirectional	SP2637
FBgn0034371	FBgn0034371:P02:TE02	12.2918	0.108488	41.2971	1.30761e-10	1.95412e-09	6.99147	1.03944	6.09236	FBgn0034371:P02	FBgn0034371:TE02	Heads	ATSS-APA	2R:18640803:18640803:-	2R:18652776:18652776:-	gene bidirectional	SP2637
FBgn0034389	FBgn0034389:P01:TE02	7.70999	0.165447	15.3038	9.15331e-05	0.000531658	5.61213	0.0388682	14.7441	FBgn0034389:P01	FBgn0034389:TE02	Heads	ATSS-APA	2R:18774921:18774921:+	2R:18761759:18761759:+	other	Mctp
FBgn0034389	FBgn0034389:P02:TE02	7.14322	0.0149546	23.1997	1.46022e-06	1.20909e-05	5.36258	0.0388679	14.5793	FBgn0034389:P02	FBgn0034389:TE02	Heads	ATSS-APA	2R:18774921:18774921:+	2R:18767077:18767077:+	other	Mctp
FBgn0034420	FBgn0034420:P02:TE02	82.2424	0.137215	11.311	0.000770475	0.00365334	6.90533	10.1975	-1.7707	FBgn0034420:P02	FBgn0034420:TE02	Ovaries	ATSS-APA	2R:19178223:19178360:+	2R:19164144:19164144:+	other	CG10737
FBgn0034542	FBgn0034542:P02:TE01	26.3544	0.0461309	26.8416	2.20829e-07	2.08471e-06	6.32915	2.81611	2.73554	FBgn0034542:P02	FBgn0034542:TE01	Heads	ATSS-APA	2R:20662475:20662475:-	2R:20665639:20665639:-	other	Fem-1
FBgn0034804	FBgn0034804:P01:TE01	0.857331	0.0863686	17.3645	3.0854e-05	0.000196861	3.80188	0.807318	4.64721	FBgn0034804:P01	FBgn0034804:TE01	Heads	ATSS-APA	2R:22938988:22938988:-	2R:22941169:22941169:-	other	CG3831
FBgn0034971	FBgn0034971:P02:TE01	4.39877	0.0182463	9.88021	0.00167066	0.00722095	2.74816	4.54394	-1.61624	FBgn0034971:P02	FBgn0034971:TE01	Ovaries	ATSS-APA	2R:24070761:24070761:+	2R:24069051:24069051:+	other	CG3209
FBgn0035087	FBgn0035087:P01:TE01	39.3952	0.124208	44.9584	2.01263e-11	3.31437e-10	5.81237	9.83703	-2.25196	FBgn0035087:P01	FBgn0035087:TE01	Ovaries	ATSS-APA	2R:24960481:24960503:-	2R:24965076:24965076:-	gene bidirectional	CG2765
FBgn0035087	FBgn0035087:P01:TE02	100.855	0.157265	33.2157	8.24837e-09	9.44238e-08	12.1929	7.55436	2.39469	FBgn0035087:P01	FBgn0035087:TE02	Heads	ATSS-APA	2R:24959842:24959842:-	2R:24965076:24965076:-	gene bidirectional	CG2765
FBgn0035142	FBgn0035142:P03:TE02	5.53915	0.0446844	21.7364	3.12803e-06	2.44904e-05	4.86101	0.0223313	15.8315	FBgn0035142:P03	FBgn0035142:TE02	Heads	ATSS-APA	3L:575263:575266:+	3L:569327:569327:+	other	Hipk
FBgn0035253	FBgn0035253:P01:TE02	4.95361	0.020273	39.2164	3.79335e-10	5.31204e-09	1.77277	5.6542	-3.70844	FBgn0035253:P01	FBgn0035253:TE02	Ovaries	ATSS-APA	3L:1660894:1660894:-	3L:1665064:1665064:-	gene bidirectional	CG7971
FBgn0035253	FBgn0035253:P01:TE06	27.2033	0.123558	21.6995	3.18875e-06	2.49162e-05	5.30451	9.38009	-2.34946	FBgn0035253:P01	FBgn0035253:TE06	Ovaries	ATSS-APA	3L:1654880:1654880:-	3L:1665064:1665064:-	gene bidirectional	CG7971
FBgn0035253	FBgn0035253:P01:TE07	7.05264	0.0146722	13.0495	0.000303373	0.00158418	4.97295	2.56619	2.13737	FBgn0035253:P01	FBgn0035253:TE07	Heads	ATSS-APA	3L:1654239:1654239:-	3L:1665064:1665064:-	gene bidirectional	CG7971
FBgn0035253	FBgn0035253:P02:TE05	3.34843	0.116202	10.2733	0.00134968	0.00598948	3.77375	0.0306176	14.0729	FBgn0035253:P02	FBgn0035253:TE05	Heads	ATSS-APA	3L:1656698:1656698:-	3L:1664241:1664241:-	gene bidirectional	CG7971
FBgn0035253	FBgn0035253:P02:TE07	20.6575	0.0816129	38.7969	4.70262e-10	6.49282e-09	7.17015	1.84298	4.51299	FBgn0035253:P02	FBgn0035253:TE07	Heads	ATSS-APA	3L:1654239:1654239:-	3L:1664241:1664241:-	gene bidirectional	CG7971
FBgn0035266	FBgn0035266:P01:TE01	30.3825	0.014195	210.137	1.28228e-47	2.79987e-45	5.04312	8.25183	-1.93159	FBgn0035266:P01	FBgn0035266:TE01	Ovaries	ATSS-APA	3L:1745421:1745421:+	3L:1738555:1738555:+	gene bidirectional	Gk2
FBgn0035266	FBgn0035266:P02:TE01	11.8365	0.127276	32.887	9.76755e-09	1.10421e-07	7.46231	1.2589	5.80195	FBgn0035266:P02	FBgn0035266:TE01	Heads	ATSS-APA	3L:1745421:1745421:+	3L:1739164:1739164:+	gene bidirectional	Gk2
FBgn0035266	FBgn0035266:P02:TE02	3.533	0.0213171	24.2936	8.27148e-07	7.14498e-06	4.511	0.0350931	14.2708	FBgn0035266:P02	FBgn0035266:TE02	Heads	ATSS-APA	3L:1745949:1745949:+	3L:1739164:1739164:+	gene bidirectional	Gk2
FBgn0035266	FBgn0035266:P03:TE01	11.4886	0.148157	22.2779	2.3591e-06	1.88712e-05	7.31377	1.55594	5.09597	FBgn0035266:P03	FBgn0035266:TE01	Heads	ATSS-APA	3L:1745421:1745421:+	3L:1741839:1741839:+	gene bidirectional	Gk2
FBgn0035346	FBgn0035346:P01:TE01	9.58812	0.0357537	16.2193	5.64169e-05	0.000340785	5.38448	3.22193	1.71447	FBgn0035346:P01	FBgn0035346:TE01	Heads	ATSS-APA	3L:2492613:2492613:+	3L:2488805:2488805:+	other	CG1146
FBgn0035357	FBgn0035357:P03:TE02	12.8291	0.0186275	13.8426	0.000198774	0.00107759	3.60571	5.47264	-1.41518	FBgn0035357:P03	FBgn0035357:TE02	Ovaries	ATSS-APA	3L:2638742:2638742:+	3L:2635763:2635763:+	other	MEP-1
FBgn0035397	FBgn0035397:P04:TE01	26.4	0.166497	15.4694	8.38529e-05	0.000490188	7.56742	2.83474	3.4361	FBgn0035397:P04	FBgn0035397:TE01	Heads	ATSS-APA	3L:3088634:3088909:+	3L:3081569:3081569:+	other	CG11486
FBgn0035400	FBgn0035400:P01:TE02	10.4652	0.0911498	48.0803	4.09117e-12	7.15711e-11	3.03473	6.65535	-2.69957	FBgn0035400:P01	FBgn0035400:TE02	Ovaries	ATSS-APA	3L:3129001:3129001:-	3L:3143457:3143457:-	gene bidirectional	CG11537
FBgn0035400	FBgn0035400:P01:TE03	10.3272	0.125095	19.1019	1.23924e-05	8.67687e-05	3.92978	5.94421	-1.44042	FBgn0035400:P01	FBgn0035400:TE03	Ovaries	ATSS-APA	3L:3128833:3128833:-	3L:3143457:3143457:-	gene bidirectional	CG11537
FBgn0035400	FBgn0035400:P01:TE04	14.5493	0.0484528	15.3183	9.08346e-05	0.000528122	6.57715	1.66772	4.46268	FBgn0035400:P01	FBgn0035400:TE04	Heads	ATSS-APA	3L:3128490:3128490:-	3L:3143457:3143457:-	gene bidirectional	CG11537
FBgn0035400	FBgn0035400:P02:TE04	38.1864	0.14395	42.686	6.42712e-11	9.94517e-10	9.28987	0.0269778	17.8964	FBgn0035400:P02	FBgn0035400:TE04	Heads	ATSS-APA	3L:3128490:3128490:-	3L:3139953:3139953:-	gene bidirectional	CG11537
FBgn0035533	FBgn0035533:P01:TE01	8.43203	0.0301452	94.0079	3.14266e-22	1.47463e-20	2.4251	7.60534	-3.93517	FBgn0035533:P01	FBgn0035533:TE01	Ovaries	ATSS-APA	3L:4323531:4323531:-	3L:4364102:4364102:-	gene bidirectional	Cip4
FBgn0035533	FBgn0035533:P01:TE02	40.8866	0.0193231	97.7952	4.63968e-23	2.36824e-21	8.16016	5.27255	1.72429	FBgn0035533:P01	FBgn0035533:TE02	Heads	ATSS-APA	3L:4322673:4322673:-	3L:4364102:4364102:-	gene bidirectional	Cip4
FBgn0035542	FBgn0035542:P02:TE01	32.7456	0.13395	9.74223	0.00180082	0.00771845	5.41866	8.48134	-1.7994	FBgn0035542:P02	FBgn0035542:TE01	Ovaries	ATSS-APA	3L:4420266:4420266:+	3L:4414358:4414358:+	other	DOR
FBgn0035879	FBgn0035879:P01:TE02	5.59357	0.150312	29.4898	5.62126e-08	5.77354e-07	6.31223	0.0315247	15.7892	FBgn0035879:P01	FBgn0035879:TE02	Heads	ATSS-APA	3L:8352279:8352355:+	3L:8346562:8346562:+	other	GAPcenA
FBgn0035988	FBgn0035988:P01:TE01	0.687014	0.637956	13.4932	0.000239433	0.00128034	0.368152	4.35515	-7.36828	FBgn0035988:P01	FBgn0035988:TE01	Ovaries	ATSS-APA	3L:9415756:9415756:-	3L:9426677:9426677:-	other	CG3982
FBgn0035988	FBgn0035988:P02:TE01	59.0188	0.431815	15.199	9.67543e-05	0.000558682	5.22076	0.186455	9.95864	FBgn0035988:P02	FBgn0035988:TE01	Heads	ATSS-APA	3L:9415756:9415756:-	3L:9417388:9417388:-	other	CG3982
FBgn0035989	FBgn0035989:P01:TE03	59.6873	0.0246992	148.729	3.28694e-34	3.65626e-32	11.2556	0.0388245	17.8439	FBgn0035989:P01	FBgn0035989:TE03	Heads	ATSS-APA	3L:9413540:9413597:-	3L:9426677:9426677:-	other	CG3967
FBgn0036007	FBgn0036007:P02:TE02	13.5914	0.00803787	44.5711	2.45284e-11	3.99467e-10	3.61087	6.92425	-2.30747	FBgn0036007:P02	FBgn0036007:TE02	Ovaries	ATSS-APA	3L:9494859:9494859:-	3L:9497366:9497366:-	other	path
FBgn0036008	FBgn0036008:P02:TE01	0.954687	0.0914589	12.6242	0.000380779	0.00194446	3.06014	0.577517	4.92716	FBgn0036008:P02	FBgn0036008:TE01	Heads	ATSS-APA	3L:9507321:9507321:-	3L:9509583:9509583:-	other	CG3408
FBgn0036043	FBgn0036043:P01:TE01	11.6485	0.0344966	104.786	1.36063e-24	7.90307e-23	2.5718	6.18851	-2.92803	FBgn0036043:P01	FBgn0036043:TE01	Ovaries	ATSS-APA	3L:9786236:9786236:+	3L:9763545:9763545:+	gene bidirectional	CG8177
FBgn0036043	FBgn0036043:P03:TE01	9.28824	0.0771104	39.2199	3.78668e-10	5.30901e-09	7.00355	0.0298919	16.3531	FBgn0036043:P03	FBgn0036043:TE01	Heads	ATSS-APA	3L:9786236:9786236:+	3L:9774271:9774271:+	gene bidirectional	CG8177
FBgn0036043	FBgn0036043:P03:TE02	10.7156	0.0724903	39.8602	2.72803e-10	3.89421e-09	7.45287	0.888023	6.81391	FBgn0036043:P03	FBgn0036043:TE02	Heads	ATSS-APA	3L:9786466:9786466:+	3L:9774271:9774271:+	gene bidirectional	CG8177
FBgn0036059	FBgn0036059:P02:TE02	35.7603	0.00694474	44.3792	2.7054e-11	4.38781e-10	6.68939	8.98904	-1.27389	FBgn0036059:P02	FBgn0036059:TE02	Ovaries	ATSS-APA	3L:9901836:9901836:+	3L:9899242:9899242:+	gene bidirectional	nudE
FBgn0036059	FBgn0036059:P02:TE05	9.42152	0.00967587	24.9951	5.74767e-07	5.10707e-06	5.65433	2.43517	2.75671	FBgn0036059:P02	FBgn0036059:TE05	Heads	ATSS-APA	3L:9903937:9903939:+	3L:9899242:9899242:+	gene bidirectional	nudE
FBgn0036165	FBgn0036165:P01:TE01	7.84624	0.016778	26.7915	2.26635e-07	2.13268e-06	5.78339	2.71714	2.50519	FBgn0036165:P01	FBgn0036165:TE01	Heads	ATSS-APA	3L:11495523:11495527:+	3L:11487551:11487551:+	gene bidirectional	chrb
FBgn0036165	FBgn0036165:P01:TE03	6.33706	0.201352	15.0611	0.000104089	0.000596942	5.7018	1.40373	4.42781	FBgn0036165:P01	FBgn0036165:TE03	Heads	ATSS-APA	3L:11497046:11497218:+	3L:11487551:11487551:+	gene bidirectional	chrb
FBgn0036165	FBgn0036165:P02:TE01	24.4112	0.0310917	33.772	6.19633e-09	7.20522e-08	5.06449	8.09112	-1.82946	FBgn0036165:P02	FBgn0036165:TE01	Ovaries	ATSS-APA	3L:11495523:11495527:+	3L:11487806:11487806:+	gene bidirectional	chrb
FBgn0036165	FBgn0036165:P02:TE02	18.2459	0.0454263	23.9421	9.92778e-07	8.4641e-06	4.1731	7.36578	-2.08816	FBgn0036165:P02	FBgn0036165:TE02	Ovaries	ATSS-APA	3L:11496589:11496589:+	3L:11487806:11487806:+	gene bidirectional	chrb
FBgn0036165	FBgn0036165:P02:TE03	6.8686	0.0320488	11.8356	0.00058108	0.00285005	5.07854	2.88341	1.85279	FBgn0036165:P02	FBgn0036165:TE03	Heads	ATSS-APA	3L:11497046:11497218:+	3L:11487806:11487806:+	gene bidirectional	chrb
FBgn0036165	FBgn0036165:P02:TE05	3.38969	0.045238	9.75979	0.0017837	0.00765343	4.24919	1.96355	2.40766	FBgn0036165:P02	FBgn0036165:TE05	Heads	ATSS-APA	3L:11499124:11499124:+	3L:11487806:11487806:+	gene bidirectional	chrb
FBgn0036180	FBgn0036180:P01:TE01	11.4355	0.182071	10.2577	0.00136113	0.00603576	3.8982	6.76653	-1.96699	FBgn0036180:P01	FBgn0036180:TE01	Ovaries	ATSS-APA	3L:11605790:11605790:-	3L:11609465:11609465:-	other	Duba
FBgn0036240	FBgn0036240:P01:TE01	13.9002	0.0295098	70.2728	5.16452e-17	1.46734e-15	1.57604	6.50436	-4.58608	FBgn0036240:P01	FBgn0036240:TE01	Ovaries	ATSS-APA	3L:12008051:12008051:+	3L:12003156:12003156:+	gene bidirectional	CG6928
FBgn0036240	FBgn0036240:P01:TE02	9.9945	0.0193649	36.9296	1.22472e-09	1.58341e-08	5.88618	3.60786	1.68097	FBgn0036240:P01	FBgn0036240:TE02	Heads	ATSS-APA	3L:12008348:12008348:+	3L:12003156:12003156:+	gene bidirectional	CG6928
FBgn0036365	FBgn0036365:P02:TE01	16.9579	0.163534	45.419	1.59086e-11	2.63453e-10	8.41446	0.050977	15.5977	FBgn0036365:P02	FBgn0036365:TE01	Heads	ATSS-APA	3L:13446961:13446961:+	3L:13443120:13443120:+	other	cmb
FBgn0036622	FBgn0036622:P01:TE01	4.62424	0.0310763	11.1524	0.000839241	0.00392834	1.63608	3.73695	-2.52715	FBgn0036622:P01	FBgn0036622:TE01	Ovaries	ATSS-APA	3L:16378975:16378975:-	3L:16381570:16381570:-	other	CG4753
FBgn0036663	FBgn0036663:P01:TE01	8.41677	0.0172424	44.6038	2.41219e-11	3.9339e-10	3.09659	5.99664	-2.23501	FBgn0036663:P01	FBgn0036663:TE01	Ovaries	ATSS-APA	3L:16788250:16788250:-	3L:16807731:16807731:-	gene bidirectional	CG9674
FBgn0036663	FBgn0036663:P01:TE03	21.4195	0.0939973	10.6528	0.00109901	0.00498764	6.61512	3.03069	2.67981	FBgn0036663:P01	FBgn0036663:TE03	Heads	ATSS-APA	3L:16787562:16787574:-	3L:16807731:16807731:-	gene bidirectional	CG9674
FBgn0036663	FBgn0036663:P02:TE03	6.31117	0.0314048	12.2125	0.000474714	0.00237377	3.94866	0.0717728	11.7625	FBgn0036663:P02	FBgn0036663:TE03	Heads	ATSS-APA	3L:16787562:16787574:-	3L:16800189:16800189:-	gene bidirectional	CG9674
FBgn0036697	FBgn0036697:P01:TE04	1.89827	0.0436549	11.5883	0.00066369	0.00321115	3.55888	1.08716	3.56846	FBgn0036697:P01	FBgn0036697:TE04	Heads	ATSS-APA	3L:17055454:17055454:+	3L:17049513:17049513:+	other	rogdi
FBgn0036697	FBgn0036697:P02:TE01	4.12249	0.126287	12.8038	0.000345916	0.00178421	5.37162	2.02157	3.13115	FBgn0036697:P02	FBgn0036697:TE01	Heads	ATSS-APA	3L:17054380:17054521:+	3L:17051278:17051278:+	other	rogdi
FBgn0036697	FBgn0036697:P02:TE04	1.04898	0.0810569	11.579	0.000667	0.00322584	2.88777	0.0148214	15.3193	FBgn0036697:P02	FBgn0036697:TE04	Heads	ATSS-APA	3L:17055454:17055454:+	3L:17051278:17051278:+	other	rogdi
FBgn0036735	FBgn0036735:P01:TE01	15.3367	0.0401173	20.9503	4.71354e-06	3.55809e-05	4.32849	6.37786	-1.38826	FBgn0036735:P01	FBgn0036735:TE01	Ovaries	ATSS-APA	3L:17525832:17525832:-	3L:17530081:17530081:-	gene bidirectional	Edc3
FBgn0036735	FBgn0036735:P02:TE02	13.6589	0.0403422	20.9017	4.83467e-06	3.64486e-05	6.60832	4.67163	1.26805	FBgn0036735:P02	FBgn0036735:TE02	Heads	ATSS-APA	3L:17525334:17525334:-	3L:17529861:17529861:-	gene bidirectional	Edc3
FBgn0036759	FBgn0036759:P01:TE01	1.1055	0.0860668	9.94793	0.0016103	0.00699598	1.12087	3.23301	-3.17425	FBgn0036759:P01	FBgn0036759:TE01	Ovaries	ATSS-APA	3L:17839768:17839768:-	3L:17843544:17843544:-	other	CG5577
FBgn0036801	FBgn0036801:P02:TE01	2.37516	0.0428082	11.1064	0.000860318	0.00401743	3.70108	0.97843	4.00152	FBgn0036801:P02	FBgn0036801:TE01	Heads	ATSS-APA	3L:18666661:18666661:+	3L:18641392:18641392:+	other	MYPT-75D
FBgn0036801	FBgn0036801:P02:TE03	3.22415	0.0335826	26.1342	3.18489e-07	2.93612e-06	4.59232	0.0290279	14.8791	FBgn0036801:P02	FBgn0036801:TE03	Heads	ATSS-APA	3L:18667177:18667177:+	3L:18641392:18641392:+	other	MYPT-75D
FBgn0036837	FBgn0036837:P01:TE02	32.4167	0.0128961	92.6825	6.1393e-22	2.76292e-20	5.73582	9.91609	-2.34148	FBgn0036837:P01	FBgn0036837:TE02	Ovaries	ATSS-APA	3L:18990021:18990027:-	3L:18998283:18998283:-	other	CG18135
FBgn0036896	FBgn0036896:P01:TE03	4.0457	0.0235477	16.4161	5.08524e-05	0.000310031	2.40102	4.55316	-2.03563	FBgn0036896:P01	FBgn0036896:TE03	Ovaries	ATSS-APA	3L:19624785:19624785:-	3L:19635628:19635628:-	gene bidirectional	wnd
FBgn0036896	FBgn0036896:P01:TE04	20.704	0.0574038	33.5402	6.98077e-09	8.07756e-08	6.77571	3.32871	2.48011	FBgn0036896:P01	FBgn0036896:TE04	Heads	ATSS-APA	3L:19624310:19624310:-	3L:19635628:19635628:-	gene bidirectional	wnd
FBgn0036896	FBgn0036896:P02:TE01	1.14107	0.256672	10.1255	0.0014623	0.00642157	0.582711	3.02802	-4.86831	FBgn0036896:P02	FBgn0036896:TE01	Ovaries	ATSS-APA	3L:19626880:19626880:-	3L:19633096:19633096:-	gene bidirectional	wnd
FBgn0036896	FBgn0036896:P02:TE04	2.11215	0.0403577	17.4992	2.87425e-05	0.000184688	1.43499	3.93095	-3.07828	FBgn0036896:P02	FBgn0036896:TE04	Ovaries	ATSS-APA	3L:19624310:19624310:-	3L:19633096:19633096:-	gene bidirectional	wnd
FBgn0036926	FBgn0036926:P01:TE01	8.17795	0.0156359	13.062	0.000301347	0.00157429	1.8597	5.15851	-3.23555	FBgn0036926:P01	FBgn0036926:TE01	Ovaries	ATSS-APA	3L:19995912:19995912:+	3L:19991888:19991888:+	other	CG7646
FBgn0036927	FBgn0036927:P03:TE02	7.43945	0.147186	12.9512	0.000319722	0.00166219	4.55421	1.32858	3.79532	FBgn0036927:P03	FBgn0036927:TE02	Heads	ATSS-APA	3L:19997715:19997715:-	3L:20000247:20000247:-	other	Gabat
FBgn0036958	FBgn0036958:P02:TE02	28.3153	0.00746116	50.9743	9.35831e-13	1.77117e-11	5.17208	7.89452	-1.64757	FBgn0036958:P02	FBgn0036958:TE02	Ovaries	ATSS-APA	3L:20233715:20233757:-	3L:20241518:20241518:-	other	CG17233
FBgn0036967	FBgn0036967:P02:TE01	2.25122	0.0656105	12.6193	0.000381789	0.00194806	2.69034	1.7233	1.33995	FBgn0036967:P02	FBgn0036967:TE01	Heads	ATSS-APA	3L:20309194:20309194:+	3L:20307651:20307651:+	other	SCCRO4
FBgn0036967	FBgn0036967:P02:TE02	4.76333	0.41489	9.93186	0.00162443	0.00704954	4.13149	1.62531	2.87535	FBgn0036967:P02	FBgn0036967:TE02	Heads	ATSS-APA	3L:20309511:20309511:+	3L:20307651:20307651:+	other	SCCRO4
FBgn0037084	FBgn0037084:P02:TE02	34.8041	0.0108968	239.807	4.33285e-54	1.18811e-51	10.8994	0.0339272	18.0552	FBgn0037084:P02	FBgn0037084:TE02	Heads	ATSS-APA	2R:11222338:11222480:+	2R:11219935:11219935:+	other	Syx6
FBgn0037092	FBgn0037092:P01:TE01	7.07209	0.0145875	14.5493	0.000136537	0.0007648	4.48562	2.62316	1.71529	FBgn0037092:P01	FBgn0037092:TE01	Heads	ATSS-APA	3L:21512749:21512867:+	3L:21507853:21507853:+	gene bidirectional	M6
FBgn0037092	FBgn0037092:P01:TE02	12.7398	0.0531627	31.2287	2.29348e-08	2.4583e-07	5.60309	2.30049	2.89571	FBgn0037092:P01	FBgn0037092:TE02	Heads	ATSS-APA	3L:21513083:21513087:+	3L:21507853:21507853:+	gene bidirectional	M6
FBgn0037092	FBgn0037092:P02:TE01	10.1685	0.0741081	57.6211	3.178e-14	7.03036e-13	2.87288	7.51485	-3.36529	FBgn0037092:P02	FBgn0037092:TE01	Ovaries	ATSS-APA	3L:21512749:21512867:+	3L:21509882:21509882:+	gene bidirectional	M6
FBgn0037093	FBgn0037093:P02:TE02	1.54301	0.0438087	10.3267	0.00131117	0.00583618	3.29516	1.16024	3.13359	FBgn0037093:P02	FBgn0037093:TE02	Heads	ATSS-APA	3L:21522448:21522448:+	3L:21517188:21517188:+	other	Cdk12
FBgn0037138	FBgn0037138:P01:TE01	193.137	0.00479519	65.6491	5.38785e-16	1.43081e-14	11.1221	8.54832	1.32217	FBgn0037138:P01	FBgn0037138:TE01	Heads	ATSS-APA	3L:21836888:21836891:-	3L:21841356:21841356:-	gene bidirectional	P5CDh1
FBgn0037138	FBgn0037138:P01:TE03	33.2078	0.00833593	17.8149	2.4347e-05	0.000159045	6.26092	2.55235	2.9957	FBgn0037138:P01	FBgn0037138:TE03	Heads	ATSS-APA	3L:21836450:21836450:-	3L:21841356:21841356:-	gene bidirectional	P5CDh1
FBgn0037138	FBgn0037138:P02:TE01	52.8216	0.00346884	145.903	1.36345e-33	1.4749e-31	6.58969	10.7678	-2.24463	FBgn0037138:P02	FBgn0037138:TE01	Ovaries	ATSS-APA	3L:21836888:21836891:-	3L:21840127:21840127:-	gene bidirectional	P5CDh1
FBgn0037182	FBgn0037182:P02:TE01	13.2981	0.0113466	34.5336	4.18961e-09	5.01011e-08	3.65775	6.2768	-1.8799	FBgn0037182:P02	FBgn0037182:TE01	Ovaries	ATSS-APA	3L:22714589:22714589:-	3L:22717276:22717276:-	gene bidirectional	ArfGAP3
FBgn0037182	FBgn0037182:P02:TE04	2.00848	0.129763	12.354	0.000440043	0.00221638	3.66122	0.0369404	13.4333	FBgn0037182:P02	FBgn0037182:TE04	Heads	ATSS-APA	3L:22713597:22713597:-	3L:22717276:22717276:-	gene bidirectional	ArfGAP3
FBgn0037541	FBgn0037541:P02:TE02	5.50329	0.125634	10.0664	0.00151	0.00661138	4.51896	0.0398448	13.9104	FBgn0037541:P02	FBgn0037541:TE02	Heads	ATSS-APA	3R:8016211:8016211:-	3R:8027174:8027174:-	other	CG2747
FBgn0037606	FBgn0037606:P01:TE01	3.43517	0.0265043	9.29372	0.0022994	0.00957015	2.24938	4.02766	-1.82256	FBgn0037606:P01	FBgn0037606:TE01	Ovaries	ATSS-APA	3R:8667353:8667353:+	3R:8664116:8664116:+	other	CG8032
FBgn0037715	FBgn0037715:P02:TE02	8.26735	0.0278431	21.9584	2.78628e-06	2.20342e-05	3.14636	5.95974	-2.16187	FBgn0037715:P02	FBgn0037715:TE02	Ovaries	ATSS-APA	3R:9572215:9572215:-	3R:9574211:9574211:-	other	CG9399
FBgn0037912	FBgn0037912:P02:TE02	15.8245	0.00954367	64.9245	7.78228e-16	2.02563e-14	7.58151	3.08224	3.18379	FBgn0037912:P02	FBgn0037912:TE02	Heads	ATSS-APA	3R:11559878:11559878:-	3R:11563292:11563292:-	other	sea
FBgn0037944	FBgn0037944:P01:TE02	2.6082	0.0903084	22.9833	1.63413e-06	1.33899e-05	4.94752	0.0203857	16.156	FBgn0037944:P01	FBgn0037944:TE02	Heads	ATSS-APA	3R:11744028:11744028:-	3R:11750029:11750029:-	other	CG6923
FBgn0038098	FBgn0038098:P02:TE01	3.75888	0.0380523	22.443	2.16471e-06	1.74107e-05	1.69511	4.35357	-2.92573	FBgn0038098:P02	FBgn0038098:TE01	Ovaries	ATSS-APA	3R:12967713:12967713:-	3R:12972127:12972127:-	other	CG7381
FBgn0038369	FBgn0038369:P01:TE01	1.24428	0.0587837	9.963	0.00159718	0.0069492	2.76146	0.045122	11.9689	FBgn0038369:P01	FBgn0038369:TE01	Heads	ATSS-APA	3R:15835712:15835712:+	3R:15834426:15834426:+	other	Arpc3A
FBgn0038504	FBgn0038504:P01:TE03	8.45245	0.114069	22.1875	2.47283e-06	1.97141e-05	5.46258	0.0348894	14.9575	FBgn0038504:P01	FBgn0038504:TE03	Heads	ATSS-APA	3R:17396237:17396237:-	3R:17402515:17402515:-	other	Sur-8
FBgn0038535	FBgn0038535:P01:TE04	25.5961	0.179788	13.8134	0.000201888	0.00109396	8.79784	4.22131	2.83176	FBgn0038535:P01	FBgn0038535:TE04	Heads	ATSS-APA	3R:17673935:17674187:-	3R:17682515:17682515:-	gene bidirectional	alt
FBgn0038535	FBgn0038535:P02:TE03	5.01365	0.0184177	18.7261	1.509e-05	0.000103807	2.38275	4.52432	-2.03718	FBgn0038535:P02	FBgn0038535:TE03	Ovaries	ATSS-APA	3R:17674373:17674373:-	3R:17679287:17679287:-	gene bidirectional	alt
FBgn0038659	FBgn0038659:P01:TE03	17.5631	0.0245983	14.7919	0.00012005	0.00068119	5.75151	0.0496706	14.1267	FBgn0038659:P01	FBgn0038659:TE03	Heads	ATSS-APA	3R:18909838:18909840:+	3R:18906610:18906610:+	other	EndoA
FBgn0038659	FBgn0038659:P02:TE03	21.0314	0.0242841	19.6681	9.21281e-06	6.58752e-05	6.40617	0.0496709	14.5345	FBgn0038659:P02	FBgn0038659:TE03	Heads	ATSS-APA	3R:18909838:18909840:+	3R:18906732:18906733:+	other	EndoA
FBgn0038747	FBgn0038747:P01:TE01	5.50395	0.028161	11.5006	0.000695732	0.00334968	3.28348	4.93034	-1.34266	FBgn0038747:P01	FBgn0038747:TE01	Ovaries	ATSS-APA	3R:19912079:19912079:+	3R:19905165:19905165:+	other	RhoGAP92B
FBgn0038803	FBgn0038803:P03:TE01	33.4634	0.153359	12.5874	0.000388366	0.00197721	7.99675	4.00563	2.57455	FBgn0038803:P03	FBgn0038803:TE01	Heads	ATSS-APA	3R:20573000:20573000:+	3R:20565792:20565792:+	other	CG5191
FBgn0038951	FBgn0038951:P01:TE01	1.51786	0.0534836	10.8849	0.000969536	0.00446729	3.25139	0.0378031	12.9883	FBgn0038951:P01	FBgn0038951:TE01	Heads	ATSS-APA	3R:22365984:22365984:-	3R:22367373:22367373:-	other	CG5380
FBgn0038966	FBgn0038966:P02:TE02	9.70069	0.157984	11.3855	0.000740178	0.00354342	3.73573	5.75837	-1.4871	FBgn0038966:P02	FBgn0038966:TE02	Ovaries	ATSS-APA	3R:22423303:22423303:-	3R:22424929:22424929:-	other	pinta
FBgn0038966	FBgn0038966:P03:TE02	12.6352	0.15711	11.4211	0.000726129	0.00348182	6.65083	4.73827	1.24466	FBgn0038966:P03	FBgn0038966:TE02	Heads	ATSS-APA	3R:22423303:22423303:-	3R:22424725:22424725:-	other	pinta
FBgn0038984	FBgn0038984:P01:TE03	154.867	0.0275703	99.059	2.45085e-23	1.27867e-21	10.1049	13.9899	-1.91597	FBgn0038984:P01	FBgn0038984:TE03	Ovaries	ATSS-APA	3R:22544115:22544118:-	3R:22547708:22547710:-	gene bidirectional	AdipoR
FBgn0038984	FBgn0038984:P01:TE04	144.735	0.0168484	125.618	3.72814e-29	3.23225e-27	11.1072	6.61788	2.39757	FBgn0038984:P01	FBgn0038984:TE04	Heads	ATSS-APA	3R:22543579:22543579:-	3R:22547708:22547710:-	gene bidirectional	AdipoR
FBgn0038984	FBgn0038984:P03:TE01	18.7899	0.0134947	39.1034	4.0195e-10	5.59551e-09	5.60037	0.051099	13.9471	FBgn0038984:P03	FBgn0038984:TE01	Heads	ATSS-APA	3R:22545559:22545559:-	3R:22547198:22547198:-	gene bidirectional	AdipoR
FBgn0039120	FBgn0039120:P01:TE01	6.17609	0.0213113	12.273	0.000459554	0.0023048	4.99217	3.07635	1.59098	FBgn0039120:P01	FBgn0039120:TE01	Heads	ATSS-APA	3R:23777217:23777217:-	3R:23781621:23781621:-	gene bidirectional	Nup98-96
FBgn0039120	FBgn0039120:P02:TE02	16.4917	0.0130672	35.5517	2.48369e-09	3.06651e-08	3.74483	6.46097	-1.91566	FBgn0039120:P02	FBgn0039120:TE02	Ovaries	ATSS-APA	3R:23774128:23774128:-	3R:23781409:23781409:-	gene bidirectional	Nup98-96
FBgn0039209	FBgn0039209:P04:TE02	1.90382	0.0465462	9.38281	0.00219029	0.00915481	3.06129	0.0213622	14.4461	FBgn0039209:P04	FBgn0039209:TE02	Heads	ATSS-APA	3R:24558905:24558935:-	3R:24571965:24571965:-	other	REPTOR
FBgn0039213	FBgn0039213:P02:TE02	18.176	0.0254634	25.9971	3.41928e-07	3.14483e-06	5.83742	1.48549	4.34839	FBgn0039213:P02	FBgn0039213:TE02	Heads	ATSS-APA	3R:24634524:24634524:+	3R:24630592:24630592:+	other	atl
FBgn0039464	FBgn0039464:P01:TE02	51.9456	0.0696161	78.9607	6.33563e-19	2.16532e-17	10.8528	0.0379725	17.7068	FBgn0039464:P01	FBgn0039464:TE02	Heads	ATSS-APA	3R:26949683:26949683:-	3R:26958491:26958491:-	gene bidirectional	CG6330
FBgn0039464	FBgn0039464:P02:TE01	10.4566	0.0217691	122.77	1.56576e-28	1.27323e-26	3.8497	5.77884	-1.40261	FBgn0039464:P02	FBgn0039464:TE01	Ovaries	ATSS-APA	3R:26950124:26950124:-	3R:26953254:26953254:-	gene bidirectional	CG6330
FBgn0039532	FBgn0039532:P01:TE02	16.3962	0.0264829	33.4326	7.37761e-09	8.52001e-08	3.10939	6.09195	-2.28161	FBgn0039532:P01	FBgn0039532:TE02	Ovaries	ATSS-APA	3R:27639615:27639615:+	3R:27636550:27636550:+	gene bidirectional	Mtl
FBgn0039532	FBgn0039532:P01:TE03	48.0763	0.0567373	17.6268	2.68778e-05	0.000173938	9.94123	7.56542	1.26343	FBgn0039532:P01	FBgn0039532:TE03	Heads	ATSS-APA	3R:27639871:27639871:+	3R:27636550:27636550:+	gene bidirectional	Mtl
FBgn0039705	FBgn0039705:P01:TE01	12.1068	0.137945	21.8051	3.018e-06	2.3771e-05	2.13509	6.43644	-3.64253	FBgn0039705:P01	FBgn0039705:TE01	Ovaries	ATSS-APA	3R:29832940:29832940:-	3R:29835101:29835101:-	other	Atg16
FBgn0039846	FBgn0039846:P02:TE02	4.73512	0.0193025	9.51059	0.0020429	0.00860587	4.21149	2.4755	1.68029	FBgn0039846:P02	FBgn0039846:TE02	Heads	ATSS-APA	3R:31401509:31401509:-	3R:31404568:31404568:-	other	PNPase
FBgn0039877	FBgn0039877:P01:TE01	11.5785	0.0165735	32.2018	1.3896e-08	1.53129e-07	3.10987	6.03798	-2.24749	FBgn0039877:P01	FBgn0039877:TE01	Ovaries	ATSS-APA	3R:31790947:31790947:-	3R:31793907:31793907:-	other	Mccc1
FBgn0039908	FBgn0039908:P02:TE05	18.1461	0.184368	33.7946	6.12477e-09	7.12904e-08	8.45591	0.0248989	17.6875	FBgn0039908:P02	FBgn0039908:TE05	Heads	ATSS-APA	4:471477:471589:-	4:483803:483803:-	gene bidirectional	Asator
FBgn0039908	FBgn0039908:P03:TE02	8.03512	0.110688	40.6312	1.83851e-10	2.69291e-09	3.47612	5.08239	-1.26815	FBgn0039908:P03	FBgn0039908:TE02	Ovaries	ATSS-APA	4:480763:480763:-	4:481970:481970:-	gene bidirectional	Asator
FBgn0039920	FBgn0039920:P02:TE02	3.3469	0.030051	15.8552	6.83767e-05	0.000406161	3.79619	1.08747	3.77595	FBgn0039920:P02	FBgn0039920:TE02	Heads	ATSS-APA	4:690650:690654:+	4:680271:680271:+	other	CG11360
FBgn0039923	FBgn0039923:P03:TE01	26.8809	0.136887	9.38736	0.00218486	0.00913536	4.55462	7.34336	-1.78136	FBgn0039923:P03	FBgn0039923:TE01	Ovaries	ATSS-APA	4:785822:785822:-	4:787614:787614:-	gene bidirectional	MED26
FBgn0039923	FBgn0039923:P03:TE05	9.76732	0.0131515	22.9118	1.6961e-06	1.38591e-05	6.15667	4.19945	1.35396	FBgn0039923:P03	FBgn0039923:TE05	Heads	ATSS-APA	4:778289:778308:-	4:787614:787614:-	gene bidirectional	MED26
FBgn0039928	FBgn0039928:P01:TE02	28.2876	0.0252158	19.79	8.6435e-06	6.19471e-05	4.48355	7.13606	-1.71652	FBgn0039928:P01	FBgn0039928:TE02	Ovaries	ATSS-APA	4:1115472:1115472:-	4:1123357:1123357:-	gene bidirectional	Cals
FBgn0039928	FBgn0039928:P01:TE03	74.3697	0.0502948	12.655	0.000374556	0.00191683	7.23032	3.8152	2.30586	FBgn0039928:P01	FBgn0039928:TE03	Heads	ATSS-APA	4:1115080:1115080:-	4:1123357:1123357:-	gene bidirectional	Cals
FBgn0039944	FBgn0039944:P02:TE03	4.87285	0.0221054	17.3299	3.14201e-05	0.000200148	4.21601	0.0309662	14.4045	FBgn0039944:P02	FBgn0039944:TE03	Heads	ATSS-APA	X:23085732:23085732:-	X:23092631:23092631:-	other	CG17162
FBgn0040010	FBgn0040010:P02:TE02	1.13518	0.0655456	9.88364	0.00166755	0.00721543	2.898	0.0217816	14.2194	FBgn0040010:P02	FBgn0040010:TE02	Heads	ATSS-APA	2L:22552147:22552147:+	2L:22550241:22550241:+	other	CG17493
FBgn0040010	FBgn0040010:P02:TE03	3.8088	0.13346	21.4722	3.58997e-06	2.77387e-05	4.65009	0.0225473	15.6508	FBgn0040010:P02	FBgn0040010:TE03	Heads	ATSS-APA	2L:22557656:22557656:+	2L:22550241:22550241:+	other	CG17493
FBgn0040233	FBgn0040233:P02:TE02	0.895137	0.529603	16.383	5.17469e-05	0.000314996	4.82435	0.0134425	17.2698	FBgn0040233:P02	FBgn0040233:TE02	Heads	ATSS-APA	2L:11277924:11277924:+	2L:11271811:11271811:+	other	cana
FBgn0040297	FBgn0040297:P01:TE04	7.97515	0.0259381	13.0638	0.000301055	0.00157347	5.19295	0.0346299	14.7976	FBgn0040297:P01	FBgn0040297:TE04	Heads	ATSS-APA	2L:21134635:21134659:+	2L:21104569:21104569:+	gene bidirectional	Nhe2
FBgn0040297	FBgn0040297:P02:TE02	1.74616	0.0544408	21.5743	3.40378e-06	2.64213e-05	2.00715	3.16861	-1.39421	FBgn0040297:P02	FBgn0040297:TE02	Ovaries	ATSS-APA	2L:21133279:21133355:+	2L:21107782:21107782:+	gene bidirectional	Nhe2
FBgn0040319	FBgn0040319:P01:TE02	16.7644	0.00736702	12.6906	0.000367499	0.00188481	5.30973	2.75054	2.15656	FBgn0040319:P01	FBgn0040319:TE02	Heads	ATSS-APA	X:8102583:8102583:-	X:8116147:8116147:-	other	Gclc
FBgn0040340	FBgn0040340:P02:TE01	5.5981	0.0175923	24.2088	8.64348e-07	7.43365e-06	1.53355	4.41163	-3.26605	FBgn0040340:P02	FBgn0040340:TE01	Ovaries	ATSS-APA	X:937822:937822:+	X:935233:935233:+	other	TRAM
FBgn0040344	FBgn0040344:P02:TE01	5.11649	0.0277653	17.07	3.6026e-05	0.00022671	2.80525	4.96468	-1.85815	FBgn0040344:P02	FBgn0040344:TE01	Ovaries	ATSS-APA	X:923169:923169:-	X:927582:927582:-	other	CG3711
FBgn0040395	FBgn0040395:P01:TE01	31.0398	0.0110502	84.1493	4.58785e-20	1.75634e-18	5.24662	9.10307	-2.24426	FBgn0040395:P01	FBgn0040395:TE01	Ovaries	ATSS-APA	X:2093093:2093093:+	X:2080611:2080611:+	gene bidirectional	Unc-76
FBgn0040395	FBgn0040395:P01:TE02	99.4459	0.0107791	83.2476	7.23917e-20	2.72706e-18	8.80787	3.86883	3.12451	FBgn0040395:P01	FBgn0040395:TE02	Heads	ATSS-APA	X:2093948:2093959:+	X:2080611:2080611:+	gene bidirectional	Unc-76
FBgn0040696	FBgn0040696:P02:TE01	2.53215	0.236871	10.7457	0.0010452	0.00478231	3.70479	0.0541567	12.3676	FBgn0040696:P02	FBgn0040696:TE01	Heads	ATSS-APA	3L:4193100:4193100:+	3L:4173790:4173790:+	other	CG18675
FBgn0041171	FBgn0041171:P01:TE01	58.2436	0.00795311	93.8572	3.3913e-22	1.57428e-20	5.65114	8.65082	-1.73708	FBgn0041171:P01	FBgn0041171:TE01	Ovaries	ATSS-APA	3L:4246868:4246868:-	3L:4254306:4254306:-	gene bidirectional	ago
FBgn0041171	FBgn0041171:P01:TE02	15.4627	0.00942102	118.281	1.50466e-27	1.10884e-25	8.43285	4.12638	2.71283	FBgn0041171:P01	FBgn0041171:TE02	Heads	ATSS-APA	3L:4246234:4246234:-	3L:4254306:4254306:-	gene bidirectional	ago
FBgn0041188	FBgn0041188:P01:TE02	5.85868	0.0270617	11.7356	0.000613145	0.00299734	2.34572	4.42318	-2.00807	FBgn0041188:P01	FBgn0041188:TE02	Ovaries	ATSS-APA	3R:15417277:15417314:+	3R:15408424:15408424:+	other	Atx2
FBgn0041582	FBgn0041582:P01:TE01	9.81689	0.015587	27.7887	1.35311e-07	1.32513e-06	3.85372	5.91934	-1.48859	FBgn0041582:P01	FBgn0041582:TE01	Ovaries	ATSS-APA	2R:24127145:24127145:-	2R:24133551:24133551:-	other	tamo
FBgn0041585	FBgn0041585:P01:TE02	7.08142	0.0175924	75.0222	4.65457e-18	1.47137e-16	6.60693	0.874285	6.36985	FBgn0041585:P01	FBgn0041585:TE02	Heads	ATSS-APA	2R:17860284:17860430:+	2R:17843443:17843443:+	gene bidirectional	olf186-F
FBgn0041585	FBgn0041585:P02:TE01	3.76804	0.0202306	17.1692	3.41938e-05	0.000216414	1.54371	3.91385	-2.84913	FBgn0041585:P02	FBgn0041585:TE01	Ovaries	ATSS-APA	2R:17859947:17860036:+	2R:17850863:17850863:+	gene bidirectional	olf186-F
FBgn0041605	FBgn0041605:P02:TE02	2.24514	0.040404	9.43805	0.00212529	0.00890839	0.111901	0.521994	-4.44697	FBgn0041605:P02	FBgn0041605:TE02	Ovaries	ATSS-APA	3R:4297760:4297760:+	3R:4281706:4281706:+	other	cpx
FBgn0041605	FBgn0041605:P04:TE02	1.84062	0.145153	10.905	0.000959047	0.00442415	0.0904586	0.487001	-4.86015	FBgn0041605:P04	FBgn0041605:TE02	Ovaries	ATSS-APA	3R:4297760:4297760:+	3R:4282165:4282165:+	other	cpx
FBgn0041789	FBgn0041789:P01:TE02	3.56644	0.109063	20.5562	5.79057e-06	4.29412e-05	1.52144	5.28471	-3.91555	FBgn0041789:P01	FBgn0041789:TE02	Ovaries	ATSS-APA	2L:19400754:19400754:-	2L:19426596:19426596:-	other	Pax
FBgn0042135	FBgn0042135:P01:TE02	61.5985	0.0698491	54.8013	1.33351e-13	2.7345e-12	9.06404	3.28355	3.78564	FBgn0042135:P01	FBgn0042135:TE02	Heads	ATSS-APA	2R:7718447:7718447:-	2R:7735622:7735622:-	gene bidirectional	CG18812
FBgn0042135	FBgn0042135:P01:TE03	11.7723	0.00875579	34.8034	3.64733e-09	4.40632e-08	4.98837	0.0404899	14.2047	FBgn0042135:P01	FBgn0042135:TE03	Heads	ATSS-APA	2R:7718280:7718280:-	2R:7735622:7735622:-	gene bidirectional	CG18812
FBgn0042135	FBgn0042135:P01:TE04	15.1128	0.0343642	36.5004	1.52632e-09	1.94771e-08	5.71019	0.0404896	14.6898	FBgn0042135:P01	FBgn0042135:TE04	Heads	ATSS-APA	2R:7717046:7717050:-	2R:7735622:7735622:-	gene bidirectional	CG18812
FBgn0042135	FBgn0042135:P04:TE02	110.411	0.0283205	220.462	7.17163e-50	1.71864e-47	8.63491	13.8536	-2.614	FBgn0042135:P04	FBgn0042135:TE02	Ovaries	ATSS-APA	2R:7718447:7718447:-	2R:7722655:7722655:-	gene bidirectional	CG18812
FBgn0042135	FBgn0042135:P04:TE04	50.461	0.00893726	118.995	1.0497e-27	7.83352e-26	8.60422	2.59661	4.2713	FBgn0042135:P04	FBgn0042135:TE04	Heads	ATSS-APA	2R:7717046:7717050:-	2R:7722655:7722655:-	gene bidirectional	CG18812
FBgn0042693	FBgn0042693:P01:TE01	54.3704	0.00985461	280.694	5.30229e-63	1.95373e-60	6.75462	10.1599	-1.83993	FBgn0042693:P01	FBgn0042693:TE01	Ovaries	ATSS-APA	3R:18177241:18177241:+	3R:18167758:18167758:+	gene bidirectional	wrd
FBgn0042693	FBgn0042693:P01:TE03	13.1122	0.0241253	18.7467	1.49283e-05	0.000102815	6.52278	3.00001	2.65635	FBgn0042693:P01	FBgn0042693:TE03	Heads	ATSS-APA	3R:18178893:18178982:+	3R:18167758:18167758:+	gene bidirectional	wrd
FBgn0042693	FBgn0042693:P01:TE04	18.9179	0.0148823	77.9624	1.0502e-18	3.53799e-17	8.05789	1.93809	4.85899	FBgn0042693:P01	FBgn0042693:TE04	Heads	ATSS-APA	3R:18179713:18179795:+	3R:18167758:18167758:+	gene bidirectional	wrd
FBgn0042693	FBgn0042693:P03:TE01	5.01617	0.0709336	20.7715	5.17472e-06	3.87891e-05	4.79809	0.0177769	16.4445	FBgn0042693:P03	FBgn0042693:TE01	Heads	ATSS-APA	3R:18177241:18177241:+	3R:18172845:18172845:+	gene bidirectional	wrd
FBgn0042693	FBgn0042693:P03:TE04	15.0892	0.00852856	93.0885	5.00071e-22	2.29429e-20	7.43925	0.0170525	18.2215	FBgn0042693:P03	FBgn0042693:TE04	Heads	ATSS-APA	3R:18179713:18179795:+	3R:18172845:18172845:+	gene bidirectional	wrd
FBgn0044324	FBgn0044324:P03:TE02	6.16534	0.0514616	11.2041	0.000816161	0.00383706	4.45416	1.96187	2.56847	FBgn0044324:P03	FBgn0044324:TE02	Heads	ATSS-APA	3L:22873703:22873703:-	3L:22878184:22878184:-	other	Chro
FBgn0045063	FBgn0045063:P01:TE02	18.29	0.0291921	63.658	1.48006e-15	3.76108e-14	4.32547	8.24751	-2.45589	FBgn0045063:P01	FBgn0045063:TE02	Ovaries	ATSS-APA	2R:12487904:12487904:-	2R:12507333:12507333:-	gene bidirectional	fdl
FBgn0045063	FBgn0045063:P02:TE03	11.9347	0.105979	19.2169	1.16677e-05	8.19871e-05	5.795	1.32256	4.66243	FBgn0045063:P02	FBgn0045063:TE03	Heads	ATSS-APA	2R:12487746:12487746:-	2R:12504708:12504708:-	gene bidirectional	fdl
FBgn0046225	FBgn0046225:P02:TE01	3.9867	0.100877	11.2292	0.000805188	0.00379304	3.59267	0.0598142	11.9819	FBgn0046225:P02	FBgn0046225:TE01	Heads	ATSS-APA	3R:11465855:11465855:+	3R:11463637:11463637:+	other	CG17230
FBgn0050022	FBgn0050022:P02:TE02	8.00001	0.0640434	35.2676	2.87371e-09	3.51493e-08	5.40291	1.10808	4.92372	FBgn0050022:P02	FBgn0050022:TE02	Heads	ATSS-APA	2R:11384744:11384744:-	2R:11388779:11388779:-	other	CG30022
FBgn0051064	FBgn0051064:P02:TE01	38.5257	0.019509	63.014	2.05248e-15	5.16008e-14	8.54968	0.0449392	16.0339	FBgn0051064:P02	FBgn0051064:TE01	Heads	ATSS-APA	3R:27230770:27230770:-	3R:27238114:27238114:-	other	CG31064
FBgn0051092	FBgn0051092:P01:TE02	19.5625	0.0140888	190.213	2.85597e-43	4.67704e-41	2.30172	8.20741	-4.42436	FBgn0051092:P01	FBgn0051092:TE02	Ovaries	ATSS-APA	3R:25699225:25699331:-	3R:25740465:25740465:-	gene bidirectional	LpR2
FBgn0051092	FBgn0051092:P02:TE03	18.4003	0.0235617	131.85	1.61323e-30	1.48607e-28	8.44568	0.993213	7.03338	FBgn0051092:P02	FBgn0051092:TE03	Heads	ATSS-APA	3R:25698649:25698649:-	3R:25720117:25720117:-	gene bidirectional	LpR2
FBgn0051122	FBgn0051122:P01:TE04	20.8758	0.0147131	139.867	2.84592e-32	2.86806e-30	9.85466	0.0177401	19.3975	FBgn0051122:P01	FBgn0051122:TE04	Heads	ATSS-APA	3R:18405923:18405923:-	3R:18412874:18412874:-	other	CG31122
FBgn0051363	FBgn0051363:P02:TE01	5.74636	0.30511	20.1989	6.97945e-06	5.08934e-05	6.51226	0.024925	16.588	FBgn0051363:P02	FBgn0051363:TE01	Heads	ATSS-APA	3R:11591047:11591064:-	3R:11604754:11604754:-	other	Jupiter
FBgn0051363	FBgn0051363:P02:TE04	30.9659	0.065623	96.4298	9.24631e-23	4.58081e-21	10.8186	2.08988	6.06878	FBgn0051363:P02	FBgn0051363:TE04	Heads	ATSS-APA	3R:11590387:11590387:-	3R:11604754:11604754:-	other	Jupiter
FBgn0051363	FBgn0051363:P03:TE04	18.3912	0.751959	16.8032	4.14633e-05	0.00025837	9.30211	0.0249272	18.1309	FBgn0051363:P03	FBgn0051363:TE04	Heads	ATSS-APA	3R:11590387:11590387:-	3R:11592244:11592244:-	other	Jupiter
FBgn0051453	FBgn0051453:P01:TE01	0.728442	0.124723	21.4944	3.54858e-06	2.74549e-05	4.1355	0.0151293	16.4071	FBgn0051453:P01	FBgn0051453:TE01	Heads	ATSS-APA	3R:8560159:8560159:-	3R:8562593:8562593:-	other	pch2
FBgn0051453	FBgn0051453:P01:TE02	1.81994	0.0798203	46.8615	7.61841e-12	1.2981e-10	5.7263	0.0151289	17.5407	FBgn0051453:P01	FBgn0051453:TE02	Heads	ATSS-APA	3R:8559541:8559541:-	3R:8562593:8562593:-	other	pch2
FBgn0051522	FBgn0051522:P01:TE01	25.3172	0.010181	24.8364	6.24083e-07	5.51203e-06	4.07104	7.50152	-2.2467	FBgn0051522:P01	FBgn0051522:TE01	Ovaries	ATSS-APA	3R:4442113:4442178:-	3R:4462883:4462883:-	gene bidirectional	CG31522
FBgn0051522	FBgn0051522:P01:TE02	73.1986	0.0125517	11.2812	0.00078295	0.00370244	6.61785	3.55029	2.18146	FBgn0051522:P01	FBgn0051522:TE02	Heads	ATSS-APA	3R:4441686:4441951:-	3R:4462883:4462883:-	gene bidirectional	CG31522
FBgn0051523	FBgn0051523:P01:TE01	22.9133	0.0130609	192.834	7.65108e-44	1.34648e-41	3.05015	9.37467	-4.17921	FBgn0051523:P01	FBgn0051523:TE01	Ovaries	ATSS-APA	3R:4471926:4471926:-	3R:4479106:4479106:-	gene bidirectional	CG31523
FBgn0051523	FBgn0051523:P01:TE03	6.74317	0.011365	12.8551	0.000336565	0.0017436	4.43311	1.75815	2.87855	FBgn0051523:P01	FBgn0051523:TE03	Heads	ATSS-APA	3R:4465291:4465422:-	3R:4479106:4479106:-	gene bidirectional	CG31523
FBgn0051523	FBgn0051523:P02:TE02	22.5834	0.0500344	23.5315	1.22886e-06	1.03055e-05	5.25509	8.22047	-1.76884	FBgn0051523:P02	FBgn0051523:TE02	Ovaries	ATSS-APA	3R:4466464:4466464:-	3R:4478849:4478849:-	gene bidirectional	CG31523
FBgn0051523	FBgn0051523:P04:TE03	42.635	0.0525442	81.3902	1.85276e-19	6.68071e-18	9.22248	1.24659	6.7811	FBgn0051523:P04	FBgn0051523:TE03	Heads	ATSS-APA	3R:4465291:4465422:-	3R:4471603:4471603:-	gene bidirectional	CG31523
FBgn0051729	FBgn0051729:P01:TE02	8.32592	0.0113088	66.0297	4.44178e-16	1.1876e-14	2.73101	6.78465	-3.10253	FBgn0051729:P01	FBgn0051729:TE02	Ovaries	ATSS-APA	2L:13301668:13301668:+	2L:13289998:13289998:+	other	CG31729
FBgn0051729	FBgn0051729:P02:TE02	42.6452	0.0387883	32.9208	9.59888e-09	1.08618e-07	8.93638	4.88603	2.40742	FBgn0051729:P02	FBgn0051729:TE02	Heads	ATSS-APA	2L:13301668:13301668:+	2L:13290911:13290911:+	other	CG31729
FBgn0052017	FBgn0052017:P01:TE01	3.12457	0.0536055	98.8395	2.73822e-23	1.4223e-21	1.93338	4.07907	-2.31816	FBgn0052017:P01	FBgn0052017:TE01	Ovaries	ATSS-APA	4:1139579:1139579:-	4:1162158:1162158:-	gene bidirectional	CG32017
FBgn0052017	FBgn0052017:P02:TE02	115.621	0.00759235	56.981	4.40033e-14	9.59043e-13	12.2476	0.0316655	18.9219	FBgn0052017:P02	FBgn0052017:TE02	Heads	ATSS-APA	4:1137831:1137831:-	4:1146529:1146529:-	gene bidirectional	CG32017
FBgn0052056	FBgn0052056:P02:TE01	11.5872	0.0690035	40.3243	2.1512e-10	3.11227e-09	6.40549	0.0333906	15.68	FBgn0052056:P02	FBgn0052056:TE01	Heads	ATSS-APA	3L:10220382:10220484:-	3L:10223260:10223260:-	other	scramb1
FBgn0052103	FBgn0052103:P01:TE01	37.7449	0.226722	13.897	0.000193106	0.00104927	6.46113	9.99706	-1.93181	FBgn0052103:P01	FBgn0052103:TE01	Ovaries	ATSS-APA	3L:12403506:12403506:-	3L:12414842:12414842:-	gene bidirectional	CG32103
FBgn0052103	FBgn0052103:P01:TE03	6.58882	0.269715	10.3866	0.00126935	0.00566286	4.6099	0.032322	14.582	FBgn0052103:P01	FBgn0052103:TE03	Heads	ATSS-APA	3L:12403152:12403152:-	3L:12414842:12414842:-	gene bidirectional	CG32103
FBgn0052103	FBgn0052103:P02:TE01	12.0626	0.132985	15.2351	9.49216e-05	0.000549446	5.51656	1.88757	3.43201	FBgn0052103:P02	FBgn0052103:TE01	Heads	ATSS-APA	3L:12403506:12403506:-	3L:12408650:12408650:-	gene bidirectional	CG32103
FBgn0052103	FBgn0052103:P02:TE02	3.22754	0.0213197	12.1677	0.000486251	0.00242529	3.39117	0.0323212	13.5736	FBgn0052103:P02	FBgn0052103:TE02	Heads	ATSS-APA	3L:12403334:12403334:-	3L:12408650:12408650:-	gene bidirectional	CG32103
FBgn0052103	FBgn0052103:P02:TE03	14.3008	0.626564	9.77155	0.00177233	0.00761018	6.09042	0.0323242	15.5804	FBgn0052103:P02	FBgn0052103:TE03	Heads	ATSS-APA	3L:12403152:12403152:-	3L:12408650:12408650:-	gene bidirectional	CG32103
FBgn0052264	FBgn0052264:P01:TE01	7.25608	0.024841	36.7359	1.35267e-09	1.73856e-08	2.87679	5.80759	-2.34453	FBgn0052264:P01	FBgn0052264:TE01	Ovaries	ATSS-APA	3L:3716557:3717002:-	3L:3806459:3806459:-	other	CG32264
FBgn0052264	FBgn0052264:P03:TE01	14.5803	0.0203174	12.3832	0.000433221	0.00218389	5.01196	0.0337424	14.7473	FBgn0052264:P03	FBgn0052264:TE01	Heads	ATSS-APA	3L:3716557:3717002:-	3L:3794950:3794950:-	other	CG32264
FBgn0052264	FBgn0052264:P04:TE01	1.07239	0.087029	13.3226	0.000262224	0.00138649	0.988561	3.35603	-3.65834	FBgn0052264:P04	FBgn0052264:TE01	Ovaries	ATSS-APA	3L:3716557:3717002:-	3L:3787960:3787960:-	other	CG32264
FBgn0052423	FBgn0052423:P01:TE01	20.0859	0.00783832	84.864	3.19606e-20	1.25616e-18	4.91714	8.22232	-2.00416	FBgn0052423:P01	FBgn0052423:TE01	Ovaries	ATSS-APA	3L:5166686:5166686:-	3L:5277944:5277944:-	gene bidirectional	shep
FBgn0052423	FBgn0052423:P02:TE01	11.4073	0.186527	10.137	0.00145322	0.0063984	5.63033	1.32735	4.54563	FBgn0052423:P02	FBgn0052423:TE01	Heads	ATSS-APA	3L:5166686:5166686:-	3L:5273334:5273334:-	gene bidirectional	shep
FBgn0052423	FBgn0052423:P03:TE03	4.61889	0.0227152	10.4573	0.00122164	0.00548736	3.79009	0.0176944	15.6691	FBgn0052423:P03	FBgn0052423:TE03	Heads	ATSS-APA	3L:5160573:5161060:-	3L:5248448:5248448:-	gene bidirectional	shep
FBgn0052423	FBgn0052423:P05:TE02	18.2652	0.0559651	21.9995	2.72725e-06	2.15819e-05	6.59118	1.87195	4.12843	FBgn0052423:P05	FBgn0052423:TE02	Heads	ATSS-APA	3L:5161211:5161211:-	3L:5184797:5184797:-	gene bidirectional	shep
FBgn0052451	FBgn0052451:P01:TE04	8.58995	0.0132793	26.2603	2.98367e-07	2.76142e-06	5.57443	0.0273362	15.7351	FBgn0052451:P01	FBgn0052451:TE04	Heads	ATSS-APA	3L:22785965:22786008:+	3L:22749445:22749445:+	other	SPoCk
FBgn0052451	FBgn0052451:P04:TE04	6.38849	0.0140192	19.789	8.64768e-06	6.19471e-05	5.02595	0.0273361	15.3646	FBgn0052451:P04	FBgn0052451:TE04	Heads	ATSS-APA	3L:22785965:22786008:+	3L:22774038:22774038:+	other	SPoCk
FBgn0052816	FBgn0052816:P01:TE01	5.53337	0.0392024	22.4177	2.19343e-06	1.76296e-05	1.28232	4.4286	-3.80436	FBgn0052816:P01	FBgn0052816:TE01	Ovaries	ATSS-APA	X:316567:316567:-	X:470726:470726:-	gene bidirectional	CG32816
FBgn0052816	FBgn0052816:P01:TE03	1.59028	0.0437798	9.67354	0.0018694	0.00796607	0.0479253	2.66818	-11.6893	FBgn0052816:P01	FBgn0052816:TE03	Ovaries	ATSS-APA	X:286038:286038:-	X:470726:470726:-	gene bidirectional	CG32816
FBgn0052816	FBgn0052816:P02:TE01	9.62348	0.0367625	45.8633	1.268e-11	2.12674e-10	6.04227	3.66469	1.72885	FBgn0052816:P02	FBgn0052816:TE01	Heads	ATSS-APA	X:316567:316567:-	X:334801:334801:-	gene bidirectional	CG32816
FBgn0053100	FBgn0053100:P01:TE02	2.27955	0.0313594	28.9477	7.43582e-08	7.51292e-07	0.0232383	4.19463	-15.2159	FBgn0053100:P01	FBgn0053100:TE02	Ovaries	ATSS-APA	3R:24067367:24067367:-	3R:24108960:24108960:-	gene bidirectional	eIF4EHP
FBgn0053100	FBgn0053100:P01:TE07	14.7302	0.0516872	76.3932	2.32452e-18	7.57137e-17	1.97844	8.2038	-4.87686	FBgn0053100:P01	FBgn0053100:TE07	Ovaries	ATSS-APA	3R:24063078:24063078:-	3R:24108960:24108960:-	gene bidirectional	eIF4EHP
FBgn0053100	FBgn0053100:P01:TE08	10.0344	0.0805861	9.21283	0.00240325	0.00994622	3.49271	6.34703	-2.07088	FBgn0053100:P01	FBgn0053100:TE08	Ovaries	ATSS-APA	3R:24062816:24062816:-	3R:24108960:24108960:-	gene bidirectional	eIF4EHP
FBgn0053100	FBgn0053100:P02:TE02	38.821	0.0170939	182.436	1.424e-41	2.20927e-39	8.86502	4.55675	2.6098	FBgn0053100:P02	FBgn0053100:TE02	Heads	ATSS-APA	3R:24067367:24067367:-	3R:24105763:24105763:-	gene bidirectional	eIF4EHP
FBgn0053113	FBgn0053113:P01:TE02	17.3421	0.0946588	35.8404	2.14161e-09	2.67498e-08	8.65334	0.0235103	17.9585	FBgn0053113:P01	FBgn0053113:TE02	Heads	ATSS-APA	2L:4993475:4993475:-	2L:5009720:5009720:-	gene bidirectional	Rtnl1
FBgn0053113	FBgn0053113:P02:TE01	84.4842	0.00679247	820.432	1.94936e-180	2.29849e-176	4.47301	11.7313	-4.12903	FBgn0053113:P02	FBgn0053113:TE01	Ovaries	ATSS-APA	2L:4993642:4993642:-	2L:5006565:5006565:-	gene bidirectional	Rtnl1
FBgn0053113	FBgn0053113:P03:TE02	49.5328	0.0291752	113.148	2.00304e-26	1.36519e-24	11.6063	0.909918	8.90577	FBgn0053113:P03	FBgn0053113:TE02	Heads	ATSS-APA	2L:4993475:4993475:-	2L:5004928:5004928:-	gene bidirectional	Rtnl1
FBgn0053156	FBgn0053156:P01:TE01	23.3397	0.0761828	64.2379	1.10265e-15	2.83872e-14	9.43041	4.80302	2.72486	FBgn0053156:P01	FBgn0053156:TE01	Heads	ATSS-APA	2R:13548108:13548245:-	2R:13552429:13552429:-	other	CG33156
FBgn0053156	FBgn0053156:P02:TE01	5.06394	0.0832237	27.0371	1.99588e-07	1.892e-06	5.8659	1.9661	3.53637	FBgn0053156:P02	FBgn0053156:TE01	Heads	ATSS-APA	2R:13548108:13548245:-	2R:13551450:13551450:-	other	CG33156
FBgn0053156	FBgn0053156:P03:TE01	80.0452	0.0728789	121.291	3.29997e-28	2.57681e-26	2.54587	10.1023	-5.11049	FBgn0053156:P03	FBgn0053156:TE01	Ovaries	ATSS-APA	2R:13548108:13548245:-	2R:13550258:13550258:-	other	CG33156
FBgn0053181	FBgn0053181:P01:TE01	4.01449	0.0292648	27.3427	1.70405e-07	1.63221e-06	1.93887	4.76643	-2.83507	FBgn0053181:P01	FBgn0053181:TE01	Ovaries	ATSS-APA	X:8509890:8509890:+	X:8489816:8489816:+	gene bidirectional	CG33181
FBgn0053181	FBgn0053181:P01:TE02	21.1497	0.0671075	12.0199	0.000526355	0.00260822	7.13253	4.81389	1.47111	FBgn0053181:P01	FBgn0053181:TE02	Heads	ATSS-APA	X:8516100:8516100:+	X:8489816:8489816:+	gene bidirectional	CG33181
FBgn0053181	FBgn0053181:P02:TE01	4.78626	0.0305862	21.6209	3.32214e-06	2.58557e-05	2.23295	4.71978	-2.37797	FBgn0053181:P02	FBgn0053181:TE01	Ovaries	ATSS-APA	X:8509890:8509890:+	X:8491346:8491346:+	gene bidirectional	CG33181
FBgn0053523	FBgn0053523:P01:TE02	6.22063	0.0527891	39.1311	3.96275e-10	5.52303e-09	5.78178	0.0265967	15.9484	FBgn0053523:P01	FBgn0053523:TE02	Heads	ATSS-APA	3L:5930120:5930262:+	3L:5923863:5923863:+	other	CG33523
FBgn0053526	FBgn0053526:P01:TE01	123.183	0.0171388	190.331	2.69137e-43	4.46957e-41	11.4905	5.09416	3.56079	FBgn0053526:P01	FBgn0053526:TE01	Heads	ATSS-APA	2L:874149:874149:+	2L:870466:870466:+	gene bidirectional	PNUTS
FBgn0053526	FBgn0053526:P01:TE04	43.5749	0.010597	344.119	8.08822e-77	5.29823e-74	5.39608	11.6713	-3.4451	FBgn0053526:P01	FBgn0053526:TE04	Ovaries	ATSS-APA	2L:877038:877097:+	2L:870466:870466:+	gene bidirectional	PNUTS
FBgn0053526	FBgn0053526:P02:TE01	36.7038	0.00686132	63.6176	1.51072e-15	3.83072e-14	8.20697	3.06603	3.54441	FBgn0053526:P02	FBgn0053526:TE01	Heads	ATSS-APA	2L:874149:874149:+	2L:871096:871096:+	gene bidirectional	PNUTS
FBgn0053526	FBgn0053526:P02:TE04	7.15731	0.0141471	71.7782	2.40795e-17	7.04521e-16	2.23041	6.93552	-3.80677	FBgn0053526:P02	FBgn0053526:TE04	Ovaries	ATSS-APA	2L:877038:877097:+	2L:871096:871096:+	gene bidirectional	PNUTS
FBgn0061515	FBgn0061515:P02:TE02	18.3574	0.00722018	38.6691	5.02107e-10	6.87612e-09	7.74282	5.44733	1.37816	FBgn0061515:P02	FBgn0061515:TE02	Heads	ATSS-APA	3L:14029528:14029577:-	3L:14031367:14031455:-	other	endos
FBgn0082582	FBgn0082582:P01:TE03	103.208	0.00543154	45.3472	1.6502e-11	2.72897e-10	9.27327	0.030429	17.5404	FBgn0082582:P01	FBgn0082582:TE03	Heads	ATSS-APA	3R:30578905:30578923:+	3R:30532608:30532608:+	gene bidirectional	tmod
FBgn0082582	FBgn0082582:P02:TE03	77.3	0.141686	17.0903	3.56442e-05	0.000224509	8.57928	0.0304208	17.1755	FBgn0082582:P02	FBgn0082582:TE03	Heads	ATSS-APA	3R:30578905:30578923:+	3R:30532838:30532838:+	gene bidirectional	tmod
FBgn0082582	FBgn0082582:P06:TE02	7.07515	0.241783	13.7389	0.000210062	0.00113409	2.85437	5.59065	-2.22862	FBgn0082582:P06	FBgn0082582:TE02	Ovaries	ATSS-APA	3R:30578245:30578418:+	3R:30563181:30563181:+	gene bidirectional	tmod
FBgn0085370	FBgn0085370:P02:TE01	3.22083	0.0322364	23.9245	1.00189e-06	8.53561e-06	1.50644	3.60965	-2.65877	FBgn0085370:P02	FBgn0085370:TE01	Ovaries	ATSS-APA	2L:18532729:18532729:-	2L:18572286:18572286:-	gene bidirectional	Pde11
FBgn0085370	FBgn0085370:P03:TE02	2.13709	0.0810979	13.4834	0.000240688	0.00128589	3.71035	0.0274106	14.3373	FBgn0085370:P03	FBgn0085370:TE02	Heads	ATSS-APA	2L:18531968:18531968:-	2L:18563172:18563172:-	gene bidirectional	Pde11
FBgn0085421	FBgn0085421:P04:TE01	0.548267	0.477964	12.2298	0.000470327	0.00235383	0.329903	3.36396	-6.84363	FBgn0085421:P04	FBgn0085421:TE01	Ovaries	ATSS-APA	2R:6761914:6761914:-	2R:6769758:6769758:-	other	Epac
FBgn0085423	FBgn0085423:P01:TE01	12.5528	0.0208049	80.874	2.40573e-19	8.59574e-18	2.46375	6.03196	-2.96168	FBgn0085423:P01	FBgn0085423:TE01	Ovaries	ATSS-APA	2L:3360033:3360042:-	2L:3373372:3373372:-	gene bidirectional	GramD1B
FBgn0085423	FBgn0085423:P01:TE04	6.70653	0.0171071	34.3331	4.64414e-09	5.52007e-08	5.52963	2.30378	2.84328	FBgn0085423:P01	FBgn0085423:TE04	Heads	ATSS-APA	2L:3359411:3359411:-	2L:3373372:3373372:-	gene bidirectional	GramD1B
FBgn0085423	FBgn0085423:P02:TE04	1.21906	0.059656	14.0018	0.000182633	0.000998807	3.15155	0.0238914	14.2142	FBgn0085423:P02	FBgn0085423:TE04	Heads	ATSS-APA	2L:3359411:3359411:-	2L:3371362:3371362:-	gene bidirectional	GramD1B
FBgn0085443	FBgn0085443:P01:TE01	2.90955	0.0296208	11.1187	0.000854606	0.0039955	1.70553	3.54104	-2.23079	FBgn0085443:P01	FBgn0085443:TE01	Ovaries	ATSS-APA	X:10496811:10496814:-	X:10585422:10585422:-	gene bidirectional	spri
FBgn0085443	FBgn0085443:P01:TE03	1.97412	0.0361885	10.0714	0.00150587	0.00659819	1.21774	3.11336	-2.81369	FBgn0085443:P01	FBgn0085443:TE03	Ovaries	ATSS-APA	X:10490469:10490469:-	X:10585422:10585422:-	gene bidirectional	spri
FBgn0085443	FBgn0085443:P01:TE04	4.46249	0.0362436	10.9862	0.00091791	0.00425436	2.40519	4.2044	-1.76221	FBgn0085443:P01	FBgn0085443:TE04	Ovaries	ATSS-APA	X:10490057:10490070:-	X:10585422:10585422:-	gene bidirectional	spri
FBgn0085443	FBgn0085443:P04:TE03	2.55642	0.0601536	19.9054	8.13696e-06	5.85018e-05	4.10851	0.901968	4.57958	FBgn0085443:P04	FBgn0085443:TE03	Heads	ATSS-APA	X:10490469:10490469:-	X:10493736:10493736:-	gene bidirectional	spri
FBgn0085443	FBgn0085443:P04:TE04	1.93708	0.127796	10.498	0.00119501	0.00538212	3.41405	0.897735	3.99307	FBgn0085443:P04	FBgn0085443:TE04	Heads	ATSS-APA	X:10490057:10490070:-	X:10493736:10493736:-	gene bidirectional	spri
FBgn0086358	FBgn0086358:P02:TE02	1.49824	0.0417685	15.1811	9.7678e-05	0.000562914	2.99996	0.0332024	13.1105	FBgn0086358:P02	FBgn0086358:TE02	Heads	ATSS-APA	2R:19304641:19304646:+	2R:19298244:19298244:+	other	Tab2
FBgn0086361	FBgn0086361:P01:TE03	12.188	0.087887	9.3184	0.00226865	0.00945215	4.08011	6.38586	-1.58981	FBgn0086361:P01	FBgn0086361:TE03	Ovaries	ATSS-APA	3R:29598821:29598942:+	3R:29591832:29591832:+	other	alph
FBgn0086361	FBgn0086361:P01:TE05	7.55204	0.0170702	51.5859	6.85334e-13	1.31395e-11	2.09416	6.32622	-3.63377	FBgn0086361:P01	FBgn0086361:TE05	Ovaries	ATSS-APA	3R:29617157:29617157:+	3R:29591832:29591832:+	other	alph
FBgn0086605	FBgn0086605:P01:TE01	5.01649	0.405355	9.5753	0.00197213	0.00834951	5.02391	1.81382	3.21655	FBgn0086605:P01	FBgn0086605:TE01	Heads	ATSS-APA	3R:4398559:4398559:-	3R:4402017:4402017:-	other	CG9853
FBgn0086674	FBgn0086674:P01:TE01	7.14223	0.0198309	28.9153	7.56116e-08	7.63302e-07	5.28829	2.59396	2.32189	FBgn0086674:P01	FBgn0086674:TE01	Heads	ATSS-APA	X:13590570:13590570:+	X:13563824:13563824:+	gene bidirectional	Tango13
FBgn0086674	FBgn0086674:P01:TE03	2.80012	0.0510367	10.4081	0.00125466	0.00560389	1.73138	3.73738	-2.36003	FBgn0086674:P01	FBgn0086674:TE03	Ovaries	ATSS-APA	X:13591760:13591760:+	X:13563824:13563824:+	gene bidirectional	Tango13
FBgn0086686	FBgn0086686:P02:TE01	16.0836	0.0217554	12.3542	0.000439985	0.00221638	4.26368	6.01627	-1.21602	FBgn0086686:P02	FBgn0086686:TE01	Ovaries	ATSS-APA	3R:14643914:14643932:-	3R:14655197:14655197:-	gene bidirectional	l(3)L1231
FBgn0086686	FBgn0086686:P02:TE03	2.02212	0.0639782	21.7554	3.09725e-06	2.42817e-05	4.06457	0.771362	4.9982	FBgn0086686:P02	FBgn0086686:TE03	Heads	ATSS-APA	3R:14642673:14642673:-	3R:14655197:14655197:-	gene bidirectional	l(3)L1231
FBgn0086687	FBgn0086687:P01:TE01	90.5127	0.0243428	57.7588	2.96313e-14	6.57597e-13	9.28726	11.7511	-1.24476	FBgn0086687:P01	FBgn0086687:TE01	Ovaries	ATSS-APA	3R:12447616:12447631:+	3R:12439601:12439601:+	other	Desat1
FBgn0086687	FBgn0086687:P02:TE01	326.775	0.0585797	74.4984	6.06864e-18	1.88304e-16	15.3919	9.0988	3.10936	FBgn0086687:P02	FBgn0086687:TE01	Heads	ATSS-APA	3R:12447616:12447631:+	3R:12441428:12441428:+	other	Desat1
FBgn0086690	FBgn0086690:P01:TE02	2.19921	0.0564635	38.1473	6.56016e-10	8.86034e-09	1.4884	3.94597	-2.98334	FBgn0086690:P01	FBgn0086690:TE02	Ovaries	ATSS-APA	3L:15066242:15066242:-	3L:15094719:15094719:-	other	Plp
FBgn0086690	FBgn0086690:P05:TE02	7.07991	0.043352	14.5615	0.000135661	0.000760255	4.63058	0.0249802	15.3408	FBgn0086690:P05	FBgn0086690:TE02	Heads	ATSS-APA	3L:15066242:15066242:-	3L:15072151:15072151:-	other	Plp
FBgn0086779	FBgn0086779:P01:TE01	45.9864	0.0258972	270.566	8.54067e-61	2.87723e-58	3.41406	10.2144	-4.25497	FBgn0086779:P01	FBgn0086779:TE01	Ovaries	ATSS-APA	2L:21741105:21741112:-	2L:21757466:21757466:-	gene bidirectional	step
FBgn0086779	FBgn0086779:P01:TE02	15.4751	0.0125305	107.103	4.22575e-25	2.66448e-23	7.53706	2.33134	4.01645	FBgn0086779:P01	FBgn0086779:TE02	Heads	ATSS-APA	2L:21740943:21740948:-	2L:21757466:21757466:-	gene bidirectional	step
FBgn0086779	FBgn0086779:P02:TE02	15.3356	0.0196988	114.883	8.34678e-27	5.85815e-25	7.73912	1.67756	5.11233	FBgn0086779:P02	FBgn0086779:TE02	Heads	ATSS-APA	2L:21740943:21740948:-	2L:21753723:21753723:-	gene bidirectional	step
FBgn0086784	FBgn0086784:P01:TE01	142.939	0.127754	67.0696	2.62087e-16	7.12044e-15	11.5686	0.0450821	17.568	FBgn0086784:P01	FBgn0086784:TE01	Heads	ATSS-APA	2R:8729502:8729640:-	2R:8734304:8734304:-	other	stmA
FBgn0243516	FBgn0243516:P01:TE03	11.1204	0.0244736	27.7506	1.38007e-07	1.34817e-06	5.57757	0.0349863	15.0252	FBgn0243516:P01	FBgn0243516:TE03	Heads	ATSS-APA	2R:22105964:22106108:-	2R:22122562:22122562:-	other	Vrp1
FBgn0243516	FBgn0243516:P03:TE02	9.09043	0.0116081	18.6891	1.53858e-05	0.000105596	5.08122	1.21039	4.44707	FBgn0243516:P03	FBgn0243516:TE02	Heads	ATSS-APA	2R:22107582:22107582:-	2R:22116342:22116342:-	other	Vrp1
FBgn0250753	FBgn0250753:P01:TE02	26.0406	0.0105686	25.7446	3.8972e-07	3.54841e-06	8.6115	5.64328	1.72125	FBgn0250753:P01	FBgn0250753:TE02	Heads	ATSS-APA	3R:5595260:5595357:-	3R:5601136:5601136:-	gene bidirectional	kra
FBgn0250753	FBgn0250753:P02:TE01	171.329	0.0193582	71.2145	3.20417e-17	9.28264e-16	10.0753	12.9705	-1.43681	FBgn0250753:P02	FBgn0250753:TE01	Ovaries	ATSS-APA	3R:5595634:5595874:-	3R:5600571:5600571:-	gene bidirectional	kra
FBgn0250823	FBgn0250823:P02:TE02	28.4491	0.0360163	62.1568	3.1717e-15	7.85663e-14	5.65484	9.35149	-2.10289	FBgn0250823:P02	FBgn0250823:TE02	Ovaries	ATSS-APA	3R:16302372:16302372:+	3R:16273002:16273002:+	gene bidirectional	gish
FBgn0250823	FBgn0250823:P02:TE05	7.36353	0.0677803	18.0062	2.20185e-05	0.000145201	4.50585	0.0301218	14.7077	FBgn0250823:P02	FBgn0250823:TE05	Heads	ATSS-APA	3R:16304863:16304863:+	3R:16273002:16273002:+	gene bidirectional	gish
FBgn0250823	FBgn0250823:P03:TE02	12.3844	0.0094051	9.83572	0.00171155	0.00738686	5.31764	3.67967	1.2463	FBgn0250823:P03	FBgn0250823:TE02	Heads	ATSS-APA	3R:16302372:16302372:+	3R:16280890:16280890:+	gene bidirectional	gish
FBgn0250823	FBgn0250823:P03:TE03	21.9587	0.00810444	55.0511	1.17434e-13	2.42923e-12	6.83793	2.53201	3.36547	FBgn0250823:P03	FBgn0250823:TE03	Heads	ATSS-APA	3R:16302721:16302721:+	3R:16280890:16280890:+	gene bidirectional	gish
FBgn0250830	FBgn0250830:P01:TE01	2.7173	0.0818775	11.041	0.000891181	0.00414677	3.34587	0.0335689	13.4216	FBgn0250830:P01	FBgn0250830:TE01	Heads	ATSS-APA	2R:4786152:4786303:-	2R:4788965:4788965:-	other	CG12547
FBgn0250830	FBgn0250830:P02:TE03	6.4456	0.0452331	26.5497	2.56841e-07	2.4016e-06	4.85695	0.033569	14.6525	FBgn0250830:P02	FBgn0250830:TE03	Heads	ATSS-APA	2R:4782645:4782645:-	2R:4788642:4788642:-	other	CG12547
FBgn0259168	FBgn0259168:P02:TE03	2.25318	0.0540623	38.3923	5.78605e-10	7.88709e-09	4.92308	0.736735	5.78067	FBgn0259168:P02	FBgn0259168:TE03	Heads	ATSS-APA	X:17862685:17862698:-	X:17875040:17875040:-	other	mnb
FBgn0259170	FBgn0259170:P01:TE02	10.2165	0.0269378	61.6225	4.16035e-15	1.01144e-13	3.03455	6.41505	-2.55582	FBgn0259170:P01	FBgn0259170:TE02	Ovaries	ATSS-APA	X:10277264:10277264:-	X:10325958:10325958:-	gene bidirectional	alpha-Man-Ia
FBgn0259170	FBgn0259170:P01:TE03	14.3489	0.01476	15.932	6.56588e-05	0.000391002	6.63362	4.39244	1.49251	FBgn0259170:P01	FBgn0259170:TE03	Heads	ATSS-APA	X:10267118:10267295:-	X:10325958:10325958:-	gene bidirectional	alpha-Man-Ia
FBgn0259170	FBgn0259170:P02:TE02	1.79588	0.0360538	9.53428	0.00201669	0.00851372	3.14134	0.03439	13.153	FBgn0259170:P02	FBgn0259170:TE02	Heads	ATSS-APA	X:10277264:10277264:-	X:10309107:10309131:-	gene bidirectional	alpha-Man-Ia
FBgn0259170	FBgn0259170:P02:TE03	3.26784	0.031336	20.0528	7.53312e-06	5.45596e-05	4.31887	0.0343901	14.1824	FBgn0259170:P02	FBgn0259170:TE03	Heads	ATSS-APA	X:10267118:10267295:-	X:10309107:10309131:-	gene bidirectional	alpha-Man-Ia
FBgn0259174	FBgn0259174:P01:TE02	34.085	0.0206162	190.029	3.13357e-43	5.06135e-41	5.20028	10.0095	-2.74399	FBgn0259174:P01	FBgn0259174:TE02	Ovaries	ATSS-APA	3L:17546376:17546376:+	3L:17530082:17530082:+	gene bidirectional	Nedd4
FBgn0259174	FBgn0259174:P01:TE03	13.4305	0.0101537	57.3744	3.60265e-14	7.93997e-13	6.86557	2.54143	3.37032	FBgn0259174:P01	FBgn0259174:TE03	Heads	ATSS-APA	3L:17546660:17546660:+	3L:17530082:17530082:+	gene bidirectional	Nedd4
FBgn0259174	FBgn0259174:P02:TE03	18.4071	0.00996838	112.732	2.47062e-26	1.66463e-24	7.67226	1.16617	6.14311	FBgn0259174:P02	FBgn0259174:TE03	Heads	ATSS-APA	3L:17546660:17546660:+	3L:17533507:17533507:+	gene bidirectional	Nedd4
FBgn0259174	FBgn0259174:P02:TE04	1.79588	0.0359573	9.61572	0.00192919	0.0081824	2.94552	0.049602	11.8953	FBgn0259174:P02	FBgn0259174:TE04	Heads	ATSS-APA	3L:17546870:17546870:+	3L:17533507:17533507:+	gene bidirectional	Nedd4
FBgn0259176	FBgn0259176:P01:TE02	19.1318	0.130437	19.3911	1.06502e-05	7.53764e-05	7.0995	1.22298	5.6802	FBgn0259176:P01	FBgn0259176:TE02	Heads	ATSS-APA	2L:12456888:12456888:-	2L:12504832:12504832:-	gene bidirectional	bun
FBgn0259176	FBgn0259176:P01:TE03	18.1345	0.164998	20.7889	5.1279e-06	3.8487e-05	6.96704	0.0341035	15.9516	FBgn0259176:P01	FBgn0259176:TE03	Heads	ATSS-APA	2L:12456557:12456578:-	2L:12504832:12504832:-	gene bidirectional	bun
FBgn0259176	FBgn0259176:P01:TE04	9.77209	0.0214815	23.7179	1.11541e-06	9.42103e-06	5.62009	0.0341033	15.1267	FBgn0259176:P01	FBgn0259176:TE04	Heads	ATSS-APA	2L:12455541:12455541:-	2L:12504832:12504832:-	gene bidirectional	bun
FBgn0259176	FBgn0259176:P03:TE01	17.0587	0.0162409	179.381	6.61618e-41	9.87485e-39	2.75769	8.52254	-4.04301	FBgn0259176:P03	FBgn0259176:TE01	Ovaries	ATSS-APA	2L:12457139:12457139:-	2L:12483589:12483589:-	gene bidirectional	bun
FBgn0259176	FBgn0259176:P03:TE03	12.0205	0.0557459	21.764	3.08339e-06	2.41891e-05	4.26516	6.57189	-1.55437	FBgn0259176:P03	FBgn0259176:TE03	Ovaries	ATSS-APA	2L:12456557:12456578:-	2L:12483589:12483589:-	gene bidirectional	bun
FBgn0259176	FBgn0259176:P04:TE04	12.1845	0.113771	10.7114	0.00106475	0.00485668	6.18044	1.73867	4.09871	FBgn0259176:P04	FBgn0259176:TE04	Heads	ATSS-APA	2L:12455541:12455541:-	2L:12461256:12461256:-	gene bidirectional	bun
FBgn0259212	FBgn0259212:P02:TE02	1.08928	0.0695396	21.2313	4.07062e-06	3.10677e-05	4.49101	0.0173402	16.2899	FBgn0259212:P02	FBgn0259212:TE02	Heads	ATSS-APA	3R:5173033:5173247:-	3R:5198298:5198298:-	other	cno
FBgn0259212	FBgn0259212:P02:TE03	1.15586	0.118675	16.3984	5.13283e-05	0.00031261	4.18355	0.0175674	16.0143	FBgn0259212:P02	FBgn0259212:TE03	Heads	ATSS-APA	3R:5172481:5172618:-	3R:5198298:5198298:-	other	cno
FBgn0259214	FBgn0259214:P01:TE06	0.824941	0.0657514	15.5287	8.12635e-05	0.000477418	0.772588	3.29243	-4.31395	FBgn0259214:P01	FBgn0259214:TE06	Ovaries	ATSS-APA	4:333987:333987:-	4:358917:358917:-	gene bidirectional	PMCA
FBgn0259214	FBgn0259214:P02:TE03	4.57553	0.019296	18.8179	1.43812e-05	9.953e-05	2.58094	4.95944	-2.11036	FBgn0259214:P02	FBgn0259214:TE03	Ovaries	ATSS-APA	4:348702:348708:-	4:358657:358657:-	gene bidirectional	PMCA
FBgn0259214	FBgn0259214:P02:TE04	33.0199	0.0160006	10.5698	0.00114949	0.00519519	7.56196	4.85801	1.68285	FBgn0259214:P02	FBgn0259214:TE04	Heads	ATSS-APA	4:334671:334671:-	4:358657:358657:-	gene bidirectional	PMCA
FBgn0259214	FBgn0259214:P02:TE05	8.44055	0.0111907	17.1869	3.38756e-05	0.000214631	4.84469	0.0156992	16.8366	FBgn0259214:P02	FBgn0259214:TE05	Heads	ATSS-APA	4:334509:334509:-	4:358657:358657:-	gene bidirectional	PMCA
FBgn0259214	FBgn0259214:P02:TE06	19.9125	0.00984741	321.403	7.16564e-72	4.02334e-69	2.71954	10.0286	-4.87089	FBgn0259214:P02	FBgn0259214:TE06	Ovaries	ATSS-APA	4:333987:333987:-	4:358657:358657:-	gene bidirectional	PMCA
FBgn0259214	FBgn0259214:P02:TE11	98.3914	0.0356222	74.1746	7.1506e-18	2.20714e-16	10.8429	4.83556	3.42033	FBgn0259214:P02	FBgn0259214:TE11	Heads	ATSS-APA	4:329339:329339:-	4:358657:358657:-	gene bidirectional	PMCA
FBgn0259221	FBgn0259221:P01:TE01	5.02617	0.0228015	76.8762	1.82013e-18	6.0454e-17	0.972514	5.44152	-5.32959	FBgn0259221:P01	FBgn0259221:TE01	Ovaries	ATSS-APA	2R:13418080:13418181:-	2R:13439051:13439051:-	gene bidirectional	CG42321
FBgn0259221	FBgn0259221:P03:TE03	6.76075	0.0140106	20.4293	6.18759e-06	4.55185e-05	5.41592	1.14405	4.83917	FBgn0259221:P03	FBgn0259221:TE03	Heads	ATSS-APA	2R:13414972:13414979:-	2R:13429895:13429895:-	gene bidirectional	CG42321
FBgn0259221	FBgn0259221:P05:TE03	13.506	0.129226	27.4174	1.63947e-07	1.57676e-06	6.87391	0.0212439	17.2632	FBgn0259221:P05	FBgn0259221:TE03	Heads	ATSS-APA	2R:13414972:13414979:-	2R:13424736:13424736:-	gene bidirectional	CG42321
FBgn0259228	FBgn0259228:P01:TE02	2.03387	0.0379791	9.28615	0.00230893	0.00959964	3.53776	1.48863	2.62923	FBgn0259228:P01	FBgn0259228:TE02	Heads	ATSS-APA	X:6780791:6780791:-	X:6803593:6803593:-	other	C3G
FBgn0259243	FBgn0259243:P01:TE01	1.51421	0.044012	32.8311	1.00522e-08	1.13097e-07	0.71317	4.47074	-5.54391	FBgn0259243:P01	FBgn0259243:TE01	Ovaries	ATSS-APA	3L:20834269:20834269:+	3L:20816040:20816040:+	gene bidirectional	Pka-R1
FBgn0259243	FBgn0259243:P01:TE02	14.5412	0.0165619	83.9856	4.98404e-20	1.90184e-18	3.68851	8.31687	-3.0172	FBgn0259243:P01	FBgn0259243:TE02	Ovaries	ATSS-APA	3L:20834479:20834479:+	3L:20816040:20816040:+	gene bidirectional	Pka-R1
FBgn0259243	FBgn0259243:P01:TE04	18.3081	0.0167979	102.152	5.1416e-24	2.78095e-22	3.98167	8.88231	-3.06972	FBgn0259243:P01	FBgn0259243:TE04	Ovaries	ATSS-APA	3L:20834978:20834978:+	3L:20816040:20816040:+	gene bidirectional	Pka-R1
FBgn0259243	FBgn0259243:P01:TE05	28.98	0.00484674	13.9108	0.000191697	0.00104257	7.04718	4.50674	1.64787	FBgn0259243:P01	FBgn0259243:TE05	Heads	ATSS-APA	3L:20835280:20835383:+	3L:20816040:20816040:+	gene bidirectional	Pka-R1
FBgn0259243	FBgn0259243:P02:TE05	11.8254	0.00950276	21.3981	3.73143e-06	2.87752e-05	5.21381	0.0308481	15.1455	FBgn0259243:P02	FBgn0259243:TE05	Heads	ATSS-APA	3L:20835280:20835383:+	3L:20818966:20818966:+	gene bidirectional	Pka-R1
FBgn0259243	FBgn0259243:P03:TE05	23.5708	0.0249429	34.7939	3.66526e-09	4.42345e-08	6.50716	0.0313065	15.9272	FBgn0259243:P03	FBgn0259243:TE05	Heads	ATSS-APA	3L:20835280:20835383:+	3L:20820332:20820332:+	gene bidirectional	Pka-R1
FBgn0259243	FBgn0259243:P05:TE05	53.9065	0.00842013	52.1151	5.23404e-13	1.01839e-11	8.7061	4.29587	2.72466	FBgn0259243:P05	FBgn0259243:TE05	Heads	ATSS-APA	3L:20835280:20835383:+	3L:20828225:20828226:+	gene bidirectional	Pka-R1
FBgn0259481	FBgn0259481:P01:TE02	55.7401	0.128618	83.0463	8.01519e-20	3.00023e-18	5.2639	13.3632	-4.36189	FBgn0259481:P01	FBgn0259481:TE02	Ovaries	ATSS-APA	3L:11524297:11524297:-	3L:11562233:11562233:-	gene bidirectional	Mob2
FBgn0259481	FBgn0259481:P01:TE04	32.7374	0.0185202	53.458	2.64178e-13	5.34292e-12	6.69334	2.42278	3.41451	FBgn0259481:P01	FBgn0259481:TE04	Heads	ATSS-APA	3L:11522714:11522714:-	3L:11562233:11562233:-	gene bidirectional	Mob2
FBgn0259481	FBgn0259481:P02:TE02	13.0602	0.226855	13.2756	0.00026889	0.00141729	4.86047	0.0302401	14.9564	FBgn0259481:P02	FBgn0259481:TE02	Heads	ATSS-APA	3L:11524297:11524297:-	3L:11558739:11558739:-	gene bidirectional	Mob2
FBgn0259481	FBgn0259481:P02:TE04	40.3186	0.337288	21.2434	4.04507e-06	3.0951e-05	7.34172	0.0302456	16.5129	FBgn0259481:P02	FBgn0259481:TE04	Heads	ATSS-APA	3L:11522714:11522714:-	3L:11558739:11558739:-	gene bidirectional	Mob2
FBgn0259481	FBgn0259481:P03:TE02	28.9876	0.165385	13.7435	0.000209549	0.00113183	6.38455	3.36641	2.2109	FBgn0259481:P03	FBgn0259481:TE02	Heads	ATSS-APA	3L:11524297:11524297:-	3L:11553112:11553112:-	gene bidirectional	Mob2
FBgn0259481	FBgn0259481:P03:TE04	4.98872	0.0314186	9.63142	0.00191277	0.00812737	2.92233	0.0302371	13.299	FBgn0259481:P03	FBgn0259481:TE04	Heads	ATSS-APA	3L:11522714:11522714:-	3L:11553112:11553112:-	gene bidirectional	Mob2
FBgn0259682	FBgn0259682:P01:TE01	305.413	0.0789	18.7831	1.46461e-05	0.000101049	8.97696	12.0942	-1.57609	FBgn0259682:P01	FBgn0259682:TE01	Ovaries	ATSS-APA	2R:18758306:18758306:-	2R:18761082:18761082:-	gene bidirectional	Jabba
FBgn0259682	FBgn0259682:P02:TE02	0.718108	0.0866055	16.8554	4.03386e-05	0.000251791	3.30786	0.512321	5.51835	FBgn0259682:P02	FBgn0259682:TE02	Heads	ATSS-APA	2R:18757075:18757075:-	2R:18760096:18760096:-	gene bidirectional	Jabba
FBgn0259734	FBgn0259734:P01:TE01	0.973382	0.0633492	12.6087	0.000383961	0.00195817	3.1653	1.04157	3.32163	FBgn0259734:P01	FBgn0259734:TE01	Heads	ATSS-APA	X:9030803:9030803:+	X:9030185:9030206:+	gene bidirectional	Nost
FBgn0259734	FBgn0259734:P01:TE03	0.734262	0.17127	12.8432	0.000338701	0.00175159	3.51367	0.728316	4.69181	FBgn0259734:P01	FBgn0259734:TE03	Heads	ATSS-APA	X:9054002:9054002:+	X:9030185:9030206:+	gene bidirectional	Nost
FBgn0259734	FBgn0259734:P02:TE03	26.6858	0.118684	21.8536	2.94271e-06	2.3209e-05	5.09396	7.15299	-1.28527	FBgn0259734:P02	FBgn0259734:TE03	Ovaries	ATSS-APA	X:9054002:9054002:+	X:9042645:9042645:+	gene bidirectional	Nost
FBgn0259735	FBgn0259735:P02:TE02	1.09174	0.0884158	16.1149	5.96132e-05	0.00035771	3.42732	0.661352	4.89192	FBgn0259735:P02	FBgn0259735:TE02	Heads	ATSS-APA	2L:16663333:16663335:+	2L:16601828:16601828:+	other	CG42389
FBgn0259745	FBgn0259745:P01:TE03	23.529	0.00722454	37.2693	1.02889e-09	1.34349e-08	3.09258	5.2315	-1.73991	FBgn0259745:P01	FBgn0259745:TE03	Ovaries	ATSS-APA	2R:7481877:7481877:-	2R:7489823:7489823:-	gene bidirectional	wech
FBgn0259745	FBgn0259745:P02:TE02	2.63681	0.104519	48.2197	3.81036e-12	6.71568e-11	6.7319	0.0179019	17.6737	FBgn0259745:P02	FBgn0259745:TE02	Heads	ATSS-APA	2R:7482548:7482548:-	2R:7488692:7488692:-	gene bidirectional	wech
FBgn0259745	FBgn0259745:P02:TE05	1.81772	0.0585545	52.3375	4.67358e-13	9.12354e-12	6.34306	0.0161231	17.7427	FBgn0259745:P02	FBgn0259745:TE05	Heads	ATSS-APA	2R:7480856:7480863:-	2R:7488692:7488692:-	gene bidirectional	wech
FBgn0259745	FBgn0259745:P02:TE06	0.512458	0.117948	14.6625	0.000128582	0.000724027	3.66643	0.0153043	15.9804	FBgn0259745:P02	FBgn0259745:TE06	Heads	ATSS-APA	2R:7478854:7478877:-	2R:7488692:7488692:-	gene bidirectional	wech
FBgn0259749	FBgn0259749:P02:TE01	16.952	0.043028	34.4391	4.39798e-09	5.2458e-08	6.62551	3.20246	2.51331	FBgn0259749:P02	FBgn0259749:TE01	Heads	ATSS-APA	2L:6468539:6468539:-	2L:6472072:6472072:-	other	mmy
FBgn0259923	FBgn0259923:P03:TE02	21.9266	0.0589387	22.2306	2.41786e-06	1.9315e-05	6.12338	0.0382546	15.1148	FBgn0259923:P03	FBgn0259923:TE02	Heads	ATSS-APA	X:16684217:16684217:-	X:16687533:16687533:-	other	2004-09-01
FBgn0260632	FBgn0260632:P02:TE01	2.03138	0.0419916	10.6746	0.00108617	0.00494481	3.88288	0.0167098	15.9131	FBgn0260632:P02	FBgn0260632:TE01	Heads	ATSS-APA	2L:17438647:17438647:-	2L:17448510:17448510:-	other	dl
FBgn0260632	FBgn0260632:P02:TE02	7.82305	0.169424	22.6394	1.95432e-06	1.58265e-05	6.83608	0.01671	17.9337	FBgn0260632:P02	FBgn0260632:TE02	Heads	ATSS-APA	2L:17436831:17436831:-	2L:17448510:17448510:-	other	dl
FBgn0260632	FBgn0260632:P03:TE01	10.9966	0.0986844	36.171	1.80741e-09	2.27927e-08	7.65133	0.0167101	18.3989	FBgn0260632:P03	FBgn0260632:TE01	Heads	ATSS-APA	2L:17438647:17438647:-	2L:17445567:17445567:-	other	dl
FBgn0260635	FBgn0260635:P02:TE02	34.5561	0.0649733	19.8234	8.49379e-06	6.09929e-05	8.19803	4.17284	2.54901	FBgn0260635:P02	FBgn0260635:TE02	Heads	ATSS-APA	3L:16038411:16038411:-	3L:16050671:16050671:-	gene bidirectional	Diap1
FBgn0260635	FBgn0260635:P03:TE01	29.1423	0.00599449	36.0956	1.87867e-09	2.36156e-08	6.44088	8.65375	-1.2451	FBgn0260635:P03	FBgn0260635:TE01	Ovaries	ATSS-APA	3L:16038615:16038615:-	3L:16046846:16046846:-	gene bidirectional	Diap1
FBgn0260794	FBgn0260794:P01:TE02	5.14399	0.0179969	9.28917	0.00230512	0.00959057	1.23837	3.51723	-3.15048	FBgn0260794:P01	FBgn0260794:TE02	Ovaries	ATSS-APA	3R:4787405:4787405:-	3R:4812096:4812096:-	other	ctrip
FBgn0260934	FBgn0260934:P01:TE03	27.7891	0.00585575	51.3891	7.57562e-13	1.44304e-11	6.19578	8.31085	-1.2108	FBgn0260934:P01	FBgn0260934:TE03	Ovaries	ATSS-APA	2R:19481583:19481583:+	2R:19456171:19456171:+	gene bidirectional	par-1
FBgn0260934	FBgn0260934:P01:TE07	13.1259	0.00965063	60.8153	6.26903e-15	1.5024e-13	3.2694	6.84326	-2.57659	FBgn0260934:P01	FBgn0260934:TE07	Ovaries	ATSS-APA	2R:19482748:19482748:+	2R:19456171:19456171:+	gene bidirectional	par-1
FBgn0260934	FBgn0260934:P01:TE08	11.3267	0.0198589	43.0747	5.26891e-11	8.22857e-10	6.81137	2.34493	3.58305	FBgn0260934:P01	FBgn0260934:TE08	Heads	ATSS-APA	2R:19483779:19483779:+	2R:19456171:19456171:+	gene bidirectional	par-1
FBgn0260934	FBgn0260934:P02:TE03	6.08289	0.0161011	33.8797	5.86273e-09	6.86469e-08	5.53129	1.37455	4.37839	FBgn0260934:P02	FBgn0260934:TE03	Heads	ATSS-APA	2R:19481583:19481583:+	2R:19462503:19462503:+	gene bidirectional	par-1
FBgn0260934	FBgn0260934:P02:TE05	1.86828	0.0362633	11.6527	0.000641101	0.00311335	3.70289	0.973022	4.01923	FBgn0260934:P02	FBgn0260934:TE05	Heads	ATSS-APA	2R:19482213:19482267:+	2R:19462503:19462503:+	gene bidirectional	par-1
FBgn0260934	FBgn0260934:P02:TE08	1.3041	0.0435842	9.5731	0.00197449	0.00835652	2.9025	0.0239445	13.9511	FBgn0260934:P02	FBgn0260934:TE08	Heads	ATSS-APA	2R:19483779:19483779:+	2R:19462503:19462503:+	gene bidirectional	par-1
FBgn0260934	FBgn0260934:P03:TE03	2.86554	0.03036	20.187	7.02282e-06	5.11464e-05	3.99778	0.0264655	14.6818	FBgn0260934:P03	FBgn0260934:TE03	Heads	ATSS-APA	2R:19481583:19481583:+	2R:19467467:19467467:+	gene bidirectional	par-1
FBgn0260934	FBgn0260934:P03:TE08	1.94412	0.033238	15.7249	7.32536e-05	0.000433383	3.6134	0.0255855	14.4507	FBgn0260934:P03	FBgn0260934:TE08	Heads	ATSS-APA	2R:19483779:19483779:+	2R:19467467:19467467:+	gene bidirectional	par-1
FBgn0261014	FBgn0261014:P01:TE01	343.093	0.495528	12.8164	0.000343588	0.00177375	13.132	15.6276	-1.20299	FBgn0261014:P01	FBgn0261014:TE01	Ovaries	ATSS-APA	2R:9993559:9993559:+	2R:9989160:9989160:+	other	TER94
FBgn0261014	FBgn0261014:P02:TE01	23.0755	0.607094	10.414	0.00125062	0.0055941	6.72077	0.0633266	14.0216	FBgn0261014:P02	FBgn0261014:TE01	Heads	ATSS-APA	2R:9993559:9993559:+	2R:9990204:9990204:+	other	TER94
FBgn0261238	FBgn0261238:P02:TE02	0.900742	0.308674	14.117	0.00017178	0.000942952	3.46548	0.0219631	14.7574	FBgn0261238:P02	FBgn0261238:TE02	Heads	ATSS-APA	3R:7094571:7094597:-	3R:7123738:7123738:-	gene bidirectional	Alh
FBgn0261238	FBgn0261238:P03:TE01	19.0863	0.0166602	20.9578	4.69518e-06	3.54877e-05	3.15664	5.44118	-1.81662	FBgn0261238:P03	FBgn0261238:TE01	Ovaries	ATSS-APA	3R:7097684:7097684:-	3R:7108424:7108424:-	gene bidirectional	Alh
FBgn0261238	FBgn0261238:P03:TE02	2.2832	0.0349529	12.8502	0.000337434	0.00174657	4.00184	1.53662	2.9356	FBgn0261238:P03	FBgn0261238:TE02	Heads	ATSS-APA	3R:7094571:7094597:-	3R:7108424:7108424:-	gene bidirectional	Alh
FBgn0261436	FBgn0261436:P01:TE01	1.49263	0.114293	16.6219	4.56207e-05	0.000281289	3.91003	0.0375961	13.596	FBgn0261436:P01	FBgn0261436:TE01	Heads	ATSS-APA	3R:4227388:4227388:-	3R:4232342:4232342:-	other	DhpD
FBgn0261444	FBgn0261444:P02:TE02	1.70042	0.0688187	11.0235	0.000899637	0.00418281	3.18213	0.92083	3.69684	FBgn0261444:P02	FBgn0261444:TE02	Heads	ATSS-APA	X:1217084:1217084:-	X:1235053:1235053:-	other	CG3638
FBgn0261458	FBgn0261458:P02:TE02	11.0719	0.013872	111.321	5.03319e-26	3.33407e-24	7.86238	0.0386064	16.0995	FBgn0261458:P02	FBgn0261458:TE02	Heads	ATSS-APA	2L:1151679:1151679:-	2L:1156311:1156311:-	other	capt
FBgn0261547	FBgn0261547:P01:TE01	0.428379	0.40987	11.4738	0.000705855	0.00339426	0.36391	3.69422	-6.85996	FBgn0261547:P01	FBgn0261547:TE01	Ovaries	ATSS-APA	3L:16994388:16994388:+	3L:16970014:16970014:+	other	Exn
FBgn0261549	FBgn0261549:P01:TE02	1.62057	0.0972183	60.1152	8.94645e-15	2.11822e-13	0.821482	4.8224	-5.393	FBgn0261549:P01	FBgn0261549:TE02	Ovaries	ATSS-APA	X:9025808:9025808:+	X:8907069:8907069:+	other	rdgA
FBgn0261550	FBgn0261550:P02:TE02	6.15849	0.0238358	26.2153	3.05387e-07	2.82196e-06	4.79487	0.0569154	13.0845	FBgn0261550:P02	FBgn0261550:TE02	Heads	ATSS-APA	3R:20324196:20324196:+	3R:20318005:20318005:+	other	CG42668
FBgn0261553	FBgn0261553:P01:TE02	9.73159	0.0482854	27.376	1.67499e-07	1.60606e-06	5.54511	2.15714	3.0516	FBgn0261553:P01	FBgn0261553:TE02	Heads	ATSS-APA	3L:11230745:11230745:+	3L:11214506:11214506:+	other	CG42671
FBgn0261554	FBgn0261554:P01:TE01	2.66214	0.0313875	15.7869	7.089e-05	0.000420244	3.89461	0.978407	4.16719	FBgn0261554:P01	FBgn0261554:TE01	Heads	ATSS-APA	2R:21309395:21309395:+	2R:21295589:21295589:+	gene bidirectional	CG42672
FBgn0261554	FBgn0261554:P01:TE02	10.4945	0.0135769	65.0361	7.35385e-16	1.91835e-14	6.42255	1.68323	4.34244	FBgn0261554:P01	FBgn0261554:TE02	Heads	ATSS-APA	2R:21310368:21310368:+	2R:21295589:21295589:+	gene bidirectional	CG42672
FBgn0261554	FBgn0261554:P02:TE01	4.57235	0.0211107	32.0012	1.54077e-08	1.68684e-07	1.38443	4.63339	-3.73336	FBgn0261554:P02	FBgn0261554:TE01	Ovaries	ATSS-APA	2R:21309395:21309395:+	2R:21298025:21298025:+	gene bidirectional	CG42672
FBgn0261554	FBgn0261554:P02:TE02	14.9077	0.0171402	59.1546	1.45762e-14	3.38322e-13	3.82908	6.84206	-2.06968	FBgn0261554:P02	FBgn0261554:TE02	Ovaries	ATSS-APA	2R:21310368:21310368:+	2R:21298025:21298025:+	gene bidirectional	CG42672
FBgn0261564	FBgn0261564:P01:TE01	2.16225	0.0751158	29.8142	4.75498e-08	4.93104e-07	0.797773	4.43406	-5.19094	FBgn0261564:P01	FBgn0261564:TE01	Ovaries	ATSS-APA	2R:22928149:22928149:+	2R:22925108:22925108:+	gene bidirectional	ReepA
FBgn0261564	FBgn0261564:P02:TE03	45.5185	0.0442236	63.3554	1.72581e-15	4.36674e-14	8.83315	2.33707	4.71305	FBgn0261564:P02	FBgn0261564:TE03	Heads	ATSS-APA	2R:22932035:22932035:+	2R:22926554:22926554:+	gene bidirectional	ReepA
FBgn0261570	FBgn0261570:P02:TE01	7.72113	0.027886	65.211	6.72925e-16	1.77108e-14	5.95582	1.42018	4.55553	FBgn0261570:P02	FBgn0261570:TE01	Heads	ATSS-APA	X:17751456:17751534:+	X:17723204:17723204:+	other	CG42684
FBgn0261570	FBgn0261570:P03:TE01	5.84396	0.0232838	60.3915	7.77483e-15	1.85198e-13	1.09683	5.3914	-4.9458	FBgn0261570:P03	FBgn0261570:TE01	Ovaries	ATSS-APA	X:17751456:17751534:+	X:17738414:17738414:+	other	CG42684
FBgn0261573	FBgn0261573:P02:TE02	37.8668	0.025317	109.171	1.48904e-25	9.80855e-24	3.74279	8.0264	-2.81226	FBgn0261573:P02	FBgn0261573:TE02	Ovaries	ATSS-APA	X:19525841:19525841:+	X:19522100:19522100:+	gene bidirectional	CoRest
FBgn0261573	FBgn0261573:P02:TE04	27.9538	0.0877984	50.0379	1.50804e-12	2.75694e-11	10.0517	4.78713	3.05551	FBgn0261573:P02	FBgn0261573:TE04	Heads	ATSS-APA	X:19530896:19530911:+	X:19522100:19522100:+	gene bidirectional	CoRest
FBgn0261618	FBgn0261618:P01:TE02	5.92925	0.0206681	16.9887	3.76022e-05	0.000235709	2.37132	4.42081	-1.9734	FBgn0261618:P01	FBgn0261618:TE02	Ovaries	ATSS-APA	3R:28320392:28320392:-	3R:28336440:28336440:-	other	larp
FBgn0261673	FBgn0261673:P01:TE02	3.74572	0.110042	11.1648	0.000833637	0.00390676	1.93055	4.50343	-2.65374	FBgn0261673:P01	FBgn0261673:TE02	Ovaries	ATSS-APA	2R:12659498:12659590:-	2R:12670219:12670219:-	other	nemy
FBgn0261822	FBgn0261822:P01:TE01	22.6598	0.3025	9.91592	0.00163855	0.00710039	4.97452	9.12235	-2.44241	FBgn0261822:P01	FBgn0261822:TE01	Ovaries	ATSS-APA	2L:8108307:8108567:+	2L:8083421:8083421:+	other	Bsg
FBgn0261822	FBgn0261822:P01:TE02	20.5055	0.0450516	106.391	6.053e-25	3.7367e-23	3.27731	9.9742	-4.26223	FBgn0261822:P01	FBgn0261822:TE02	Ovaries	ATSS-APA	2L:8109086:8109086:+	2L:8083421:8083421:+	other	Bsg
FBgn0261854	FBgn0261854:P01:TE02	13.3037	0.0262669	51.8922	5.86333e-13	1.12781e-11	3.56541	6.60511	-2.16025	FBgn0261854:P01	FBgn0261854:TE02	Ovaries	ATSS-APA	2R:14945595:14945835:-	2R:14962969:14962969:-	gene bidirectional	aPKC
FBgn0261854	FBgn0261854:P01:TE04	6.61391	0.0178575	84.5172	3.80893e-20	1.47734e-18	0.0188088	5.49465	-16.7615	FBgn0261854:P01	FBgn0261854:TE04	Ovaries	ATSS-APA	2R:14944982:14945115:-	2R:14962969:14962969:-	gene bidirectional	aPKC
FBgn0261854	FBgn0261854:P02:TE05	16.6038	0.0152302	102.472	4.37469e-24	2.39916e-22	7.85902	0.0185928	18.2059	FBgn0261854:P02	FBgn0261854:TE05	Heads	ATSS-APA	2R:14944459:14944459:-	2R:14958456:14958456:-	gene bidirectional	aPKC
FBgn0261854	FBgn0261854:P03:TE05	2.16348	0.037362	11.6143	0.000654474	0.00317046	3.50139	0.0185922	15.2711	FBgn0261854:P03	FBgn0261854:TE05	Heads	ATSS-APA	2R:14944459:14944459:-	2R:14950911:14950911:-	gene bidirectional	aPKC
FBgn0261873	FBgn0261873:P02:TE02	1.61067	0.0545472	47.0691	6.85283e-12	1.17274e-10	0.558002	5.65966	-7.08382	FBgn0261873:P02	FBgn0261873:TE02	Ovaries	ATSS-APA	X:8239306:8239427:+	X:8193201:8193201:+	gene bidirectional	sdt
FBgn0261873	FBgn0261873:P04:TE03	18.8504	0.0127209	18.928	1.35748e-05	9.45987e-05	5.1102	2.71738	2.05768	FBgn0261873:P04	FBgn0261873:TE03	Heads	ATSS-APA	X:8240474:8240479:+	X:8230615:8230615:+	gene bidirectional	sdt
FBgn0261931	FBgn0261931:P01:TE01	16.3905	0.0539525	39.0088	4.21905e-10	5.86637e-09	2.43047	5.51874	-2.67397	FBgn0261931:P01	FBgn0261931:TE01	Ovaries	ATSS-APA	X:9622166:9622166:+	X:9608885:9608885:+	other	CG42797
FBgn0261931	FBgn0261931:P02:TE01	3.80841	0.0379153	39.9015	2.67104e-10	3.82211e-09	4.9679	1.3979	3.94602	FBgn0261931:P02	FBgn0261931:TE01	Heads	ATSS-APA	X:9622166:9622166:+	X:9617993:9617993:+	other	CG42797
FBgn0261985	FBgn0261985:P01:TE02	5.79309	0.0283844	64.4478	9.91223e-16	2.56305e-14	0.962514	5.83988	-5.61859	FBgn0261985:P01	FBgn0261985:TE02	Ovaries	ATSS-APA	3L:356050:356050:+	3L:327993:327993:+	other	Ptpmeg
FBgn0261985	FBgn0261985:P03:TE02	7.93071	0.136244	15.2777	9.28077e-05	0.000538266	5.55234	1.17289	4.85664	FBgn0261985:P03	FBgn0261985:TE02	Heads	ATSS-APA	3L:356050:356050:+	3L:351076:351076:+	other	Ptpmeg
FBgn0261988	FBgn0261988:P01:TE01	6.96124	0.0178465	10.8589	0.000983204	0.00452143	3.58047	5.17128	-1.23478	FBgn0261988:P01	FBgn0261988:TE01	Ovaries	ATSS-APA	3R:31456776:31456776:+	3R:31405246:31405246:+	gene bidirectional	Gprk2
FBgn0261988	FBgn0261988:P01:TE02	7.32529	0.0173027	30.7532	2.93019e-08	3.1098e-07	3.10957	5.78752	-2.08945	FBgn0261988:P01	FBgn0261988:TE02	Ovaries	ATSS-APA	3R:31457471:31457471:+	3R:31405246:31405246:+	gene bidirectional	Gprk2
FBgn0261988	FBgn0261988:P01:TE03	16.7956	0.0160204	53.4817	2.6101e-13	5.28791e-12	7.18561	4.2101	1.95626	FBgn0261988:P01	FBgn0261988:TE03	Heads	ATSS-APA	3R:31457636:31457636:+	3R:31405246:31405246:+	gene bidirectional	Gprk2
FBgn0262081	FBgn0262081:P01:TE01	6.79196	0.0140839	13.8776	0.00019511	0.00105918	3.34642	5.24561	-1.50113	FBgn0262081:P01	FBgn0262081:TE01	Ovaries	ATSS-APA	3R:11634615:11634615:-	3R:11650706:11650706:-	other	Csk
FBgn0262114	FBgn0262114:P01:TE02	25.3384	0.0285459	15.7074	7.3934e-05	0.000436752	7.02912	4.94408	1.31876	FBgn0262114:P01	FBgn0262114:TE02	Heads	ATSS-APA	2R:10436166:10436166:+	2R:10429709:10429709:+	other	RanBPM
FBgn0262169	FBgn0262169:P01:TE02	19.7322	0.0165722	52.8327	3.63208e-13	7.23411e-12	6.9039	3.17931	2.70002	FBgn0262169:P01	FBgn0262169:TE02	Heads	ATSS-APA	2R:10063712:10063712:+	2R:10052542:10052542:+	other	magu
FBgn0262169	FBgn0262169:P02:TE02	21.2868	0.0170156	34.0666	5.32582e-09	6.26714e-08	5.49662	7.48445	-1.20133	FBgn0262169:P02	FBgn0262169:TE02	Ovaries	ATSS-APA	2R:10063712:10063712:+	2R:10056827:10056827:+	other	magu
FBgn0262511	FBgn0262511:P01:TE02	17.7322	0.0082656	52.8613	3.57953e-13	7.1536e-12	4.97076	7.3209	-1.46705	FBgn0262511:P01	FBgn0262511:TE02	Ovaries	ATSS-APA	2R:16325457:16325457:-	2R:16336637:16336637:-	gene bidirectional	Vha44
FBgn0262511	FBgn0262511:P01:TE03	120.272	0.0917965	37.5496	8.91185e-10	1.17407e-08	12.5113	6.96794	2.88488	FBgn0262511:P01	FBgn0262511:TE03	Heads	ATSS-APA	2R:16324802:16324802:-	2R:16336637:16336637:-	gene bidirectional	Vha44
FBgn0262518	FBgn0262518:P02:TE02	5.1033	0.0190671	14.1322	0.000170404	0.000936293	2.43125	4.61886	-2.0465	FBgn0262518:P02	FBgn0262518:TE02	Ovaries	ATSS-APA	3L:19868037:19868037:-	3L:19869558:19869558:-	other	Rab8
FBgn0262579	FBgn0262579:P01:TE03	1.86825	0.0601322	65.6153	5.48123e-16	1.44908e-14	0.474686	6.63149	-8.15369	FBgn0262579:P01	FBgn0262579:TE03	Ovaries	ATSS-APA	3L:8108506:8108506:+	3L:8063875:8063875:+	gene bidirectional	Ect4
FBgn0262579	FBgn0262579:P04:TE04	37.5395	0.0457772	15.622	7.73494e-05	0.00045533	5.73421	3.16568	1.99915	FBgn0262579:P04	FBgn0262579:TE04	Heads	ATSS-APA	3L:8108902:8108902:+	3L:8096523:8096523:+	gene bidirectional	Ect4
FBgn0262582	FBgn0262582:P02:TE02	14.6442	0.0207545	36.7618	1.33481e-09	1.71821e-08	0.0451016	6.18057	-14.6751	FBgn0262582:P02	FBgn0262582:TE02	Ovaries	ATSS-APA	3R:20301660:20301660:+	3R:20293245:20293245:+	other	cic
FBgn0262614	FBgn0262614:P01:TE02	13.6347	0.103012	34.8107	3.63362e-09	4.39426e-08	3.87762	7.30331	-2.29454	FBgn0262614:P01	FBgn0262614:TE02	Ovaries	ATSS-APA	3R:8827440:8827499:-	3R:8931896:8931896:-	gene bidirectional	pyd
FBgn0262614	FBgn0262614:P03:TE01	4.09718	0.026218	28.1124	1.14472e-07	1.13233e-06	4.24785	1.09555	4.1244	FBgn0262614:P03	FBgn0262614:TE01	Heads	ATSS-APA	3R:8833188:8833188:-	3R:8864348:8864348:-	gene bidirectional	pyd
FBgn0262614	FBgn0262614:P05:TE02	6.02631	0.0785491	18.5001	1.69893e-05	0.00011526	4.68667	2.14347	2.47679	FBgn0262614:P05	FBgn0262614:TE02	Heads	ATSS-APA	3R:8827440:8827499:-	3R:8846289:8846289:-	gene bidirectional	pyd
FBgn0262617	FBgn0262617:P01:TE04	4.30037	0.230268	12.8845	0.000331307	0.00171787	2.11257	5.31998	-2.96462	FBgn0262617:P01	FBgn0262617:TE04	Ovaries	ATSS-APA	3R:10302898:10302898:+	3R:10264307:10264307:+	other	CG43143
FBgn0262736	FBgn0262736:P01:TE01	127.461	0.217753	20.9187	4.79202e-06	3.61502e-05	7.59827	15.7143	-4.07332	FBgn0262736:P01	FBgn0262736:TE01	Ovaries	ATSS-APA	2R:6626797:6626915:-	2R:6633090:6633090:-	gene bidirectional	Vha16-1
FBgn0262736	FBgn0262736:P01:TE02	130.565	0.100981	35.5135	2.53288e-09	3.12071e-08	7.97771	15.4897	-3.75588	FBgn0262736:P01	FBgn0262736:TE02	Ovaries	ATSS-APA	2R:6625977:6625977:-	2R:6633090:6633090:-	gene bidirectional	Vha16-1
FBgn0262736	FBgn0262736:P02:TE01	107.759	0.105111	11.4243	0.000724895	0.00347732	8.30535	14.0426	-2.88192	FBgn0262736:P02	FBgn0262736:TE01	Ovaries	ATSS-APA	2R:6626797:6626915:-	2R:6632384:6632384:-	gene bidirectional	Vha16-1
FBgn0262736	FBgn0262736:P02:TE03	550.154	0.0336762	139.107	4.17347e-32	4.06689e-30	14.5055	10.0063	2.21475	FBgn0262736:P02	FBgn0262736:TE03	Heads	ATSS-APA	2R:6625243:6625243:-	2R:6632384:6632384:-	gene bidirectional	Vha16-1
FBgn0262737	FBgn0262737:P01:TE06	11.8009	0.0590053	32.5325	1.17215e-08	1.30997e-07	6.84384	0.0171973	17.8553	FBgn0262737:P01	FBgn0262737:TE06	Heads	ATSS-APA	3L:21926699:21926699:+	3L:21844789:21844789:+	gene bidirectional	mub
FBgn0262737	FBgn0262737:P01:TE08	5.03462	0.0749259	13.3192	0.000262701	0.00138777	4.73438	0.0171967	16.4942	FBgn0262737:P01	FBgn0262737:TE08	Heads	ATSS-APA	3L:21927453:21927453:+	3L:21844789:21844789:+	gene bidirectional	mub
FBgn0262737	FBgn0262737:P02:TE02	1.61318	0.0413273	11.68	0.000631753	0.00307683	1.3199	2.66966	-2.10157	FBgn0262737:P02	FBgn0262737:TE02	Ovaries	ATSS-APA	3L:21924565:21924565:+	3L:21879578:21879578:+	gene bidirectional	mub
FBgn0262737	FBgn0262737:P02:TE04	4.16918	0.0234651	24.4423	7.65672e-07	6.65294e-06	2.35405	4.02553	-1.68341	FBgn0262737:P02	FBgn0262737:TE04	Ovaries	ATSS-APA	3L:21925809:21925809:+	3L:21879578:21879578:+	gene bidirectional	mub
FBgn0262737	FBgn0262737:P02:TE05	13.9701	0.013301	94.4409	2.52515e-22	1.20057e-20	4.18314	6.68465	-1.68614	FBgn0262737:P02	FBgn0262737:TE05	Ovaries	ATSS-APA	3L:21926225:21926225:+	3L:21879578:21879578:+	gene bidirectional	mub
FBgn0262737	FBgn0262737:P02:TE06	17.4498	0.0679059	14.9932	0.000107897	0.000616982	7.75063	2.98683	3.37601	FBgn0262737:P02	FBgn0262737:TE06	Heads	ATSS-APA	3L:21926699:21926699:+	3L:21879578:21879578:+	gene bidirectional	mub
FBgn0262738	FBgn0262738:P02:TE02	97.8674	0.0123219	143.444	4.6997e-33	4.9477e-31	11.9585	0.044122	17.8226	FBgn0262738:P02	FBgn0262738:TE02	Heads	ATSS-APA	X:4362465:4362584:+	X:4347919:4347919:+	other	norpA
FBgn0262739	FBgn0262739:P01:TE01	10.1411	0.0240602	33.6506	6.59544e-09	7.64669e-08	6.57402	3.133	2.55148	FBgn0262739:P01	FBgn0262739:TE01	Heads	ATSS-APA	2R:13947185:13947321:-	2R:13958089:13958089:-	gene bidirectional	AGO1
FBgn0262739	FBgn0262739:P01:TE04	3.38022	0.306851	15.4316	8.55474e-05	0.000499351	4.70829	0.0465275	13.6032	FBgn0262739:P01	FBgn0262739:TE04	Heads	ATSS-APA	2R:13946053:13946053:-	2R:13958089:13958089:-	gene bidirectional	AGO1
FBgn0262739	FBgn0262739:P02:TE02	3.40128	0.0323216	10.906	0.000958539	0.00442354	1.77612	3.79337	-2.33262	FBgn0262739:P02	FBgn0262739:TE02	Ovaries	ATSS-APA	2R:13947025:13947025:-	2R:13954025:13954025:-	gene bidirectional	AGO1
FBgn0262739	FBgn0262739:P02:TE03	3.43613	0.0250485	15.1962	9.69003e-05	0.000558978	1.27183	3.67633	-3.2146	FBgn0262739:P02	FBgn0262739:TE03	Ovaries	ATSS-APA	2R:13946545:13946605:-	2R:13954025:13954025:-	gene bidirectional	AGO1
FBgn0262743	FBgn0262743:P02:TE03	4.80713	0.0342054	34.5906	4.06868e-09	4.87044e-08	5.63335	1.90007	3.48879	FBgn0262743:P02	FBgn0262743:TE03	Heads	ATSS-APA	2L:20750934:20750934:+	2L:20734912:20734912:+	other	Fs(2)Ket
FBgn0262872	FBgn0262872:P01:TE02	8.18644	0.0128243	47.4535	5.63243e-12	9.70936e-11	2.10307	6.00251	-3.42107	FBgn0262872:P01	FBgn0262872:TE02	Ovaries	ATSS-APA	2L:7054847:7054847:+	2L:7042360:7042360:+	gene bidirectional	milt
FBgn0262872	FBgn0262872:P01:TE04	28.3616	0.00775711	79.7101	4.33572e-19	1.5125e-17	5.16187	8.73178	-2.10649	FBgn0262872:P01	FBgn0262872:TE04	Ovaries	ATSS-APA	2L:7055382:7055382:+	2L:7042360:7042360:+	gene bidirectional	milt
FBgn0262872	FBgn0262872:P02:TE02	8.50407	0.0116897	22.9087	1.69885e-06	1.3872e-05	5.75775	2.86508	2.32524	FBgn0262872:P02	FBgn0262872:TE02	Heads	ATSS-APA	2L:7054847:7054847:+	2L:7049273:7049273:+	gene bidirectional	milt
FBgn0262872	FBgn0262872:P02:TE05	18.9168	0.010728	81.3076	1.93182e-19	6.94455e-18	7.87038	2.8598	3.57702	FBgn0262872:P02	FBgn0262872:TE05	Heads	ATSS-APA	2L:7056010:7056010:+	2L:7049273:7049273:+	gene bidirectional	milt
FBgn0262975	FBgn0262975:P01:TE01	1.66832	0.0611272	10.4424	0.00123153	0.00552351	2.73164	0.00565344	17.9287	FBgn0262975:P01	FBgn0262975:TE01	Heads	ATSS-APA	3R:23222164:23222167:-	3R:23226711:23226711:-	other	cnc
FBgn0262975	FBgn0262975:P01:TE03	1.54076	0.0399331	9.69686	0.00184583	0.00787703	2.52892	0.00565051	17.6941	FBgn0262975:P01	FBgn0262975:TE03	Heads	ATSS-APA	3R:23186716:23186943:-	3R:23226711:23226711:-	other	cnc
FBgn0262975	FBgn0262975:P01:TE04	6.32714	0.0127987	30.1449	4.00934e-08	4.18726e-07	4.36201	1.17581	4.00689	FBgn0262975:P01	FBgn0262975:TE04	Heads	ATSS-APA	3R:23186394:23186413:-	3R:23226711:23226711:-	other	cnc
FBgn0262975	FBgn0262975:P01:TE06	2.03138	0.0460566	11.8342	0.00058154	0.00285112	2.83129	0.00565054	18.0407	FBgn0262975:P01	FBgn0262975:TE06	Heads	ATSS-APA	3R:23185643:23185643:-	3R:23226711:23226711:-	other	cnc
FBgn0262975	FBgn0262975:P03:TE04	5.0644	0.0469908	16.1869	5.73884e-05	0.000345944	3.84923	1.17288	3.60044	FBgn0262975:P03	FBgn0262975:TE04	Heads	ATSS-APA	3R:23186394:23186413:-	3R:23214557:23214557:-	other	cnc
FBgn0262975	FBgn0262975:P04:TE04	2.33578	0.0401996	13.3281	0.000261455	0.00138367	2.9429	0.00565055	18.1605	FBgn0262975:P04	FBgn0262975:TE04	Heads	ATSS-APA	3R:23186394:23186413:-	3R:23193280:23193280:-	other	cnc
FBgn0262975	FBgn0262975:P06:TE06	5.65066	0.0181705	18.2033	1.98532e-05	0.000132553	4.21472	2.01261	2.30678	FBgn0262975:P06	FBgn0262975:TE06	Heads	ATSS-APA	3R:23185643:23185643:-	3R:23191120:23191154:-	other	cnc
FBgn0263006	FBgn0263006:P01:TE07	141.495	0.0166006	58.6341	1.89901e-14	4.3478e-13	11.8862	0.00114646	28.3195	FBgn0263006:P01	FBgn0263006:TE07	Heads	ATSS-APA	2R:23926912:23926912:-	2R:23935884:23935884:-	gene bidirectional	SERCA
FBgn0263006	FBgn0263006:P02:TE06	60.6998	0.0164041	20.2071	6.94955e-06	5.07067e-05	9.35355	1.43457	6.43756	FBgn0263006:P02	FBgn0263006:TE06	Heads	ATSS-APA	2R:23927483:23927483:-	2R:23935680:23935680:-	gene bidirectional	SERCA
FBgn0263006	FBgn0263006:P02:TE07	989.001	0.023248	307.278	8.55282e-69	3.87871e-66	17.6935	0.00114677	31.1174	FBgn0263006:P02	FBgn0263006:TE07	Heads	ATSS-APA	2R:23926912:23926912:-	2R:23935680:23935680:-	gene bidirectional	SERCA
FBgn0263006	FBgn0263006:P03:TE07	74.7621	0.0692122	23.6636	1.14734e-06	9.65617e-06	10.0048	0.00114649	27.3776	FBgn0263006:P03	FBgn0263006:TE07	Heads	ATSS-APA	2R:23926912:23926912:-	2R:23934084:23934084:-	gene bidirectional	SERCA
FBgn0263006	FBgn0263006:P04:TE03	9.83608	0.0366566	51.9615	5.66008e-13	1.09767e-11	3.85959	5.91351	-1.47993	FBgn0263006:P04	FBgn0263006:TE03	Ovaries	ATSS-APA	2R:23929116:23929116:-	2R:23933740:23933740:-	gene bidirectional	SERCA
FBgn0263006	FBgn0263006:P04:TE05	8.70061	0.0129402	79.817	4.10736e-19	1.44137e-17	3.51126	6.06165	-1.87827	FBgn0263006:P04	FBgn0263006:TE05	Ovaries	ATSS-APA	2R:23927979:23927979:-	2R:23933740:23933740:-	gene bidirectional	SERCA
FBgn0263006	FBgn0263006:P05:TE03	63.7071	0.0842426	86.4968	1.39963e-20	5.65173e-19	7.97783	11.157	-1.64809	FBgn0263006:P05	FBgn0263006:TE03	Ovaries	ATSS-APA	2R:23929116:23929116:-	2R:23933444:23933444:-	gene bidirectional	SERCA
FBgn0263006	FBgn0263006:P05:TE05	53.1731	0.0734486	91.0364	1.41055e-21	6.15992e-20	7.47943	10.7449	-1.71856	FBgn0263006:P05	FBgn0263006:TE05	Ovaries	ATSS-APA	2R:23927979:23927979:-	2R:23933444:23933444:-	gene bidirectional	SERCA
FBgn0263077	FBgn0263077:P02:TE03	33.6025	0.0790961	67.1322	2.53893e-16	6.92976e-15	11.0842	0.0168247	20.1713	FBgn0263077:P02	FBgn0263077:TE03	Heads	ATSS-APA	2R:7649899:7649899:+	2R:7628798:7628798:+	other	CG43340
FBgn0263077	FBgn0263077:P05:TE03	9.9354	0.0205988	32.1526	1.42524e-08	1.56763e-07	7.92147	0.0168237	18.5287	FBgn0263077:P05	FBgn0263077:TE03	Heads	ATSS-APA	2R:7649899:7649899:+	2R:7639118:7639118:+	other	CG43340
FBgn0263102	FBgn0263102:P02:TE02	6.81015	0.0301815	24.4487	7.63157e-07	6.64087e-06	2.21234	4.82949	-2.48523	FBgn0263102:P02	FBgn0263102:TE02	Ovaries	ATSS-APA	2R:10615738:10615749:+	2R:10569223:10569223:+	gene bidirectional	psq
FBgn0263102	FBgn0263102:P03:TE03	1.86133	0.0423881	16.1191	5.94819e-05	0.000357103	3.70377	1.2132	3.37666	FBgn0263102:P03	FBgn0263102:TE03	Heads	ATSS-APA	2R:10615938:10616058:+	2R:10583687:10583687:+	gene bidirectional	psq
FBgn0263108	FBgn0263108:P01:TE03	9.95611	0.0151482	23.6342	1.16497e-06	9.79753e-06	6.30547	3.90779	1.68276	FBgn0263108:P01	FBgn0263108:TE03	Heads	ATSS-APA	3L:3158116:3158116:+	3L:3148647:3148647:+	other	BtbVII
FBgn0263120	FBgn0263120:P01:TE02	7.42696	0.0146628	120.136	5.90747e-28	4.52305e-26	1.97709	7.47442	-4.47643	FBgn0263120:P01	FBgn0263120:TE02	Ovaries	ATSS-APA	2R:8682227:8682339:+	2R:8665814:8665814:+	gene bidirectional	Acsl
FBgn0263120	FBgn0263120:P02:TE02	27.2239	0.00880592	44.5219	2.51527e-11	4.09069e-10	5.63592	7.91495	-1.3493	FBgn0263120:P02	FBgn0263120:TE02	Ovaries	ATSS-APA	2R:8682227:8682339:+	2R:8666172:8666172:+	gene bidirectional	Acsl
FBgn0263120	FBgn0263120:P02:TE04	58.1787	0.0151334	10.7275	0.00105557	0.0048241	8.47674	5.20279	1.9425	FBgn0263120:P02	FBgn0263120:TE04	Heads	ATSS-APA	2R:8682791:8682791:+	2R:8666172:8666172:+	gene bidirectional	Acsl
FBgn0263120	FBgn0263120:P02:TE05	38.448	0.0362837	17.9837	2.22803e-05	0.000146617	7.55272	2.71548	3.56033	FBgn0263120:P02	FBgn0263120:TE05	Heads	ATSS-APA	2R:8683022:8683022:+	2R:8666172:8666172:+	gene bidirectional	Acsl
FBgn0263120	FBgn0263120:P06:TE02	59.9989	0.0892042	29.5015	5.58741e-08	5.7488e-07	8.72472	0.0296028	17.3316	FBgn0263120:P06	FBgn0263120:TE02	Heads	ATSS-APA	2R:8682227:8682339:+	2R:8676294:8676294:+	gene bidirectional	Acsl
FBgn0263120	FBgn0263120:P06:TE04	21.6038	0.00962959	19.4535	1.0308e-05	7.31195e-05	5.88751	0.0295989	15.7072	FBgn0263120:P06	FBgn0263120:TE04	Heads	ATSS-APA	2R:8682791:8682791:+	2R:8676294:8676294:+	gene bidirectional	Acsl
FBgn0263199	FBgn0263199:P01:TE01	26.6329	0.0801667	21.7991	3.02738e-06	2.3829e-05	7.37431	5.03005	1.45575	FBgn0263199:P01	FBgn0263199:TE01	Heads	ATSS-APA	3L:8983155:8983155:-	3L:8986091:8986091:-	other	Galk
FBgn0263199	FBgn0263199:P02:TE01	7.94054	0.0856527	32.1427	1.43252e-08	1.57417e-07	2.76713	6.3956	-2.83	FBgn0263199:P02	FBgn0263199:TE01	Ovaries	ATSS-APA	3L:8983155:8983155:-	3L:8985594:8985594:-	other	Galk
FBgn0263231	FBgn0263231:P01:TE03	3.74888	0.247021	11.303	0.000773826	0.00366433	4.19568	0.0380624	13.793	FBgn0263231:P01	FBgn0263231:TE03	Heads	ATSS-APA	3R:8655161:8655273:-	3R:8660761:8660761:-	other	bel
FBgn0263289	FBgn0263289:P01:TE07	5.99442	0.0212151	23.7824	1.07863e-06	9.13e-06	2.53939	4.53079	-1.84846	FBgn0263289:P01	FBgn0263289:TE07	Ovaries	ATSS-APA	3R:26595018:26595018:+	3R:26536351:26536351:+	other	scrib
FBgn0263346	FBgn0263346:P03:TE03	10.7617	0.0471072	11.7961	0.000593537	0.0029051	5.21007	0.0280524	15.4171	FBgn0263346:P03	FBgn0263346:TE03	Heads	ATSS-APA	3R:4711423:4711486:+	3R:4706147:4706147:+	other	CG43427
FBgn0263355	FBgn0263355:P02:TE01	5.83662	0.0233578	30.9178	2.69193e-08	2.86209e-07	2.4388	4.39013	-1.86481	FBgn0263355:P02	FBgn0263355:TE01	Ovaries	ATSS-APA	2L:20442773:20442773:+	2L:20429026:20429026:+	other	CG31688
FBgn0263391	FBgn0263391:P01:TE01	32.4036	0.00513216	79.6939	4.37152e-19	1.51602e-17	8.16831	5.64807	1.47978	FBgn0263391:P01	FBgn0263391:TE01	Heads	ATSS-APA	2R:19409389:19409389:-	2R:19424903:19424903:-	gene bidirectional	hts
FBgn0263391	FBgn0263391:P01:TE02	60.1603	0.00766191	605.339	1.1548e-133	6.8081e-130	2.00104	12.5229	-7.04173	FBgn0263391:P01	FBgn0263391:TE02	Ovaries	ATSS-APA	2R:19409238:19409238:-	2R:19424903:19424903:-	gene bidirectional	hts
FBgn0263391	FBgn0263391:P01:TE03	36.9636	0.0178962	73.4222	1.04684e-17	3.17307e-16	8.56896	5.32646	1.90798	FBgn0263391:P01	FBgn0263391:TE03	Heads	ATSS-APA	2R:19399519:19399519:-	2R:19424903:19424903:-	gene bidirectional	hts
FBgn0263391	FBgn0263391:P01:TE04	22.8581	0.0843799	37.8724	7.5527e-10	1.00968e-08	7.61851	2.87978	3.41587	FBgn0263391:P01	FBgn0263391:TE04	Heads	ATSS-APA	2R:19397745:19397753:-	2R:19424903:19424903:-	gene bidirectional	hts
FBgn0263391	FBgn0263391:P02:TE02	6.51284	0.0135682	76.6926	1.9975e-18	6.5606e-17	0.0255994	6.47797	-16.4904	FBgn0263391:P02	FBgn0263391:TE02	Ovaries	ATSS-APA	2R:19409238:19409238:-	2R:19424114:19424114:-	gene bidirectional	hts
FBgn0263391	FBgn0263391:P04:TE01	9.42823	0.0187052	37.9856	7.12671e-10	9.58164e-09	5.40613	2.07921	3.07006	FBgn0263391:P04	FBgn0263391:TE01	Heads	ATSS-APA	2R:19409389:19409389:-	2R:19411361:19411361:-	gene bidirectional	hts
FBgn0263396	FBgn0263396:P02:TE05	36.8285	0.0440181	38.2014	6.3806e-10	8.63762e-09	4.08094	8.04344	-2.53867	FBgn0263396:P02	FBgn0263396:TE05	Ovaries	ATSS-APA	3R:13635700:13635700:-	3R:13646029:13646029:-	gene bidirectional	sqd
FBgn0263396	FBgn0263396:P02:TE07	8.21569	0.157033	27.4015	1.65304e-07	1.58851e-06	7.62372	1.85631	4.74787	FBgn0263396:P02	FBgn0263396:TE07	Heads	ATSS-APA	3R:13634862:13634862:-	3R:13646029:13646029:-	gene bidirectional	sqd
FBgn0263593	FBgn0263593:P02:TE01	43.565	0.0306317	32.09	1.47191e-08	1.61595e-07	8.00859	3.86693	2.69646	FBgn0263593:P02	FBgn0263593:TE01	Heads	ATSS-APA	2R:8137989:8137989:-	2R:8145981:8145981:-	other	Lpin
FBgn0263863	FBgn0263863:P02:TE01	53.1217	0.0616726	48.1835	3.88144e-12	6.82057e-11	7.15008	9.9227	-1.4892	FBgn0263863:P02	FBgn0263863:TE01	Ovaries	ATSS-APA	3R:22619826:22619826:+	3R:22618493:22618493:+	gene bidirectional	mRpL45
FBgn0263863	FBgn0263863:P02:TE02	11.6668	0.0504936	52.4942	4.31524e-13	8.50854e-12	6.93981	2.95796	2.94643	FBgn0263863:P02	FBgn0263863:TE02	Heads	ATSS-APA	3R:22620073:22620073:+	3R:22618493:22618493:+	gene bidirectional	mRpL45
FBgn0263929	FBgn0263929:P01:TE02	16.6464	0.0205029	57.9138	2.73856e-14	6.14085e-13	3.95614	6.26389	-1.61707	FBgn0263929:P01	FBgn0263929:TE02	Ovaries	ATSS-APA	3R:14792807:14792807:+	3R:14741583:14741583:+	gene bidirectional	jvl
FBgn0263929	FBgn0263929:P01:TE03	2.57256	0.0360457	12.1074	0.00050223	0.00249759	3.89139	1.69837	2.54836	FBgn0263929:P01	FBgn0263929:TE03	Heads	ATSS-APA	3R:14795868:14795873:+	3R:14741583:14741583:+	gene bidirectional	jvl
FBgn0263929	FBgn0263929:P02:TE03	2.47046	0.038628	25.6187	4.15987e-07	3.76431e-06	4.3401	1.08447	4.22598	FBgn0263929:P02	FBgn0263929:TE03	Heads	ATSS-APA	3R:14795868:14795873:+	3R:14749476:14749476:+	gene bidirectional	jvl
FBgn0263987	FBgn0263987:P01:TE01	10.7761	0.0114263	38.436	5.65777e-10	7.72116e-09	2.72311	5.81059	-2.51584	FBgn0263987:P01	FBgn0263987:TE01	Ovaries	ATSS-APA	X:5414758:5414758:-	X:5420867:5420867:-	gene bidirectional	spoon
FBgn0263987	FBgn0263987:P03:TE05	2.13123	0.0272696	11.961	0.000543266	0.00268356	3.40761	0.893297	4.00146	FBgn0263987:P03	FBgn0263987:TE05	Heads	ATSS-APA	X:5412971:5412971:-	X:5420336:5420336:-	gene bidirectional	spoon
FBgn0263987	FBgn0263987:P04:TE03	5.85033	0.0294011	43.4661	4.31361e-11	6.80881e-10	5.45489	0.0288749	15.4983	FBgn0263987:P04	FBgn0263987:TE03	Heads	ATSS-APA	X:5413960:5413960:-	X:5418570:5418570:-	gene bidirectional	spoon
FBgn0263987	FBgn0263987:P04:TE05	2.49909	0.196633	13.5306	0.000234701	0.00125846	4.24857	0.0288759	14.6318	FBgn0263987:P04	FBgn0263987:TE05	Heads	ATSS-APA	X:5412971:5412971:-	X:5418570:5418570:-	gene bidirectional	spoon
FBgn0264270	FBgn0264270:P01:TE01	19.9225	0.0887705	20.2652	6.74165e-06	4.92508e-05	4.27032	7.67549	-2.18517	FBgn0264270:P01	FBgn0264270:TE01	Ovaries	ATSS-APA	X:7084054:7084165:-	X:7098053:7098053:-	gene bidirectional	Sxl
FBgn0264270	FBgn0264270:P01:TE02	25.4348	0.024959	40.8131	1.6751e-10	2.46273e-09	8.51585	5.73174	1.61298	FBgn0264270:P01	FBgn0264270:TE02	Heads	ATSS-APA	X:7082922:7082922:-	X:7098053:7098053:-	gene bidirectional	Sxl
FBgn0264270	FBgn0264270:P01:TE07	3.18946	0.158277	17.0616	3.61876e-05	0.000227446	4.11874	0.0324054	14.1959	FBgn0264270:P01	FBgn0264270:TE07	Heads	ATSS-APA	X:7074545:7074551:-	X:7098053:7098053:-	gene bidirectional	Sxl
FBgn0264307	FBgn0264307:P01:TE02	9.13813	0.0753812	23.7085	1.12085e-06	9.44668e-06	3.31401	5.49708	-1.70032	FBgn0264307:P01	FBgn0264307:TE02	Ovaries	ATSS-APA	3L:8940794:8940917:-	3L:8954463:8954463:-	gene bidirectional	orb2
FBgn0264307	FBgn0264307:P03:TE01	2.1198	0.0420501	9.72685	0.00181596	0.00775795	3.01052	0.036595	12.8407	FBgn0264307:P03	FBgn0264307:TE01	Heads	ATSS-APA	3L:8941314:8941314:-	3L:8953234:8953234:-	gene bidirectional	orb2
FBgn0264307	FBgn0264307:P03:TE03	2.88738	0.199407	9.68251	0.0018603	0.00793302	3.72182	0.0365954	13.5134	FBgn0264307:P03	FBgn0264307:TE03	Heads	ATSS-APA	3L:8939066:8939066:-	3L:8953234:8953234:-	gene bidirectional	orb2
FBgn0264357	FBgn0264357:P01:TE01	4.26985	0.156596	16.3795	5.18439e-05	0.000315424	5.0509	0.0170842	16.7383	FBgn0264357:P01	FBgn0264357:TE01	Heads	ATSS-APA	3R:21212687:21212687:+	3R:21140740:21140740:+	other	SNF4Agamma
FBgn0264357	FBgn0264357:P02:TE01	5.19688	0.0177474	36.0101	1.96295e-09	2.45964e-08	5.36744	0.0170753	16.9559	FBgn0264357:P02	FBgn0264357:TE01	Heads	ATSS-APA	3R:21212687:21212687:+	3R:21153297:21153297:+	other	SNF4Agamma
FBgn0264449	FBgn0264449:P01:TE02	1.24565	0.0783794	12.1002	0.000504167	0.00250617	0.027181	2.29408	-12.8661	FBgn0264449:P01	FBgn0264449:TE02	Ovaries	ATSS-APA	X:809085:809085:-	X:927975:927975:-	other	CG43867
FBgn0264489	FBgn0264489:P01:TE05	0.868673	0.834495	16.0454	6.18411e-05	0.000369948	0.419999	5.62351	-7.88185	FBgn0264489:P01	FBgn0264489:TE05	Ovaries	ATSS-APA	3L:9833972:9833972:+	3L:9763545:9763545:+	other	CG43897
FBgn0264489	FBgn0264489:P05:TE03	0.24817	0.378624	14.4414	0.000144586	0.000807971	0.00427652	3.32873	-19.3506	FBgn0264489:P05	FBgn0264489:TE03	Ovaries	ATSS-APA	3L:9833420:9833420:+	3L:9821669:9821669:+	other	CG43897
FBgn0264492	FBgn0264492:P01:TE02	0.79164	0.0632141	11.3176	0.000767778	0.00364741	2.69994	0.033539	12.7556	FBgn0264492:P01	FBgn0264492:TE02	Heads	ATSS-APA	3L:23103595:23103595:+	3L:23097073:23097073:+	other	CkIIalpha
FBgn0264493	FBgn0264493:P01:TE03	15.7912	0.0624992	65.1685	6.87592e-16	1.80566e-14	9.75479	1.33372	6.85867	FBgn0264493:P01	FBgn0264493:TE03	Heads	ATSS-APA	3R:13967956:13967956:-	3R:14032057:14032057:-	gene bidirectional	rdx
FBgn0264493	FBgn0264493:P01:TE04	17.3786	0.0864473	79.7009	4.35607e-19	1.51512e-17	10.2716	0.016337	19.8476	FBgn0264493:P01	FBgn0264493:TE04	Heads	ATSS-APA	3R:13967012:13967062:-	3R:14032057:14032057:-	gene bidirectional	rdx
FBgn0264493	FBgn0264493:P02:TE02	3.94651	0.148879	22.537	2.06137e-06	1.66363e-05	6.04558	0.0123207	18.3355	FBgn0264493:P02	FBgn0264493:TE02	Heads	ATSS-APA	3R:13968320:13968326:-	3R:14025962:14025962:-	gene bidirectional	rdx
FBgn0264493	FBgn0264493:P02:TE03	3.68484	0.110823	21.6868	3.20995e-06	2.50524e-05	6.26704	0.670431	6.93476	FBgn0264493:P02	FBgn0264493:TE03	Heads	ATSS-APA	3R:13967956:13967956:-	3R:14025962:14025962:-	gene bidirectional	rdx
FBgn0264493	FBgn0264493:P02:TE04	5.89227	0.192111	27.1885	1.84553e-07	1.76152e-06	7.47933	0.0140803	18.7967	FBgn0264493:P02	FBgn0264493:TE04	Heads	ATSS-APA	3R:13967012:13967062:-	3R:14025962:14025962:-	gene bidirectional	rdx
FBgn0264493	FBgn0264493:P03:TE02	3.52822	0.0871549	11.452	0.000714157	0.00343139	5.2149	1.16085	4.66111	FBgn0264493:P03	FBgn0264493:TE02	Heads	ATSS-APA	3R:13968320:13968326:-	3R:13983363:13983363:-	gene bidirectional	rdx
FBgn0264493	FBgn0264493:P03:TE03	2.19099	0.0568779	10.4274	0.00124162	0.0055623	4.8651	1.15201	4.43944	FBgn0264493:P03	FBgn0264493:TE03	Heads	ATSS-APA	3R:13967956:13967956:-	3R:13983363:13983363:-	gene bidirectional	rdx
FBgn0264493	FBgn0264493:P04:TE03	4.66627	0.0172925	26.1621	3.13918e-07	2.89625e-06	1.16166	3.35809	-3.1899	FBgn0264493:P04	FBgn0264493:TE03	Ovaries	ATSS-APA	3R:13967956:13967956:-	3R:13971733:13971733:-	gene bidirectional	rdx
FBgn0264493	FBgn0264493:P04:TE04	99.8952	0.00709823	564.202	1.02447e-124	3.01988e-121	4.6598	10.4381	-3.34427	FBgn0264493:P04	FBgn0264493:TE04	Ovaries	ATSS-APA	3R:13967012:13967062:-	3R:13971733:13971733:-	gene bidirectional	rdx
FBgn0264574	FBgn0264574:P01:TE06	5.26008	0.0380865	35.0958	3.13882e-09	3.81939e-08	5.49157	0.0165107	17.1355	FBgn0264574:P01	FBgn0264574:TE06	Heads	ATSS-APA	3L:993788:993796:+	3L:914075:914075:+	gene bidirectional	Glut1
FBgn0264574	FBgn0264574:P02:TE01	2.98893	0.0369573	25.5084	4.40451e-07	3.96439e-06	0.81919	3.66515	-4.48627	FBgn0264574:P02	FBgn0264574:TE01	Ovaries	ATSS-APA	3L:984436:984436:+	3L:959661:959661:+	gene bidirectional	Glut1
FBgn0264574	FBgn0264574:P02:TE04	1.34341	0.047087	9.45655	0.00210397	0.00882842	0.818573	2.49297	-3.28466	FBgn0264574:P02	FBgn0264574:TE04	Ovaries	ATSS-APA	3L:986909:986910:+	3L:959661:959661:+	gene bidirectional	Glut1
FBgn0264607	FBgn0264607:P01:TE03	42.5267	0.0597284	16.4133	5.09274e-05	0.000310328	9.37028	0.0317163	17.4713	FBgn0264607:P01	FBgn0264607:TE03	Heads	ATSS-APA	4:1036527:1037156:-	4:1053703:1053703:-	gene bidirectional	CaMKII
FBgn0264607	FBgn0264607:P01:TE05	147.837	0.0538935	66.678	3.19688e-16	8.66538e-15	12.9606	0.0317176	19.2656	FBgn0264607:P01	FBgn0264607:TE05	Heads	ATSS-APA	4:1035181:1035289:-	4:1053703:1053703:-	gene bidirectional	CaMKII
FBgn0264607	FBgn0264607:P02:TE02	0.922701	0.0526809	25.7721	3.84212e-07	3.50638e-06	1.09714	2.66144	-2.63242	FBgn0264607:P02	FBgn0264607:TE02	Ovaries	ATSS-APA	4:1046381:1046509:-	4:1051378:1051378:-	gene bidirectional	CaMKII
FBgn0264707	FBgn0264707:P02:TE01	12.9638	0.749661	17.7563	2.51083e-05	0.000163294	4.16962	6.16377	-1.38205	FBgn0264707:P02	FBgn0264707:TE01	Ovaries	ATSS-APA	3L:304096:304096:+	3L:292693:292693:+	other	RhoGEF3
FBgn0264707	FBgn0264707:P04:TE01	14.685	0.720397	14.7593	0.000122141	0.000691722	8.03038	0.0198342	18.1134	FBgn0264707:P04	FBgn0264707:TE01	Heads	ATSS-APA	3L:304096:304096:+	3L:300571:300571:+	other	RhoGEF3
FBgn0264785	FBgn0264785:P02:TE01	19.8088	0.0119677	33.5104	7.0885e-09	8.19417e-08	4.63704	7.1475	-1.6085	FBgn0264785:P02	FBgn0264785:TE01	Ovaries	ATSS-APA	3R:5268598:5268598:+	3R:5264940:5264940:+	gene bidirectional	Hph
FBgn0264785	FBgn0264785:P02:TE02	11.2445	0.0239788	36.7309	1.35612e-09	1.73993e-08	6.70739	3.08143	2.68269	FBgn0264785:P02	FBgn0264785:TE02	Heads	ATSS-APA	3R:5269507:5269507:+	3R:5264940:5264940:+	gene bidirectional	Hph
FBgn0264895	FBgn0264895:P02:TE01	3.97106	0.0398704	16.6555	4.48205e-05	0.000276546	1.86573	4.45938	-2.72214	FBgn0264895:P02	FBgn0264895:TE01	Ovaries	ATSS-APA	2L:7498230:7498321:-	2L:7576607:7576607:-	gene bidirectional	RapGAP1
FBgn0264895	FBgn0264895:P04:TE02	7.88709	0.0220277	39.5658	3.17183e-10	4.5059e-09	5.96058	2.46056	2.92084	FBgn0264895:P04	FBgn0264895:TE02	Heads	ATSS-APA	2L:7497799:7497806:-	2L:7530574:7530574:-	gene bidirectional	RapGAP1
FBgn0264959	FBgn0264959:P01:TE01	20.0355	0.048176	91.0207	1.42175e-21	6.18593e-20	3.64429	9.23712	-3.54369	FBgn0264959:P01	FBgn0264959:TE01	Ovaries	ATSS-APA	2R:6012089:6012089:+	2R:5981845:5981845:+	gene bidirectional	Src42A
FBgn0264959	FBgn0264959:P01:TE02	77.7585	0.0255183	111.765	4.02333e-26	2.68018e-24	10.071	7.15871	1.55994	FBgn0264959:P01	FBgn0264959:TE02	Heads	ATSS-APA	2R:6012500:6012500:+	2R:5981845:5981845:+	gene bidirectional	Src42A
FBgn0264975	FBgn0264975:P01:TE04	8.95274	0.02388	16.2893	5.43715e-05	0.000329442	4.44982	1.53181	3.29849	FBgn0264975:P01	FBgn0264975:TE04	Heads	ATSS-APA	X:8553332:8553332:+	X:8517374:8517374:+	other	Nrg
FBgn0265137	FBgn0265137:P01:TE03	3.01388	0.0559062	22.0896	2.60209e-06	2.06608e-05	4.35435	0.0255622	15.0658	FBgn0265137:P01	FBgn0265137:TE03	Heads	ATSS-APA	2R:6875820:6875907:-	2R:6878927:6878927:-	other	Spn42Da
FBgn0265194	FBgn0265194:P02:TE02	1.24694	0.138633	15.3681	8.84702e-05	0.000514883	0.733425	2.60386	-3.7361	FBgn0265194:P02	FBgn0265194:TE02	Ovaries	ATSS-APA	2R:15262809:15262809:-	2R:15308997:15308997:-	other	Trpm
FBgn0265298	FBgn0265298:P02:TE01	55.6024	0.0598422	82.7063	9.5196e-20	3.54087e-18	7.18956	10.6323	-1.82637	FBgn0265298:P02	FBgn0265298:TE01	Ovaries	ATSS-APA	2L:12431879:12431879:-	2L:12434038:12434038:-	gene bidirectional	SC35
FBgn0265298	FBgn0265298:P02:TE02	17.9165	0.0718572	74.7437	5.35962e-18	1.67627e-16	8.11178	2.57705	4.0292	FBgn0265298:P02	FBgn0265298:TE02	Heads	ATSS-APA	2L:12431076:12431076:-	2L:12434038:12434038:-	gene bidirectional	SC35
FBgn0265575	FBgn0265575:P02:TE02	3.44675	0.0297142	82.674	9.67639e-20	3.58228e-18	6.43271	0.778765	6.60125	FBgn0265575:P02	FBgn0265575:TE02	Heads	ATSS-APA	X:3862967:3862967:-	X:3866717:3866717:-	other	yin
FBgn0265598	FBgn0265598:P01:TE02	6.09225	0.0187651	21.9017	2.86973e-06	2.26637e-05	5.03677	1.1821	4.48528	FBgn0265598:P01	FBgn0265598:TE02	Heads	ATSS-APA	X:18572645:18572645:+	X:18515429:18515429:+	gene bidirectional	Bx
FBgn0265598	FBgn0265598:P02:TE02	15.8585	0.0188995	82.4747	1.07033e-19	3.93155e-18	7.11818	0.0481326	15.0447	FBgn0265598:P02	FBgn0265598:TE02	Heads	ATSS-APA	X:18572645:18572645:+	X:18534664:18534664:+	gene bidirectional	Bx
FBgn0265598	FBgn0265598:P03:TE01	12.2199	0.0478631	163.87	1.61466e-37	2.06939e-35	0.947771	7.72418	-6.77625	FBgn0265598:P03	FBgn0265598:TE01	Ovaries	ATSS-APA	X:18571726:18571726:+	X:18566307:18566307:+	gene bidirectional	Bx
FBgn0265767	FBgn0265767:P01:TE03	4.34193	0.0190034	23.7593	1.09167e-06	9.23375e-06	4.2368	0.0259213	14.934	FBgn0265767:P01	FBgn0265767:TE03	Heads	ATSS-APA	X:23034921:23034921:+	X:23023318:23023318:+	other	zyd
FBgn0265767	FBgn0265767:P02:TE03	1.88314	0.0304722	9.65745	0.00188585	0.0080266	2.88231	0.0259213	13.7006	FBgn0265767:P02	FBgn0265767:TE03	Heads	ATSS-APA	X:23034921:23034921:+	X:23025368:23025368:+	other	zyd
FBgn0265767	FBgn0265767:P03:TE01	8.97169	0.0407046	10.0343	0.00153649	0.00671238	5.51896	3.19865	1.82651	FBgn0265767:P03	FBgn0265767:TE01	Heads	ATSS-APA	X:23034477:23034477:+	X:23028439:23028439:+	other	zyd
FBgn0265767	FBgn0265767:P03:TE03	4.9809	0.0624261	24.0562	9.35629e-07	8.00581e-06	4.80875	0.0259216	15.3639	FBgn0265767:P03	FBgn0265767:TE03	Heads	ATSS-APA	X:23034921:23034921:+	X:23028439:23028439:+	other	zyd
FBgn0265935	FBgn0265935:P01:TE02	39.0865	0.00724623	81.288	1.95112e-19	6.99261e-18	8.59223	4.88047	2.22901	FBgn0265935:P01	FBgn0265935:TE02	Heads	ATSS-APA	2R:6862002:6862002:-	2R:6872718:6872718:-	other	coro
FBgn0265974	FBgn0265974:P01:TE01	1.2409	0.0515548	18.5654	1.64169e-05	0.000111633	3.63419	0.0287434	14.1334	FBgn0265974:P01	FBgn0265974:TE01	Heads	ATSS-APA	2R:14585321:14585321:+	2R:14526268:14526268:+	other	ttv
FBgn0265991	FBgn0265991:P01:TE01	0.385859	0.824341	12.6851	0.000368573	0.00188785	0.00933143	4.98246	-18.4354	FBgn0265991:P01	FBgn0265991:TE01	Ovaries	ATSS-APA	2R:15780835:15780839:-	2R:15817004:15817004:-	gene bidirectional	Zasp52
FBgn0265991	FBgn0265991:P01:TE03	1.83148	0.0629274	34.073	5.3082e-09	6.25265e-08	0.798292	6.35949	-6.48505	FBgn0265991:P01	FBgn0265991:TE03	Ovaries	ATSS-APA	2R:15762555:15762566:-	2R:15817004:15817004:-	gene bidirectional	Zasp52
FBgn0265991	FBgn0265991:P02:TE03	191.249	0.0373343	30.1338	4.03241e-08	4.20762e-07	8.37696	5.98404	1.37809	FBgn0265991:P02	FBgn0265991:TE03	Heads	ATSS-APA	2R:15762555:15762566:-	2R:15814917:15814917:-	gene bidirectional	Zasp52
FBgn0265998	FBgn0265998:P01:TE02	14.4887	0.0163276	44.1127	3.10005e-11	4.97993e-10	4.17123	7.10586	-1.94136	FBgn0265998:P01	FBgn0265998:TE02	Ovaries	ATSS-APA	3R:28922772:28922772:+	3R:28888074:28888074:+	other	Doa
FBgn0265998	FBgn0265998:P03:TE02	25.8453	0.093199	42.7857	6.10775e-11	9.4634e-10	8.21398	1.6315	5.45481	FBgn0265998:P03	FBgn0265998:TE02	Heads	ATSS-APA	3R:28922772:28922772:+	3R:28891893:28891893:+	other	Doa
FBgn0265998	FBgn0265998:P04:TE02	6.61891	0.051756	11.2899	0.000779278	0.00368829	4.63816	1.6404	3.23741	FBgn0265998:P04	FBgn0265998:TE02	Heads	ATSS-APA	3R:28922772:28922772:+	3R:28903479:28903479:+	other	Doa
FBgn0266000	FBgn0266000:P01:TE04	5.27188	0.0189401	12.798	0.000346995	0.00178821	2.44926	4.3794	-1.84357	FBgn0266000:P01	FBgn0266000:TE04	Ovaries	ATSS-APA	X:4926186:4926186:-	X:4938105:4938105:-	other	CG44774
FBgn0266064	FBgn0266064:P01:TE02	5.42162	0.0162461	20.609	5.63311e-06	4.19152e-05	2.54211	5.28676	-2.38252	FBgn0266064:P01	FBgn0266064:TE02	Ovaries	ATSS-APA	3R:15142286:15142292:-	3R:15147531:15147531:-	gene bidirectional	GlyS
FBgn0266064	FBgn0266064:P02:TE03	14.0475	0.0259061	22.0588	2.6442e-06	2.0981e-05	6.34379	3.11891	2.42688	FBgn0266064:P02	FBgn0266064:TE03	Heads	ATSS-APA	3R:15141844:15141844:-	3R:15145471:15145471:-	gene bidirectional	GlyS
FBgn0266101	FBgn0266101:P02:TE03	10.4545	0.0822511	21.3536	3.81901e-06	2.93929e-05	6.15635	3.1099	2.32101	FBgn0266101:P02	FBgn0266101:TE03	Heads	ATSS-APA	3L:9475475:9475475:+	3L:9462608:9462608:+	other	CG44838
FBgn0266410	FBgn0266410:P02:TE04	2.25656	0.026313	11.4932	0.000698516	0.00336171	3.40263	1.08976	3.41819	FBgn0266410:P02	FBgn0266410:TE04	Heads	ATSS-APA	3R:9359761:9359761:+	3R:9340655:9340655:+	other	CG45050
FBgn0266417	FBgn0266417:P01:TE02	107.108	0.0206054	12.6854	0.000368531	0.00188785	7.55842	0.111022	12.8827	FBgn0266417:P01	FBgn0266417:TE02	Heads	ATSS-APA	3L:16354747:16354747:-	3L:16359428:16359428:-	gene bidirectional	ringer
FBgn0266417	FBgn0266417:P02:TE01	5.26341	0.0244223	12.6078	0.000384136	0.00195821	2.12509	3.69796	-1.71501	FBgn0266417:P02	FBgn0266417:TE01	Ovaries	ATSS-APA	3L:16355033:16355033:-	3L:16356448:16356448:-	gene bidirectional	ringer
FBgn0266459	FBgn0266459:P02:TE02	121.546	0.0266092	9.91608	0.00163841	0.00710039	0.110075	6.54197	-12.32	FBgn0266459:P02	FBgn0266459:TE02	Ovaries	ATSS-APA	2L:16048821:16048821:+	2L:16042918:16042918:+	other	CG45084
FBgn0266521	FBgn0266521:P01:TE02	147.055	0.0340029	380.115	1.17448e-84	1.15403e-81	8.816	12.6074	-1.91245	FBgn0266521:P01	FBgn0266521:TE02	Ovaries	ATSS-APA	2L:6123899:6123899:+	2L:6100378:6100378:+	gene bidirectional	stai
FBgn0266521	FBgn0266521:P02:TE02	13.9348	0.00886305	105.522	9.38582e-25	5.5893e-23	8.50688	0.833875	7.57448	FBgn0266521:P02	FBgn0266521:TE02	Heads	ATSS-APA	2L:6123899:6123899:+	2L:6109668:6109668:+	gene bidirectional	stai
FBgn0266521	FBgn0266521:P02:TE03	66.4994	0.0376361	245.261	2.80326e-55	8.06177e-53	12.9237	0.04134	18.4831	FBgn0266521:P02	FBgn0266521:TE03	Heads	ATSS-APA	2L:6124653:6124682:+	2L:6109668:6109668:+	gene bidirectional	stai
FBgn0266526	FBgn0266526:P01:TE01	30.644	0.00690205	153.045	3.74478e-35	4.37176e-33	2.41848	7.10229	-3.65845	FBgn0266526:P01	FBgn0266526:TE01	Ovaries	ATSS-APA	2R:7739095:7739115:-	2R:7782637:7782637:-	gene bidirectional	CG45093
FBgn0266526	FBgn0266526:P01:TE02	18.0658	0.00961332	84.2398	4.3826e-20	1.68323e-18	1.73241	5.80116	-3.87135	FBgn0266526:P01	FBgn0266526:TE02	Ovaries	ATSS-APA	2R:7738861:7738861:-	2R:7782637:7782637:-	gene bidirectional	CG45093
FBgn0266526	FBgn0266526:P01:TE05	20.1359	0.0124131	83.7856	5.5144e-20	2.09743e-18	2.40825	6.11716	-3.08393	FBgn0266526:P01	FBgn0266526:TE05	Ovaries	ATSS-APA	2R:7718950:7718950:-	2R:7782637:7782637:-	gene bidirectional	CG45093
FBgn0266526	FBgn0266526:P02:TE01	10.0234	0.385408	17.3966	3.03372e-05	0.000193983	8.89291	1.18504	6.7563	FBgn0266526:P02	FBgn0266526:TE01	Heads	ATSS-APA	2R:7739095:7739115:-	2R:7758877:7758877:-	gene bidirectional	CG45093
FBgn0266526	FBgn0266526:P02:TE02	2.88854	0.176911	21.8946	2.88048e-06	2.27334e-05	5.93637	0.0175738	17.2423	FBgn0266526:P02	FBgn0266526:TE02	Heads	ATSS-APA	2R:7738861:7738861:-	2R:7758877:7758877:-	gene bidirectional	CG45093
FBgn0266526	FBgn0266526:P02:TE03	2.28988	0.0584799	27.5126	1.56071e-07	1.50839e-06	5.19706	0.0141824	17.3762	FBgn0266526:P02	FBgn0266526:TE03	Heads	ATSS-APA	2R:7737558:7737570:-	2R:7758877:7758877:-	gene bidirectional	CG45093
FBgn0266526	FBgn0266526:P03:TE01	5.92306	0.0353867	16.6714	4.44464e-05	0.000274669	6.20475	1.8948	3.85826	FBgn0266526:P03	FBgn0266526:TE01	Heads	ATSS-APA	2R:7739095:7739115:-	2R:7745297:7745297:-	gene bidirectional	CG45093
FBgn0266526	FBgn0266526:P03:TE02	3.67892	0.0338623	12.9181	0.000325426	0.00169028	4.86092	1.27534	4.13914	FBgn0266526:P03	FBgn0266526:TE02	Heads	ATSS-APA	2R:7738861:7738861:-	2R:7745297:7745297:-	gene bidirectional	CG45093
FBgn0266526	FBgn0266526:P03:TE03	2.04497	0.032998	11.3138	0.000769338	0.00365041	4.32347	1.09696	4.17971	FBgn0266526:P03	FBgn0266526:TE03	Heads	ATSS-APA	2R:7737558:7737570:-	2R:7745297:7745297:-	gene bidirectional	CG45093
FBgn0266581	FBgn0266581:P02:TE02	3.23423	0.0317673	30.62	3.13834e-08	3.31579e-07	4.57412	1.11031	4.3349	FBgn0266581:P02	FBgn0266581:TE02	Heads	ATSS-APA	3R:22039153:22039153:+	3R:22035718:22035718:+	other	pit
FBgn0266696	FBgn0266696:P01:TE02	1.42917	0.0455097	16.1461	5.86382e-05	0.000352757	0.0106264	3.31155	-16.7079	FBgn0266696:P01	FBgn0266696:TE02	Ovaries	ATSS-APA	3L:2444542:2444542:+	3L:2377557:2377557:+	gene bidirectional	Svil
FBgn0266696	FBgn0266696:P01:TE04	3.22179	0.027082	36.9525	1.21044e-09	1.56667e-08	0.0117037	4.68039	-17.5651	FBgn0266696:P01	FBgn0266696:TE04	Ovaries	ATSS-APA	3L:2464849:2464849:+	3L:2377557:2377557:+	gene bidirectional	Svil
FBgn0266696	FBgn0266696:P01:TE05	3.36409	0.0246438	37.9796	7.1487e-10	9.60026e-09	0.0116745	4.69675	-17.5842	FBgn0266696:P01	FBgn0266696:TE05	Ovaries	ATSS-APA	3L:2466353:2466353:+	3L:2377557:2377557:+	gene bidirectional	Svil
FBgn0266696	FBgn0266696:P07:TE04	1.24565	0.0511072	12.9851	0.000313987	0.00163598	0.0103499	3.0042	-16.4783	FBgn0266696:P07	FBgn0266696:TE04	Ovaries	ATSS-APA	3L:2464849:2464849:+	3L:2417956:2417956:+	gene bidirectional	Svil
FBgn0266696	FBgn0266696:P07:TE05	3.18057	0.0244117	35.0982	3.13487e-09	3.81852e-08	0.0115175	4.52355	-17.495	FBgn0266696:P07	FBgn0266696:TE05	Ovaries	ATSS-APA	3L:2466353:2466353:+	3L:2417956:2417956:+	gene bidirectional	Svil
FBgn0266696	FBgn0266696:P10:TE04	3.16317	0.0271128	23.8373	1.0483e-06	8.90525e-06	3.91229	0.0138329	16.4829	FBgn0266696:P10	FBgn0266696:TE04	Heads	ATSS-APA	3L:2464849:2464849:+	3L:2457904:2457904:+	gene bidirectional	Svil
FBgn0267002	FBgn0267002:P01:TE03	1.85804	0.0954964	47.7714	4.78939e-12	8.30467e-11	1.4644	3.08693	-2.24628	FBgn0267002:P01	FBgn0267002:TE03	Ovaries	ATSS-APA	2R:16752447:16752447:-	2R:16772671:16772671:-	other	unc-104
FBgn0267487	FBgn0267487:P02:TE01	48.1737	0.0175315	67.8709	1.74557e-16	4.79767e-15	6.54954	8.92347	-1.3226	FBgn0267487:P02	FBgn0267487:TE01	Ovaries	ATSS-APA	3L:1343414:1343484:-	3L:1350599:1350599:-	gene bidirectional	Ptp61F
FBgn0267487	FBgn0267487:P02:TE02	19.9014	0.042929	107.721	3.09444e-25	1.97225e-23	9.26354	2.56384	4.6574	FBgn0267487:P02	FBgn0267487:TE02	Heads	ATSS-APA	3L:1342720:1342720:-	3L:1350599:1350599:-	gene bidirectional	Ptp61F
FBgn0267698	FBgn0267698:P01:TE03	9.43542	0.0139345	53.8925	2.11761e-13	4.30496e-12	6.27003	0.0435299	14.8324	FBgn0267698:P01	FBgn0267698:TE03	Heads	ATSS-APA	3R:6360520:6360722:+	3R:6350897:6350897:+	other	Pak
FBgn0267698	FBgn0267698:P02:TE01	4.27877	0.0208165	11.3944	0.000736646	0.00352794	4.41638	1.5165	3.30259	FBgn0267698:P02	FBgn0267698:TE01	Heads	ATSS-APA	3R:6360050:6360050:+	3R:6354089:6354089:+	other	Pak
FBgn0267828	FBgn0267828:P01:TE01	27.6622	0.056805	9.36387	0.00221304	0.00924333	5.19994	0.0601681	13.2084	FBgn0267828:P01	FBgn0267828:TE01	Heads	ATSS-APA	2L:10511254:10511254:-	2L:10517218:10517218:-	other	Fatp
FBgn0283473	FBgn0283473:P01:TE01	35.478	0.00819593	55.457	9.55277e-14	1.99357e-12	8.16544	5.04907	1.88062	FBgn0283473:P01	FBgn0283473:TE01	Heads	ATSS-APA	X:18793517:18793517:+	X:18788465:18788465:+	gene bidirectional	S6KL
FBgn0283473	FBgn0283473:P01:TE03	28.1129	0.0141684	98.768	2.83888e-23	1.45536e-21	5.19323	9.30792	-2.38755	FBgn0283473:P01	FBgn0283473:TE03	Ovaries	ATSS-APA	X:18806188:18806188:+	X:18788465:18788465:+	gene bidirectional	S6KL
FBgn0283473	FBgn0283473:P02:TE01	6.43879	0.0141423	16.1104	5.97557e-05	0.0003582	4.58033	1.7998	2.91993	FBgn0283473:P02	FBgn0283473:TE01	Heads	ATSS-APA	X:18793517:18793517:+	X:18788781:18788781:+	gene bidirectional	S6KL
FBgn0283473	FBgn0283473:P03:TE01	9.56283	0.0107689	27.7167	1.40444e-07	1.36858e-06	5.3599	1.80068	3.46803	FBgn0283473:P03	FBgn0283473:TE01	Heads	ATSS-APA	X:18793517:18793517:+	X:18790163:18790163:+	gene bidirectional	S6KL
FBgn0283521	FBgn0283521:P01:TE02	7.27136	0.0110218	17.2759	3.23256e-05	0.000205361	2.46009	4.75333	-2.10918	FBgn0283521:P01	FBgn0283521:TE02	Ovaries	ATSS-APA	2R:10526568:10526568:-	2R:10543291:10543291:-	gene bidirectional	lola
FBgn0283521	FBgn0283521:P01:TE05	33.1808	0.00514764	160.211	1.01779e-36	1.26323e-34	2.10167	8.48941	-4.84993	FBgn0283521:P01	FBgn0283521:TE05	Ovaries	ATSS-APA	2R:10522166:10522166:-	2R:10543291:10543291:-	gene bidirectional	lola
FBgn0283521	FBgn0283521:P01:TE07	5.88711	0.28212	13.8757	0.00019531	0.00105978	5.89949	1.17435	5.07663	FBgn0283521:P01	FBgn0283521:TE07	Heads	ATSS-APA	2R:10516683:10516683:-	2R:10543291:10543291:-	gene bidirectional	lola
FBgn0283521	FBgn0283521:P01:TE10	19.3744	0.00963891	35.343	2.76459e-09	3.39201e-08	3.84538	6.82308	-2.04473	FBgn0283521:P01	FBgn0283521:TE10	Ovaries	ATSS-APA	2R:10511584:10511584:-	2R:10543291:10543291:-	gene bidirectional	lola
FBgn0283521	FBgn0283521:P01:TE11	5.02407	0.0224891	14.7847	0.000120511	0.000683148	1.64766	4.07049	-2.78578	FBgn0283521:P01	FBgn0283521:TE11	Ovaries	ATSS-APA	2R:10507996:10507996:-	2R:10543291:10543291:-	gene bidirectional	lola
FBgn0283521	FBgn0283521:P01:TE14	1.04898	0.0637297	9.83067	0.00171626	0.00740446	2.66677	0.010408	16.0939	FBgn0283521:P01	FBgn0283521:TE14	Heads	ATSS-APA	2R:10504860:10504860:-	2R:10543291:10543291:-	gene bidirectional	lola
FBgn0283521	FBgn0283521:P01:TE17	7.57295	0.0914383	18.3298	1.85781e-05	0.000124817	1.35694	4.9241	-4.00235	FBgn0283521:P01	FBgn0283521:TE17	Ovaries	ATSS-APA	2R:10495363:10495363:-	2R:10543291:10543291:-	gene bidirectional	lola
FBgn0283521	FBgn0283521:P01:TE20	17.0675	0.0105947	94.0023	3.1516e-22	1.47463e-20	0.949654	6.96311	-6.33889	FBgn0283521:P01	FBgn0283521:TE20	Ovaries	ATSS-APA	2R:10488656:10488656:-	2R:10543291:10543291:-	gene bidirectional	lola
FBgn0283521	FBgn0283521:P02:TE05	22.2353	0.00771967	95.9427	1.18259e-22	5.78585e-21	2.27606	7.46805	-4.0502	FBgn0283521:P02	FBgn0283521:TE05	Ovaries	ATSS-APA	2R:10522166:10522166:-	2R:10541666:10541666:-	gene bidirectional	lola
FBgn0283521	FBgn0283521:P02:TE06	3.07134	0.0210448	23.4281	1.29669e-06	1.08281e-05	4.47404	1.16792	4.11212	FBgn0283521:P02	FBgn0283521:TE06	Heads	ATSS-APA	2R:10519621:10519621:-	2R:10541666:10541666:-	gene bidirectional	lola
FBgn0283521	FBgn0283521:P02:TE08	15.4363	0.0223207	123.362	1.16183e-28	9.57984e-27	8.46972	0.829769	7.56891	FBgn0283521:P02	FBgn0283521:TE08	Heads	ATSS-APA	2R:10516383:10516506:-	2R:10541666:10541666:-	gene bidirectional	lola
FBgn0283521	FBgn0283521:P02:TE10	12.2162	0.016962	26.2973	2.92701e-07	2.71965e-06	7.28064	4.06341	2.12804	FBgn0283521:P02	FBgn0283521:TE10	Heads	ATSS-APA	2R:10511584:10511584:-	2R:10541666:10541666:-	gene bidirectional	lola
FBgn0283521	FBgn0283521:P02:TE12	8.0366	0.00988861	11.2754	0.000785404	0.0037117	5.75289	3.67226	1.53896	FBgn0283521:P02	FBgn0283521:TE12	Heads	ATSS-APA	2R:10507804:10507834:-	2R:10541666:10541666:-	gene bidirectional	lola
FBgn0283521	FBgn0283521:P02:TE13	10.926	0.0216086	74.867	5.03513e-18	1.57897e-16	7.76289	1.99425	4.61157	FBgn0283521:P02	FBgn0283521:TE13	Heads	ATSS-APA	2R:10507244:10507244:-	2R:10541666:10541666:-	gene bidirectional	lola
FBgn0283521	FBgn0283521:P02:TE15	4.01371	0.0174143	22.1033	2.58372e-06	2.05425e-05	4.96519	1.83386	3.14272	FBgn0283521:P02	FBgn0283521:TE15	Heads	ATSS-APA	2R:10500199:10500199:-	2R:10541666:10541666:-	gene bidirectional	lola
FBgn0283521	FBgn0283521:P02:TE16	6.99631	0.0121029	66.1592	4.15944e-16	1.11464e-14	6.58156	1.42744	4.92378	FBgn0283521:P02	FBgn0283521:TE16	Heads	ATSS-APA	2R:10499538:10499540:-	2R:10541666:10541666:-	gene bidirectional	lola
FBgn0283521	FBgn0283521:P02:TE17	4.57384	0.0171805	10.4031	0.00125804	0.00561574	4.90792	2.76357	1.86417	FBgn0283521:P02	FBgn0283521:TE17	Heads	ATSS-APA	2R:10495363:10495363:-	2R:10541666:10541666:-	gene bidirectional	lola
FBgn0283521	FBgn0283521:P02:TE20	16.5262	0.00837306	91.0966	1.36824e-21	5.99739e-20	0.949814	6.72791	-6.20073	FBgn0283521:P02	FBgn0283521:TE20	Ovaries	ATSS-APA	2R:10488656:10488656:-	2R:10541666:10541666:-	gene bidirectional	lola
FBgn0283521	FBgn0283521:P03:TE05	10.0466	0.00921571	49.8042	1.69884e-12	3.07696e-11	1.34065	5.5737	-4.47944	FBgn0283521:P03	FBgn0283521:TE05	Ovaries	ATSS-APA	2R:10522166:10522166:-	2R:10541595:10541595:-	gene bidirectional	lola
FBgn0283521	FBgn0283521:P03:TE08	3.38476	0.0423545	33.1729	8.43168e-09	9.63352e-08	4.72758	0.0127041	17.3629	FBgn0283521:P03	FBgn0283521:TE08	Heads	ATSS-APA	2R:10516383:10516506:-	2R:10541595:10541595:-	gene bidirectional	lola
FBgn0283521	FBgn0283521:P03:TE13	2.99527	0.0208044	25.5468	4.31782e-07	3.89827e-06	4.60581	1.16373	4.22129	FBgn0283521:P03	FBgn0283521:TE13	Heads	ATSS-APA	2R:10507244:10507244:-	2R:10541595:10541595:-	gene bidirectional	lola
FBgn0283521	FBgn0283521:P03:TE15	2.22552	0.0343549	23.8095	1.06358e-06	9.01554e-06	3.93718	0.0116398	17.0017	FBgn0283521:P03	FBgn0283521:TE15	Heads	ATSS-APA	2R:10500199:10500199:-	2R:10541595:10541595:-	gene bidirectional	lola
FBgn0283521	FBgn0283521:P03:TE20	8.89495	0.0110565	50.6833	1.08539e-12	2.03788e-11	0.94962	5.44136	-5.39879	FBgn0283521:P03	FBgn0283521:TE20	Ovaries	ATSS-APA	2R:10488656:10488656:-	2R:10541595:10541595:-	gene bidirectional	lola
FBgn0283712	FBgn0283712:P01:TE02	2.63564	0.0631434	23.1813	1.47425e-06	1.21985e-05	4.37091	0.0330289	14.3392	FBgn0283712:P01	FBgn0283712:TE02	Heads	ATSS-APA	X:12585207:12585207:-	X:12592193:12592193:-	gene bidirectional	LIMK1
FBgn0283712	FBgn0283712:P01:TE03	17.6548	0.01849	95.2193	1.70423e-22	8.26937e-21	3.55065	6.54028	-2.13483	FBgn0283712:P01	FBgn0283712:TE03	Ovaries	ATSS-APA	X:12584946:12584946:-	X:12592193:12592193:-	gene bidirectional	LIMK1
FBgn0283712	FBgn0283712:P01:TE04	9.75687	0.0436549	19.3663	1.07894e-05	7.62695e-05	6.61058	3.17991	2.52664	FBgn0283712:P01	FBgn0283712:TE04	Heads	ATSS-APA	X:12584306:12584306:-	X:12592193:12592193:-	gene bidirectional	LIMK1
FBgn0283712	FBgn0283712:P02:TE01	3.77294	0.467588	9.59048	0.00195589	0.00828371	5.1783	0.0281882	15.3814	FBgn0283712:P02	FBgn0283712:TE01	Heads	ATSS-APA	X:12585607:12585607:-	X:12589683:12589683:-	gene bidirectional	LIMK1
FBgn0284231	FBgn0284231:P01:TE02	100.087	0.0709249	50.3918	1.25917e-12	2.35291e-11	10.363	3.65523	4.11175	FBgn0284231:P01	FBgn0284231:TE02	Heads	ATSS-APA	2R:17704231:17704238:-	2R:17723373:17723373:-	gene bidirectional	CG46315
FBgn0284231	FBgn0284231:P02:TE01	27.4485	0.0128762	283.868	1.07845e-63	4.23865e-61	4.8362	10.5917	-3.29372	FBgn0284231:P02	FBgn0284231:TE01	Ovaries	ATSS-APA	2R:17715886:17715886:-	2R:17719346:17719346:-	gene bidirectional	CG46315
FBgn0284231	FBgn0284231:P02:TE02	30.1563	0.00761039	18.7917	1.45797e-05	0.000100708	7.13389	3.35302	2.66516	FBgn0284231:P02	FBgn0284231:TE02	Heads	ATSS-APA	2R:17704231:17704238:-	2R:17719346:17719346:-	gene bidirectional	CG46315
FBgn0285913	FBgn0285913:P01:TE02	47.4922	0.0215276	113.255	1.89767e-26	1.3085e-24	6.91231	10.4458	-1.89238	FBgn0285913:P01	FBgn0285913:TE02	Ovaries	ATSS-APA	3R:14302276:14302276:+	3R:14289275:14289275:+	other	red
FBgn0285913	FBgn0285913:P02:TE02	27.4171	0.00821258	106.138	6.8771e-25	4.22333e-23	8.09643	3.88374	2.73024	FBgn0285913:P02	FBgn0285913:TE02	Heads	ATSS-APA	3R:14302276:14302276:+	3R:14298226:14298226:+	other	red
FBgn0285913	FBgn0285913:P03:TE02	6.39146	0.0201881	17.8324	2.41239e-05	0.000157937	4.54145	2.02137	2.54502	FBgn0285913:P03	FBgn0285913:TE02	Heads	ATSS-APA	3R:14302276:14302276:+	3R:14298462:14298462:+	other	red
FBgn0285917	FBgn0285917:P01:TE03	21.3559	0.0223369	165.757	6.2509e-38	8.37549e-36	8.90208	3.47549	3.52012	FBgn0285917:P01	FBgn0285917:TE03	Heads	ATSS-APA	2R:18279418:18279506:-	2R:18357296:18357296:-	gene bidirectional	sbb
FBgn0285917	FBgn0285917:P02:TE01	10.4362	0.0284165	42.5025	7.05934e-11	1.08664e-09	2.15731	5.85676	-3.25263	FBgn0285917:P02	FBgn0285917:TE01	Ovaries	ATSS-APA	2R:18285125:18285125:-	2R:18288696:18288696:-	gene bidirectional	sbb
FBgn0285917	FBgn0285917:P02:TE02	7.97973	0.0135873	33.6962	6.44274e-09	7.477e-08	2.44344	5.36593	-2.55633	FBgn0285917:P02	FBgn0285917:TE02	Ovaries	ATSS-APA	2R:18283091:18283091:-	2R:18288696:18288696:-	gene bidirectional	sbb
FBgn0285917	FBgn0285917:P02:TE03	9.79621	0.0224172	51.0018	9.22799e-13	1.74931e-11	1.76214	5.77832	-3.80629	FBgn0285917:P02	FBgn0285917:TE03	Ovaries	ATSS-APA	2R:18279418:18279506:-	2R:18288696:18288696:-	gene bidirectional	sbb
FBgn0285926	FBgn0285926:P02:TE01	9.20251	0.322897	19.5831	9.6315e-06	6.87023e-05	7.60566	0.0199748	17.8585	FBgn0285926:P02	FBgn0285926:TE01	Heads	ATSS-APA	X:10796491:10796576:-	X:10821817:10821817:-	other	Imp

## Sheet: LATER TSS-PAS Drosophila
Summary of genes with TSS-PAS links in Drosophila, with TSS and PAS information. Related to Figure 3.
gene_id	gene_name	pair_id	pair_coordinates	TSS_contribution	PAS_contribution	p.value.chisq	p.adj.chisq	tissue_found
FBgn0000024	Ace	FBgn0000024:P01:TE04	3R:13259517-13259517:-|3R:13224626-13224626:-	1	0.648148	0.00049975	0.00233667	Heads
FBgn0000024	Ace	FBgn0000024:P02:TE01	3R:13258777-13258777:-|3R:13228416-13228416:-	1	0.543561	0.00049975	0.00233667	Heads
FBgn0000064	Ald	FBgn0000064:P01:TE03	3R:26261412-26261412:-|3R:26254604-26254604:-	0.933431	0.454352	0.00049975	0.00233667	Heads
FBgn0000064	Ald	FBgn0000064:P03:TE01	3R:26258279-26258279:-|3R:26255967-26255993:-	0.15374	1	0.00049975	0.00233667	Heads
FBgn0000114	bru1	FBgn0000114:P02:TE01	2L:12201327-12201327:+|2L:12311203-12311203:+	0.345455	0.527778	0.00049975	0.00233667	Heads
FBgn0000114	bru1	FBgn0000114:P02:TE02	2L:12201327-12201327:+|2L:12312205-12312210:+	0.226667	0.472222	0.00049975	0.00233667	Heads
FBgn0000114	bru1	FBgn0000114:P03:TE03	2L:12205844-12205844:+|2L:12312795-12312795:+	1	1	0.00049975	0.00233667	Heads
FBgn0000114	bru1	FBgn0000114:P04:TE01	2L:12270933-12270933:+|2L:12311203-12311203:+	0.290909	0.666667	0.00049975	0.00233667	Heads
FBgn0000114	bru1	FBgn0000114:P05:TE02	2L:12287224-12287224:+|2L:12312205-12312210:+	0.666667	0.609756	0.00049975	0.00233667	Heads
FBgn0000250	cact	FBgn0000250:P01:TE02	2L:16326207-16326207:-|2L:16313686-16313686:-	0.333333	1	0.0174913	0.051638	Heads
FBgn0000250	cact	FBgn0000250:P03:TE03	2L:16325625-16325625:-|2L:16312919-16313037:-	0.963235	0.620853	0.0174913	0.051638	Heads
FBgn0000308	chic	FBgn0000308:P01:TE01	2L:5981018-5981018:-|2L:5973008-5973008:-	1	0.451852	0.00049975	0.00233667	Heads
FBgn0000308	chic	FBgn0000308:P02:TE03	2L:5980101-5980101:-|2L:5972116-5972116:-	0.642458	0.845588	0.00049975	0.00233667	Heads
FBgn0000382	csw	FBgn0000382:P03:TE04	X:2108250-2108250:+|X:2113664-2113664:+	0.722571	0.860075	0.00049975	0.00233667	Heads
FBgn0000489	Pka-C3	FBgn0000489:P01:TE01	3L:15954797-15954797:-|3L:15926002-15926002:-	0.571429	1	0.00049975	0.00233667	Heads
FBgn0000489	Pka-C3	FBgn0000489:P02:TE02	3L:15952993-15952993:-|3L:15925806-15925806:-	1	0.966574	0.00049975	0.00233667	Heads
FBgn0000536	eas	FBgn0000536:P01:TE02	X:16278329-16278329:+|X:16285618-16285618:+	0.96087	0.88755	0.0134933	0.0430689	Heads
FBgn0000615	exu	FBgn0000615:P01:TE01	2R:20671083-20671083:-|2R:20668353-20668353:-	0.4	1	0.00049975	0.00233667	Heads
FBgn0000615	exu	FBgn0000615:P02:TE02	2R:20670761-20670761:-|2R:20667428-20667428:-	0.981982	1	0.00049975	0.00233667	Heads
FBgn0001215	Hrb98DE	FBgn0001215:P02:TE03	3R:28600408-28600408:+|3R:28605777-28605782:+	0.67718	0.594463	0.00049975	0.00233667	Heads
FBgn0001220	Hsc70-5	FBgn0001220:P01:TE01	2R:14256192-14256192:-|2R:14253098-14253098:-	0.353659	0.644444	0.00049975	0.00233667	Heads
FBgn0001220	Hsc70-5	FBgn0001220:P02:TE03	2R:14256061-14256061:-|2R:14252598-14252598:-	0.983184	0.943011	0.00049975	0.00233667	Heads
FBgn0001235	hth	FBgn0001235:P01:TE02	3R:10639568-10639568:-|3R:10581558-10581558:-	0.709091	1	0.00049975	0.00233667	Heads
FBgn0001235	hth	FBgn0001235:P02:TE03	3R:10614276-10614276:-|3R:10509848-10509848:-	1	0.69697	0.00049975	0.00233667	Heads
FBgn0001404	egh	FBgn0001404:P01:TE02	X:2588504-2588504:+|X:2599111-2599111:+	0.821538	0.895973	0.00049975	0.00233667	Heads
FBgn0001624	dlg1	FBgn0001624:P02:TE02	X:11373026-11373026:+|X:11403018-11403018:+	0.153846	0.685714	0.00149925	0.00617548	Heads
FBgn0001624	dlg1	FBgn0001624:P03:TE03	X:11375764-11375764:+|X:11404081-11404081:+	0.904523	0.623917	0.00149925	0.00617548	Heads
FBgn0002973	numb	FBgn0002973:P01:TE03	2L:9437470-9437470:+|2L:9464273-9464273:+	0.884956	0.920245	0.00049975	0.00233667	Heads
FBgn0002973	numb	FBgn0002973:P02:TE02	2L:9449831-9449831:+|2L:9463293-9463293:+	0.924812	0.863158	0.00049975	0.00233667	Heads
FBgn0003071	Pfk	FBgn0003071:P01:TE01	2R:10109741-10109741:+|2R:10117137-10117137:+	0.146226	0.984127	0.00049975	0.00233667	Heads
FBgn0003071	Pfk	FBgn0003071:P02:TE02	2R:10110871-10110871:+|2R:10117457-10117457:+	0.367639	0.910644	0.00049975	0.00233667	Heads
FBgn0003149	Prm	FBgn0003149:P01:TE05	3L:8745310-8745310:-|3L:8732846-8732859:-	0.83021	0.82014	0.00049975	0.00233667	Heads
FBgn0003149	Prm	FBgn0003149:P02:TE02	3L:8738907-8738907:-|3L:8736444-8736702:-	0.821429	1	0.00049975	0.00233667	Heads
FBgn0003175	px	FBgn0003175:P01:TE01	2R:22562065-22562065:-|2R:22496505-22496505:-	0.310345	0.5	0.0009995	0.00432284	Heads
FBgn0003175	px	FBgn0003175:P02:TE01	2R:22546558-22546558:-|2R:22496505-22496505:-	0.551724	0.888889	0.0009995	0.00432284	Heads
FBgn0003175	px	FBgn0003175:P03:TE03	2R:22514099-22514099:-|2R:22494295-22494296:-	0.884211	0.815534	0.0009995	0.00432284	Heads
FBgn0003218	rdgB	FBgn0003218:P01:TE04	X:13762753-13762753:+|X:13779488-13779501:+	1	0.532609	0.00049975	0.00233667	Heads
FBgn0003218	rdgB	FBgn0003218:P02:TE01	X:13767665-13767665:+|X:13769656-13769662:+	0.84375	1	0.00049975	0.00233667	Heads
FBgn0003360	sesB	FBgn0003360:P02:TE02	X:10784458-10784458:-|X:10780894-10781116:-	0.376583	1	0.00049975	0.00233667	Heads
FBgn0003429	slo	FBgn0003429:P01:TE02	3R:24662492-24662492:+|3R:24710839-24710845:+	1	0.521008	0.00049975	0.00233667	Heads
FBgn0003429	slo	FBgn0003429:P01:TE03	3R:24662492-24662492:+|3R:24711659-24711659:+	1	0.478992	0.00049975	0.00233667	Heads
FBgn0003429	slo	FBgn0003429:P02:TE01	3R:24668147-24668147:+|3R:24708062-24708062:+	1	1	0.00049975	0.00233667	Heads
FBgn0003435	sm	FBgn0003435:P01:TE04	2R:19631508-19631508:-|2R:19527870-19528060:-	0.918033	0.486957	0.00049975	0.00233667	Heads
FBgn0003435	sm	FBgn0003435:P03:TE03	2R:19630397-19630397:-|2R:19529882-19529882:-	0.128788	0.85	0.00049975	0.00233667	Heads
FBgn0003435	sm	FBgn0003435:P04:TE03	2R:19547071-19547071:-|2R:19529882-19529882:-	0.69697	1	0.00049975	0.00233667	Heads
FBgn0003475	spir	FBgn0003475:P02:TE03	2L:20341852-20341852:+|2L:20348386-20348386:+	0.535442	0.985944	0.00049975	0.00233667	Heads
FBgn0003502	Btk29A	FBgn0003502:P01:TE02	2L:8301079-8301079:-|2L:8259506-8259506:-	0.14876	0.9	0.00049975	0.00233667	Heads
FBgn0003502	Btk29A	FBgn0003502:P03:TE03	2L:8297124-8297124:-|2L:8258693-8258693:-	1	1	0.00049975	0.00233667	Heads
FBgn0003502	Btk29A	FBgn0003502:P04:TE02	2L:8277702-8277702:-|2L:8259506-8259506:-	0.85124	1	0.00049975	0.00233667	Heads
FBgn0003654	sw	FBgn0003654:P01:TE03	X:20236382-20236382:-|X:20227962-20227962:-	0.102957	0.878505	0.009995	0.0331252	Heads
FBgn0003721	Tm1	FBgn0003721:P01:TE11	3R:15281533-15281533:+|3R:15307980-15307980:+	0.98725	0.973204	0.00049975	0.00233667	Heads
FBgn0003721	Tm1	FBgn0003721:P03:TE05	3R:15288011-15288013:+|3R:15297679-15297679:+	0.917431	0.943396	0.00049975	0.00233667	Heads
FBgn0003721	Tm1	FBgn0003721:P04:TE12	3R:15290945-15290945:+|3R:15308779-15308779:+	0.994505	0.5	0.00049975	0.00233667	Heads
FBgn0004101	bs	FBgn0004101:P01:TE01	2R:24342862-24342862:+|2R:24350189-24350189:+	1	1	0.00049975	0.00233667	Heads
FBgn0004101	bs	FBgn0004101:P02:TE02	2R:24343703-24343703:+|2R:24376473-24376473:+	1	1	0.00049975	0.00233667	Heads
FBgn0004362	HmgD	FBgn0004362:P01:TE01	2R:21713357-21713357:+|2R:21716535-21716535:+	1	0.479167	0.0009995	0.00432284	Heads
FBgn0004362	HmgD	FBgn0004362:P02:TE02	2R:21714137-21714137:+|2R:21716727-21716727:+	0.626866	1	0.0009995	0.00432284	Heads
FBgn0004369	Ptp99A	FBgn0004369:P01:TE05	3R:29377647-29377647:+|3R:29487131-29487131:+	0.552239	0.573643	0.00049975	0.00233667	Heads
FBgn0004369	Ptp99A	FBgn0004369:P03:TE03	3R:29479317-29479317:+|3R:29485583-29485583:+	0.787879	0.764706	0.00049975	0.00233667	Heads
FBgn0004435	Galphaq	FBgn0004435:P02:TE01	2R:12615788-12615788:+|2R:12618983-12618983:+	0.866772	0.992133	0.00049975	0.00233667	Heads
FBgn0004882	orb	FBgn0004882:P01:TE02	3R:23280856-23280856:-|3R:23264648-23264648:-	1	0.681818	0.00049975	0.00233667	Heads
FBgn0004882	orb	FBgn0004882:P02:TE01	3R:23270285-23270285:-|3R:23265641-23265641:-	0.852941	1	0.00049975	0.00233667	Heads
FBgn0004882	orb	FBgn0004882:P03:TE01	3R:23267912-23267912:-|3R:23265641-23265641:-	0.147059	1	0.00049975	0.00233667	Heads
FBgn0004889	tws	FBgn0004889:P01:TE03	3R:10139772-10139772:-|3R:10126608-10126669:-	0.388278	0.53	0.001999	0.00796837	Heads
FBgn0004889	tws	FBgn0004889:P02:TE04	3R:10134482-10134482:-|3R:10126130-10126130:-	0.836672	0.689086	0.001999	0.00796837	Heads
FBgn0004910	Eip63F-1	FBgn0004910:P01:TE01	3L:3935617-3935617:-|3L:3911138-3911141:-	0.445783	0.578125	0.00049975	0.00233667	Heads
FBgn0004910	Eip63F-1	FBgn0004910:P02:TE01	3L:3933637-3933637:-|3L:3911138-3911141:-	0.228916	0.463415	0.00049975	0.00233667	Heads
FBgn0004910	Eip63F-1	FBgn0004910:P04:TE02	3L:3925602-3925602:-|3L:3909932-3909932:-	0.869737	0.924476	0.00049975	0.00233667	Heads
FBgn0005278	Sam-S	FBgn0005278:P04:TE02	2L:108090-108090:+|2L:114432-114432:+	0.771689	1	0.00049975	0.00233667	Heads
FBgn0005536	Mbs	FBgn0005536:P01:TE06	3L:16051960-16051960:+|3L:16082026-16082037:+	0.852941	0.719708	0.00049975	0.00233667	Heads
FBgn0005640	Eip63E	FBgn0005640:P02:TE01	3L:3543581-3543581:+|3L:3608549-3608549:+	0.462428	0.677966	0.00049975	0.00233667	Heads
FBgn0005640	Eip63E	FBgn0005640:P03:TE02	3L:3545319-3545319:+|3L:3610521-3610523:+	0.239482	0.902439	0.00049975	0.00233667	Heads
FBgn0010352	Nc73EF	FBgn0010352:P01:TE03	3L:16955501-16955501:+|3L:16968724-16968724:+	0.748754	0.641463	0.00049975	0.00233667	Heads
FBgn0010352	Nc73EF	FBgn0010352:P03:TE02	3L:16957440-16957440:+|3L:16968080-16968080:+	0.8641	0.626431	0.00049975	0.00233667	Heads
FBgn0010504	kermit	FBgn0010504:P01:TE02	2R:8156654-8156654:-|2R:8146919-8146919:-	0.4375	1	0.00049975	0.00233667	Heads
FBgn0010504	kermit	FBgn0010504:P02:TE01	2R:8149435-8149435:-|2R:8147218-8147218:-	1	1	0.00049975	0.00233667	Heads
FBgn0010504	kermit	FBgn0010504:P03:TE02	2R:8149171-8149171:-|2R:8146919-8146919:-	0.5625	1	0.00049975	0.00233667	Heads
FBgn0010877	l(3)05822	FBgn0010877:P01:TE02	3R:18298879-18298879:-|3R:18288778-18288778:-	0.9866	1	0.00049975	0.00233667	Heads
FBgn0010877	l(3)05822	FBgn0010877:P03:TE01	3R:18291767-18291767:-|3R:18289484-18289484:-	1	1	0.00049975	0.00233667	Heads
FBgn0011202	dia	FBgn0011202:P01:TE03	2L:20758145-20758145:+|2L:20767536-20767536:+	0.986486	0.764398	0.0304848	0.0821474	Heads
FBgn0011206	bol	FBgn0011206:P01:TE04	3L:9134405-9134405:-|3L:9104959-9105216:-	0.219178	1	0.00049975	0.00233667	Heads
FBgn0011206	bol	FBgn0011206:P02:TE07	3L:9130355-9130355:-|3L:9101642-9101642:-	1	1	0.00049975	0.00233667	Heads
FBgn0011206	bol	FBgn0011206:P03:TE06	3L:9125313-9125313:-|3L:9103776-9103793:-	1	0.543353	0.00049975	0.00233667	Heads
FBgn0011225	jar	FBgn0011225:P01:TE02	3R:24271233-24271233:-|3R:24252827-24252827:-	0.560773	0.780769	0.00049975	0.00233667	Heads
FBgn0011225	jar	FBgn0011225:P02:TE02	3R:24263842-24263842:-|3R:24252827-24252827:-	0.353591	0.825806	0.00049975	0.00233667	Heads
FBgn0011225	jar	FBgn0011225:P03:TE01	3R:24259488-24259488:-|3R:24253145-24253145:-	0.375465	0.619632	0.00049975	0.00233667	Heads
FBgn0011584	Trp1	FBgn0011584:P01:TE04	2L:10009382-10009382:+|2L:10013170-10013274:+	0.866562	0.78187	0.00049975	0.00233667	Heads
FBgn0011661	Moe	FBgn0011661:P04:TE03	X:8891807-8891807:-|X:8873013-8873135:-	0.295255	0.801272	0.0049975	0.0180872	Heads
FBgn0011661	Moe	FBgn0011661:P05:TE03	X:8878725-8878725:-|X:8873013-8873135:-	0.520211	0.80362	0.0049975	0.0180872	Heads
FBgn0011672	Mvl	FBgn0011672:P02:TE03	3R:21060653-21060653:-|3R:21051328-21051328:-	0.880734	0.827586	0.0009995	0.00432284	Heads
FBgn0011725	twin	FBgn0011725:P01:TE05	3R:24221965-24221965:-|3R:24196881-24196881:-	0.864583	0.603636	0.00049975	0.00233667	Heads
FBgn0011725	twin	FBgn0011725:P02:TE05	3R:24221435-24221440:-|3R:24196881-24196881:-	0.135417	0.83871	0.00049975	0.00233667	Heads
FBgn0011725	twin	FBgn0011725:P04:TE02	3R:24201486-24201486:-|3R:24197789-24197789:-	0.838235	1	0.00049975	0.00233667	Heads
FBgn0013263	Trl	FBgn0013263:P01:TE03	3L:14761844-14761844:-|3L:14750243-14750243:-	0.128788	0.618182	0.007996	0.0274466	Heads
FBgn0013263	Trl	FBgn0013263:P02:TE04	3L:14757962-14757962:-|3L:14747869-14747869:-	0.949761	0.632166	0.007996	0.0274466	Heads
FBgn0013263	Trl	FBgn0013263:P03:TE03	3L:14757336-14757336:-|3L:14750243-14750243:-	0.121212	1	0.007996	0.0274466	Heads
FBgn0013576	mtd	FBgn0013576:P03:TE03	3R:5323847-5323847:-|3R:5272948-5272948:-	0.230226	0.862434	0.00049975	0.00233667	Heads
FBgn0013576	mtd	FBgn0013576:P06:TE03	3R:5297516-5297516:-|3R:5272948-5272948:-	0.107345	0.826087	0.00049975	0.00233667	Heads
FBgn0013576	mtd	FBgn0013576:P07:TE03	3R:5287320-5287320:-|3R:5272948-5272948:-	0.265537	0.994709	0.00049975	0.00233667	Heads
FBgn0013576	mtd	FBgn0013576:P08:TE05	3R:5283379-5283379:-|3R:5270103-5270117:-	0.411504	0.567073	0.00049975	0.00233667	Heads
FBgn0013720	pck	FBgn0013720:P01:TE01	X:1466750-1466750:+|X:1470666-1470756:+	0.111111	1	0.00049975	0.00233667	Heads
FBgn0013720	pck	FBgn0013720:P02:TE01	X:1467494-1467494:+|X:1470666-1470756:+	0.888889	0.99115	0.00049975	0.00233667	Heads
FBgn0013720	pck	FBgn0013720:P03:TE02	X:1470849-1470849:+|X:1472317-1472317:+	0.995025	1	0.00049975	0.00233667	Heads
FBgn0013759	CASK	FBgn0013759:P02:TE02	3R:21808689-21808689:-|3R:21785763-21785763:-	0.511185	0.718395	0.00149925	0.00617548	Heads
FBgn0013765	cnn	FBgn0013765:P01:TE01	2R:13450475-13450475:-|2R:13443197-13443197:-	0.188679	0.526316	0.00049975	0.00233667	Heads
FBgn0013765	cnn	FBgn0013765:P02:TE03	2R:13449400-13449400:-|2R:13439315-13439315:-	0.931034	0.92236	0.00049975	0.00233667	Heads
FBgn0013765	cnn	FBgn0013765:P04:TE01	2R:13445374-13445374:-|2R:13443197-13443197:-	0.773585	0.732143	0.00049975	0.00233667	Heads
FBgn0013995	Calx	FBgn0013995:P03:TE02	3R:20989367-20989367:+|3R:21013652-21013671:+	0.172	1	0.00049975	0.00233667	Heads
FBgn0013995	Calx	FBgn0013995:P04:TE02	3R:20990051-20990051:+|3R:21013652-21013671:+	0.432	0.967164	0.00049975	0.00233667	Heads
FBgn0014024	Rnp4F	FBgn0014024:P01:TE02	X:5322696-5322696:-|X:5318922-5318929:-	0.175676	1	0.00749625	0.025937	Heads
FBgn0014133	bif	FBgn0014133:P01:TE02	X:11678971-11678971:+|X:11694740-11694740:+	0.809524	0.859551	0.0169915	0.0506816	Heads
FBgn0014141	cher	FBgn0014141:P01:TE01	3R:17125389-17125389:-|3R:17103829-17103829:-	0.358974	1	0.00049975	0.00233667	Heads
FBgn0014141	cher	FBgn0014141:P02:TE01	3R:17122682-17122682:-|3R:17103829-17103829:-	0.512821	1	0.00049975	0.00233667	Heads
FBgn0014141	cher	FBgn0014141:P03:TE03	3R:17119082-17119082:-|3R:17091534-17091534:-	0.261745	0.886364	0.00049975	0.00233667	Heads
FBgn0014141	cher	FBgn0014141:P04:TE03	3R:17098807-17098807:-|3R:17091534-17091534:-	0.657718	1	0.00049975	0.00233667	Heads
FBgn0015600	toc	FBgn0015600:P01:TE04	2L:3144786-3144786:-|2L:3068346-3068346:-	0.411765	0.98	0.00049975	0.00233667	Heads
FBgn0015600	toc	FBgn0015600:P02:TE02	2L:3112336-3112336:-|2L:3069302-3069302:-	0.107438	1	0.00049975	0.00233667	Heads
FBgn0015600	toc	FBgn0015600:P03:TE04	2L:3108142-3108142:-|2L:3068346-3068346:-	0.521008	0.984127	0.00049975	0.00233667	Heads
FBgn0015600	toc	FBgn0015600:P04:TE02	2L:3094695-3094695:-|2L:3069302-3069302:-	0.338843	1	0.00049975	0.00233667	Heads
FBgn0015600	toc	FBgn0015600:P05:TE02	2L:3090911-3090911:-|2L:3069302-3069302:-	0.53719	1	0.00049975	0.00233667	Heads
FBgn0015777	nrv2	FBgn0015777:P01:TE01	2L:6798862-6798862:-|2L:6790375-6790375:-	0.970588	1	0.00049975	0.00233667	Heads
FBgn0015777	nrv2	FBgn0015777:P03:TE03	2L:6796783-6796783:-|2L:6789771-6789771:-	0.791155	0.946363	0.00049975	0.00233667	Heads
FBgn0015777	nrv2	FBgn0015777:P04:TE03	2L:6794599-6794599:-|2L:6789771-6789771:-	0.208845	1	0.00049975	0.00233667	Heads
FBgn0015791	Rab14	FBgn0015791:P01:TE02	2L:14355146-14355146:+|2L:14358764-14358764:+	0.994924	0.45741	0.013993	0.0440144	Heads
FBgn0016041	Tom40	FBgn0016041:P01:TE01	X:7736894-7736894:+|X:7739181-7739181:+	1	1	0.00049975	0.00233667	Heads
FBgn0016041	Tom40	FBgn0016041:P02:TE03	X:7737362-7737362:+|X:7739978-7739978:+	1	0.712375	0.00049975	0.00233667	Heads
FBgn0016122	Acer	FBgn0016122:P01:TE03	2L:8521934-8521934:+|2L:8525553-8525553:+	0.423077	0.5	0.00049975	0.00233667	Heads
FBgn0016122	Acer	FBgn0016122:P01:TE04	2L:8521934-8521934:+|2L:8525740-8525740:+	1	0.454545	0.00049975	0.00233667	Heads
FBgn0016122	Acer	FBgn0016122:P02:TE01	2L:8522135-8522136:+|2L:8524999-8524999:+	1	0.906832	0.00049975	0.00233667	Heads
FBgn0016126	CaMKI	FBgn0016126:P02:TE03	4:446094-446094:+|4:453947-453947:+	0.218107	0.706667	0.0154923	0.0475206	Heads
FBgn0016693	Past1	FBgn0016693:P01:TE01	3R:12697323-12697323:+|3R:12704318-12704318:+	1	0.71875	0.00049975	0.00233667	Heads
FBgn0016693	Past1	FBgn0016693:P02:TE03	3R:12697832-12697832:+|3R:12704875-12704875:+	1	0.847826	0.00049975	0.00233667	Heads
FBgn0016797	fz2	FBgn0016797:P01:TE01	3L:19235373-19235373:-|3L:19142899-19142899:-	0.494318	1	0.00149925	0.00617548	Heads
FBgn0016917	Stat92E	FBgn0016917:P01:TE04	3R:20552311-20552311:-|3R:20535302-20535302:-	0.394328	0.840156	0.00049975	0.00233667	Heads
FBgn0017418	ari-1	FBgn0017418:P02:TE04	X:18137139-18137139:-|X:18130393-18130393:-	0.338462	0.719626	0.0204898	0.0592764	Heads
FBgn0020236	ATPCL	FBgn0020236:P01:TE03	2R:16001273-16001273:-|2R:15993532-15993535:-	1	0.732292	0.00049975	0.00233667	Heads
FBgn0020236	ATPCL	FBgn0020236:P02:TE02	2R:16000287-16000287:-|2R:15993708-15993708:-	0.470466	0.995614	0.00049975	0.00233667	Heads
FBgn0020255	Ran	FBgn0020255:P01:TE01	X:11148580-11148580:-|X:11145168-11145168:-	1	0.696875	0.00049975	0.00233667	Heads
FBgn0020255	Ran	FBgn0020255:P02:TE02	X:11146596-11146596:-|X:11144810-11144810:-	0.211382	1	0.00049975	0.00233667	Heads
FBgn0020386	Pdk1	FBgn0020386:P01:TE08	3L:129451-129451:+|3L:145293-145293:+	0.623732	0.883621	0.00049975	0.00233667	Heads
FBgn0020386	Pdk1	FBgn0020386:P03:TE03	3L:132734-132734:+|3L:144054-144054:+	0.733333	1	0.00049975	0.00233667	Heads
FBgn0020503	CLIP-190	FBgn0020503:P01:TE06	2L:17384701-17384701:+|2L:17409698-17409711:+	0.779762	0.606481	0.00049975	0.00233667	Heads
FBgn0020503	CLIP-190	FBgn0020503:P02:TE06	2L:17386147-17386147:+|2L:17409698-17409711:+	0.107143	0.947368	0.00049975	0.00233667	Heads
FBgn0020621	Pkn	FBgn0020621:P01:TE05	2R:9285097-9285097:-|2R:9252668-9252853:-	0.344589	0.674576	0.00049975	0.00233667	Heads
FBgn0020647	KrT95D	FBgn0020647:P01:TE03	3R:24031827-24031827:-|3R:23997539-23997539:-	0.662745	0.828431	0.00049975	0.00233667	Heads
FBgn0020647	KrT95D	FBgn0020647:P02:TE01	3R:24006578-24006578:-|3R:23998441-23998441:-	0.733871	0.50838	0.00049975	0.00233667	Heads
FBgn0021800	Reph	FBgn0021800:P01:TE04	2L:3803546-3803546:+|2L:3810671-3810671:+	0.560706	0.729885	0.00049975	0.00233667	Heads
FBgn0022344	CG10340	FBgn0022344:P01:TE01	3R:16614391-16614391:-|3R:16613344-16613344:-	1	1	0.00049975	0.00233667	Heads
FBgn0022344	CG10340	FBgn0022344:P02:TE02	3R:16613398-16613398:-|3R:16597074-16597074:-	1	1	0.00049975	0.00233667	Heads
FBgn0022361	Pur-alpha	FBgn0022361:P02:TE04	4:558224-558224:+|4:566702-566988:+	0.519924	0.875399	0.027986	0.0768505	Heads
FBgn0023083	fray	FBgn0023083:P02:TE02	3R:18584474-18584476:+|3R:18589453-18589453:+	0.345794	0.963542	0.00049975	0.00233667	Heads
FBgn0023083	fray	FBgn0023083:P03:TE01	3R:18585881-18585881:+|3R:18588895-18589146:+	1	1	0.00049975	0.00233667	Heads
FBgn0023441	fus	FBgn0023441:P02:TE02	2R:15675953-15675953:-|2R:15657215-15657319:-	0.533333	0.952381	0.0124938	0.0407815	Heads
FBgn0024183	vig	FBgn0024183:P01:TE01	2L:15070316-15070316:-|2L:15064215-15064215:-	0.269504	1	0.00049975	0.00233667	Heads
FBgn0024183	vig	FBgn0024183:P02:TE02	2L:15067934-15067936:-|2L:15062932-15062932:-	1	0.858322	0.00049975	0.00233667	Heads
FBgn0024236	foi	FBgn0024236:P01:TE03	3L:8525245-8525245:+|3L:8534503-8534503:+	1	0.487179	0.00049975	0.00233667	Heads
FBgn0024236	foi	FBgn0024236:P02:TE02	3L:8528713-8528713:+|3L:8533984-8533984:+	0.491713	0.794643	0.00049975	0.00233667	Heads
FBgn0024277	trio	FBgn0024277:P01:TE02	3L:1034875-1034917:-|3L:997093-997211:-	0.198582	0.777778	0.00049975	0.00233667	Heads
FBgn0024277	trio	FBgn0024277:P02:TE02	3L:1022889-1022889:-|3L:997093-997211:-	0.705674	0.904545	0.00049975	0.00233667	Heads
FBgn0025394	inc	FBgn0025394:P01:TE01	X:1483414-1483414:+|X:1515283-1515283:+	1	0.5	0.001999	0.00796837	Heads
FBgn0025394	inc	FBgn0025394:P02:TE02	X:1513071-1513071:+|X:1517137-1517137:+	0.983333	0.859223	0.001999	0.00796837	Heads
FBgn0025643	CG3588	FBgn0025643:P02:TE01	X:2920120-2920120:+|X:2923468-2923572:+	0.389972	1	0.00449775	0.0165556	Heads
FBgn0025702	Srpk79D	FBgn0025702:P01:TE04	3L:22273986-22273986:+|3L:22284335-22284335:+	0.833333	0.778146	0.00049975	0.00233667	Heads
FBgn0025702	Srpk79D	FBgn0025702:P02:TE01	3L:22277365-22277365:+|3L:22283423-22283423:+	1	0.810811	0.00049975	0.00233667	Heads
FBgn0025702	Srpk79D	FBgn0025702:P03:TE02	3L:22277714-22277714:+|3L:22283785-22283788:+	0.769231	0.535714	0.00049975	0.00233667	Heads
FBgn0026059	Mhcl	FBgn0026059:P01:TE03	3R:16098761-16098761:-|3R:16068524-16068524:-	0.307365	0.815789	0.00549725	0.0197308	Heads
FBgn0026059	Mhcl	FBgn0026059:P03:TE02	3R:16083070-16083070:-|3R:16068751-16069007:-	0.586047	0.453237	0.00549725	0.0197308	Heads
FBgn0026189	prominin-like	FBgn0026189:P02:TE04	3L:3123165-3123165:-|3L:3114451-3114468:-	0.236453	0.847059	0.0329835	0.0867196	Heads
FBgn0026428	HDAC6	FBgn0026428:P01:TE02	X:15333311-15333311:+|X:15340360-15340360:+	0.247329	0.993399	0.00049975	0.00233667	Heads
FBgn0026439	Eaat1	FBgn0026439:P02:TE02	2L:9333568-9333568:+|2L:9341925-9341925:+	0.968932	0.936649	0.00449775	0.0165556	Heads
FBgn0026620	tacc	FBgn0026620:P01:TE02	3R:4749056-4749056:-|3R:4734250-4734413:-	0.272374	0.729167	0.00049975	0.00233667	Heads
FBgn0026620	tacc	FBgn0026620:P02:TE02	3R:4748500-4748500:-|3R:4734250-4734413:-	0.105058	1	0.00049975	0.00233667	Heads
FBgn0026620	tacc	FBgn0026620:P04:TE03	3R:4739547-4739547:-|3R:4733655-4733862:-	0.832308	0.817221	0.00049975	0.00233667	Heads
FBgn0026737	CG6171	FBgn0026737:P01:TE01	3R:15367665-15367665:-|3R:15363779-15363787:-	1	0.861111	0.00049975	0.00233667	Heads
FBgn0026737	CG6171	FBgn0026737:P02:TE02	3R:15363786-15363786:-|3R:15362797-15362797:-	0.927536	1	0.00049975	0.00233667	Heads
FBgn0027066	Eb1	FBgn0027066:P01:TE03	2R:6749228-6749228:+|2R:6756037-6756037:+	0.982824	0.650253	0.00049975	0.00233667	Heads
FBgn0027066	Eb1	FBgn0027066:P03:TE01	2R:6752070-6752070:+|2R:6755633-6755633:+	1	1	0.00049975	0.00233667	Heads
FBgn0027279	l(1)G0196	FBgn0027279:P01:TE05	X:22487161-22487181:+|X:22504426-22504426:+	1	0.505357	0.007996	0.0274466	Heads
FBgn0027529	tapas	FBgn0027529:P02:TE02	2R:20320497-20320497:+|2R:20325844-20325973:+	0.989362	0.965094	0.00249875	0.00978018	Heads
FBgn0027598	cindr	FBgn0027598:P01:TE02	3R:30808618-30808618:+|3R:30827005-30827005:+	0.989817	0.612091	0.00049975	0.00233667	Heads
FBgn0027598	cindr	FBgn0027598:P02:TE01	3R:30817615-30817615:+|3R:30826550-30826550:+	0.219457	1	0.00049975	0.00233667	Heads
FBgn0027608	CG2082	FBgn0027608:P01:TE03	3R:5781076-5781076:-|3R:5754933-5754933:-	0.2	1	0.00149925	0.00617548	Heads
FBgn0027608	CG2082	FBgn0027608:P03:TE02	3R:5771898-5771898:-|3R:5759271-5759271:-	0.826879	0.935567	0.00149925	0.00617548	Heads
FBgn0027610	Dic1	FBgn0027610:P01:TE03	3R:13364939-13364939:+|3R:13369376-13369376:+	0.430303	1	0.00049975	0.00233667	Heads
FBgn0027610	Dic1	FBgn0027610:P02:TE01	3R:13367533-13367533:+|3R:13368915-13368915:+	1	0.605263	0.00049975	0.00233667	Heads
FBgn0027621	Pfrx	FBgn0027621:P03:TE02	X:19498374-19498374:+|X:19509350-19509350:+	0.413512	1	0.00149925	0.00617548	Heads
FBgn0027621	Pfrx	FBgn0027621:P04:TE02	X:19504424-19504424:+|X:19509350-19509350:+	0.275427	1	0.00149925	0.00617548	Heads
FBgn0027835	Dp1	FBgn0027835:P01:TE04	2R:18412028-18412028:+|2R:18420742-18420742:+	0.983051	0.622318	0.0349825	0.090328	Heads
FBgn0028325	Pdha	FBgn0028325:P01:TE03	X:4702285-4702285:+|X:4705123-4705123:+	0.693372	0.96945	0.00549725	0.0197308	Heads
FBgn0028371	jbug	FBgn0028371:P01:TE01	2R:22740459-22740459:-|2R:22722590-22722590:-	0.57619	0.913208	0.00049975	0.00233667	Heads
FBgn0028371	jbug	FBgn0028371:P02:TE01	2R:22737045-22737045:-|2R:22722590-22722590:-	0.395238	0.912088	0.00049975	0.00233667	Heads
FBgn0028371	jbug	FBgn0028371:P03:TE02	2R:22729272-22729272:-|2R:22717248-22717248:-	0.602041	0.830986	0.00049975	0.00233667	Heads
FBgn0028394	CG17834	FBgn0028394:P01:TE02	2L:8529142-8529143:+|2L:8541542-8541552:+	1	1	0.00049975	0.00233667	Heads
FBgn0028394	CG17834	FBgn0028394:P02:TE01	2L:8535787-8535787:+|2L:8537932-8537932:+	1	1	0.00049975	0.00233667	Heads
FBgn0028582	lqf	FBgn0028582:P02:TE03	3L:7532430-7532430:+|3L:7538005-7538100:+	0.440768	0.603261	0.00049975	0.00233667	Heads
FBgn0028582	lqf	FBgn0028582:P03:TE01	3L:7533127-7533127:+|3L:7537267-7537506:+	0.255319	0.72	0.00049975	0.00233667	Heads
FBgn0028955	CG8788	FBgn0028955:P01:TE01	2R:9138487-9138487:+|2R:9139963-9139963:+	1	1	0.00049975	0.00233667	Heads
FBgn0028955	CG8788	FBgn0028955:P02:TE02	2R:9139083-9139092:+|2R:9141981-9141981:+	1	1	0.00049975	0.00233667	Heads
FBgn0029685	CG2938	FBgn0029685:P02:TE02	X:3936227-3936227:-|X:3932453-3932560:-	0.973822	0.907317	0.0249875	0.070176	Heads
FBgn0030276	Dlic	FBgn0030276:P01:TE05	X:11154422-11154422:+|X:11164670-11164670:+	0.965686	0.705251	0.0329835	0.0867196	Heads
FBgn0030330	Tango10	FBgn0030330:P02:TE04	X:11720485-11720485:+|X:11723854-11723854:+	0.681818	0.8	0.0164918	0.0498789	Heads
FBgn0030478	CG1640	FBgn0030478:P01:TE01	X:13370607-13370607:+|X:13379778-13379779:+	0.145631	1	0.00049975	0.00233667	Heads
FBgn0030478	CG1640	FBgn0030478:P02:TE02	X:13370996-13370996:+|X:13380160-13380160:+	0.340909	0.873786	0.00049975	0.00233667	Heads
FBgn0030510	CG12177	FBgn0030510:P01:TE01	X:13680398-13680398:-|X:13678298-13678298:-	1	0.719512	0.0149925	0.0463161	Heads
FBgn0030510	CG12177	FBgn0030510:P02:TE02	X:13680201-13680201:-|X:13677830-13677830:-	0.323529	1	0.0149925	0.0463161	Heads
FBgn0030735	CG3632	FBgn0030735:P01:TE03	X:16296588-16296588:+|X:16303308-16303308:+	1	0.890909	0.0224888	0.0642006	Heads
FBgn0030735	CG3632	FBgn0030735:P02:TE01	X:16297084-16297084:+|X:16302723-16302731:+	0.2	1	0.0224888	0.0642006	Heads
FBgn0030743	CG9921	FBgn0030743:P01:TE02	X:16333600-16333600:-|X:16328654-16328654:-	1	0.5	0.00849575	0.0288189	Heads
FBgn0030753	rngo	FBgn0030753:P01:TE01	X:16441434-16441434:+|X:16445176-16445176:+	0.44186	1	0.00049975	0.00233667	Heads
FBgn0030753	rngo	FBgn0030753:P02:TE02	X:16441554-16441554:+|X:16445367-16445367:+	1	0.783784	0.00049975	0.00233667	Heads
FBgn0030930	Pgant7	FBgn0030930:P01:TE01	X:18499986-18499986:-|X:18496085-18496085:-	0.129032	0.8	0.0284858	0.0779753	Heads
FBgn0030930	Pgant7	FBgn0030930:P02:TE02	X:18499872-18499872:-|X:18495068-18495185:-	0.993151	0.843023	0.0284858	0.0779753	Heads
FBgn0031245	CG3625	FBgn0031245:P01:TE03	2L:291795-291795:-|2L:283386-283386:-	0.476584	0.935135	0.00049975	0.00233667	Heads
FBgn0031245	CG3625	FBgn0031245:P02:TE02	2L:286531-286531:-|2L:283663-283663:-	0.237785	0.695238	0.00049975	0.00233667	Heads
FBgn0031245	CG3625	FBgn0031245:P03:TE02	2L:285726-285726:-|2L:283663-283663:-	0.762215	0.596939	0.00049975	0.00233667	Heads
FBgn0031294	IA-2	FBgn0031294:P01:TE04	2L:1048053-1048053:-|2L:1011947-1012296:-	0.299653	0.658114	0.00049975	0.00233667	Heads
FBgn0031384	CG4238	FBgn0031384:P02:TE02	2L:2011717-2011717:+|2L:2030788-2030788:+	0.641908	1	0.0009995	0.00432284	Heads
FBgn0031637	mxt	FBgn0031637:P01:TE05	2L:4847295-4847295:-|2L:4841466-4841584:-	1	0.517949	0.00049975	0.00233667	Heads
FBgn0031637	mxt	FBgn0031637:P02:TE01	2L:4846350-4846350:-|2L:4844794-4844797:-	0.666667	1	0.00049975	0.00233667	Heads
FBgn0031857	LUBEL	FBgn0031857:P01:TE02	2L:6772755-6772755:-|2L:6767097-6767097:-	0.862069	0.793651	0.00049975	0.00233667	Heads
FBgn0031857	LUBEL	FBgn0031857:P02:TE01	2L:6770968-6770968:-|2L:6769838-6769838:-	1	0.71875	0.00049975	0.00233667	Heads
FBgn0031858	CG17378	FBgn0031858:P01:TE02	2L:6774042-6774042:+|2L:6778444-6778444:+	1	0.956272	0.00049975	0.00233667	Heads
FBgn0031858	CG17378	FBgn0031858:P02:TE01	2L:6775713-6775713:+|2L:6777975-6777975:+	0.321429	1	0.00049975	0.00233667	Heads
FBgn0032129	jp	FBgn0032129:P01:TE04	2L:9566750-9566750:-|2L:9547721-9547721:-	0.754902	0.504918	0.00049975	0.00233667	Heads
FBgn0032129	jp	FBgn0032129:P02:TE03	2L:9565438-9565438:-|2L:9548259-9548259:-	0.391213	0.663121	0.00049975	0.00233667	Heads
FBgn0032129	jp	FBgn0032129:P03:TE03	2L:9560426-9560426:-|2L:9548259-9548259:-	0.297071	0.654378	0.00049975	0.00233667	Heads
FBgn0032129	jp	FBgn0032129:P04:TE03	2L:9560181-9560181:-|2L:9548259-9548259:-	0.104603	0.833333	0.00049975	0.00233667	Heads
FBgn0032129	jp	FBgn0032129:P05:TE03	2L:9551017-9551017:-|2L:9548259-9548259:-	0.177824	0.904255	0.00049975	0.00233667	Heads
FBgn0032135	GlcAT-S	FBgn0032135:P01:TE01	2L:9613415-9613415:+|2L:9616506-9616506:+	1	1	0.00049975	0.00233667	Heads
FBgn0032135	GlcAT-S	FBgn0032135:P02:TE03	2L:9616837-9616837:+|2L:9623109-9623109:+	1	0.903654	0.00049975	0.00233667	Heads
FBgn0032382	Mal-B2	FBgn0032382:P02:TE01	2L:11850308-11850308:+|2L:11852571-11852571:+	0.915	0.953125	0.0174913	0.051638	Heads
FBgn0032454	CG5787	FBgn0032454:P02:TE02	2L:12712470-12712470:-|2L:12708793-12708793:-	1	0.666667	0.0129935	0.0417821	Heads
FBgn0032614	CG13284	FBgn0032614:P01:TE01	2L:16848716-16848716:-|2L:16843210-16843210:-	0.948148	1	0.003998	0.0149063	Heads
FBgn0032746	CG10470	FBgn0032746:P01:TE01	2L:19045356-19045356:+|2L:19049076-19049076:+	1	1	0.00049975	0.00233667	Heads
FBgn0032746	CG10470	FBgn0032746:P02:TE02	2L:19049077-19049077:+|2L:19049843-19049843:+	1	1	0.00049975	0.00233667	Heads
FBgn0033062	Ars2	FBgn0033062:P01:TE02	2R:6085625-6085625:-|2R:6080829-6080829:-	1	0.762205	0.0009995	0.00432284	Heads
FBgn0033196	CG1358	FBgn0033196:P01:TE02	2R:7620711-7620711:-|2R:7595243-7595243:-	0.797872	1	0.00049975	0.00233667	Heads
FBgn0033212	LRR	FBgn0033212:P01:TE03	2R:7698902-7698902:-|2R:7676541-7676541:-	1	0.594828	0.0169915	0.0506816	Heads
FBgn0033446	CG1648	FBgn0033446:P01:TE02	2R:9820053-9820053:-|2R:9810975-9810975:-	0.991189	0.723473	0.00049975	0.00233667	Heads
FBgn0033446	CG1648	FBgn0033446:P02:TE01	2R:9812774-9812774:-|2R:9811320-9811320:-	0.252174	0.935484	0.00049975	0.00233667	Heads
FBgn0033504	CAP	FBgn0033504:P03:TE01	2R:10278737-10278737:+|2R:10284514-10284514:+	0.219178	0.888889	0.00049975	0.00233667	Heads
FBgn0033504	CAP	FBgn0033504:P05:TE03	2R:10287867-10287867:+|2R:10306739-10306739:+	0.472222	0.935275	0.00049975	0.00233667	Heads
FBgn0033504	CAP	FBgn0033504:P08:TE03	2R:10303002-10303002:+|2R:10306739-10306739:+	0.29085	0.912821	0.00049975	0.00233667	Heads
FBgn0033544	CG7220	FBgn0033544:P02:TE01	2R:10731529-10731529:+|2R:10737425-10737425:+	0.114525	0.582938	0.00249875	0.00978018	Heads
FBgn0033987	ckn	FBgn0033987:P02:TE03	2R:14965685-14965685:+|2R:14980795-14980795:+	0.55205	0.923483	0.00049975	0.00233667	Heads
FBgn0034145	CG5065	FBgn0034145:P02:TE01	2R:16608032-16608032:+|2R:16623939-16623939:+	0.179969	0.475207	0.00049975	0.00233667	Heads
FBgn0034145	CG5065	FBgn0034145:P03:TE01	2R:16609129-16609129:+|2R:16623939-16623939:+	0.28482	0.450495	0.00049975	0.00233667	Heads
FBgn0034145	CG5065	FBgn0034145:P04:TE01	2R:16611877-16611877:+|2R:16623939-16623939:+	0.101721	0.575221	0.00049975	0.00233667	Heads
FBgn0034420	CG10737	FBgn0034420:P02:TE02	2R:19164144-19164144:+|2R:19178223-19178360:+	0.795525	0.897302	0.00049975	0.00233667	Heads
FBgn0034420	CG10737	FBgn0034420:P03:TE01	2R:19170224-19170224:+|2R:19177082-19177082:+	0.764	0.591331	0.00049975	0.00233667	Heads
FBgn0034709	Swim	FBgn0034709:P01:TE03	2R:22202671-22202671:-|2R:22189759-22189759:-	0.528102	0.988095	0.0009995	0.00432284	Heads
FBgn0034718	wdp	FBgn0034718:P01:TE02	2R:22311937-22311937:-|2R:22298215-22298215:-	0.789809	0.775	0.0124938	0.0407815	Heads
FBgn0034718	wdp	FBgn0034718:P02:TE01	2R:22311306-22311306:-|2R:22298437-22298437:-	0.5	0.521739	0.0124938	0.0407815	Heads
FBgn0035049	Mmp1	FBgn0035049:P02:TE03	2R:24687377-24687377:-|2R:24671295-24671295:-	0.131514	1	0.00049975	0.00233667	Heads
FBgn0035049	Mmp1	FBgn0035049:P03:TE03	2R:24685090-24685090:-|2R:24671295-24671295:-	0.694789	0.838323	0.00049975	0.00233667	Heads
FBgn0035142	Hipk	FBgn0035142:P01:TE03	3L:543061-543061:+|3L:576047-576047:+	0.59375	0.633333	0.00049975	0.00233667	Heads
FBgn0035142	Hipk	FBgn0035142:P03:TE01	3L:569327-569327:+|3L:575106-575106:+	1	0.623188	0.00049975	0.00233667	Heads
FBgn0035253	CG7971	FBgn0035253:P02:TE07	3L:1664241-1664241:-|3L:1654239-1654239:-	0.775334	0.803746	0.00049975	0.00233667	Heads
FBgn0035400	CG11537	FBgn0035400:P02:TE05	3L:3139953-3139953:-|3L:3128035-3128035:-	0.808433	0.98	0.00049975	0.00233667	Heads
FBgn0035542	DOR	FBgn0035542:P01:TE03	3L:4407146-4407146:+|3L:4420764-4420764:+	0.198347	0.774194	0.0329835	0.0867196	Heads
FBgn0035542	DOR	FBgn0035542:P03:TE03	3L:4414666-4414667:+|3L:4420764-4420764:+	0.573347	0.735099	0.0329835	0.0867196	Heads
FBgn0035708	axed	FBgn0035708:P01:TE01	3L:6609326-6609326:+|3L:6618180-6618180:+	1	1	0.00049975	0.00233667	Heads
FBgn0035708	axed	FBgn0035708:P02:TE02	3L:6609578-6609578:+|3L:6619113-6619154:+	0.909091	1	0.00049975	0.00233667	Heads
FBgn0035879	GAPcenA	FBgn0035879:P01:TE02	3L:8346562-8346562:+|3L:8352279-8352355:+	0.995885	0.672222	0.00149925	0.00617548	Heads
FBgn0035879	GAPcenA	FBgn0035879:P02:TE01	3L:8347542-8347542:+|3L:8351724-8351822:+	0.125926	0.944444	0.00149925	0.00617548	Heads
FBgn0035988	CG3982	FBgn0035988:P01:TE02	3L:9426677-9426677:-|3L:9414989-9414989:-	1	0.9375	0.00049975	0.00233667	Heads
FBgn0035988	CG3982	FBgn0035988:P02:TE01	3L:9417388-9417388:-|3L:9415756-9415756:-	0.99854	1	0.00049975	0.00233667	Heads
FBgn0036007	path	FBgn0036007:P01:TE02	3L:9505328-9505328:-|3L:9494859-9494859:-	0.993031	0.974359	0.00049975	0.00233667	Heads
FBgn0036007	path	FBgn0036007:P02:TE01	3L:9497366-9497366:-|3L:9495594-9495594:-	1	0.529412	0.00049975	0.00233667	Heads
FBgn0036134	FoxK	FBgn0036134:P01:TE03	3L:11120783-11120783:-|3L:11114170-11114170:-	0.951835	0.924276	0.0109945	0.0361606	Heads
FBgn0036180	Duba	FBgn0036180:P01:TE02	3L:11609465-11609465:-|3L:11605375-11605375:-	1	0.786058	0.00049975	0.00233667	Heads
FBgn0036180	Duba	FBgn0036180:P02:TE01	3L:11608285-11608285:-|3L:11605790-11605790:-	0.75	1	0.00049975	0.00233667	Heads
FBgn0036211	CG5946	FBgn0036211:P02:TE01	3L:11819956-11819956:-|3L:11816984-11816984:-	0.903353	0.987069	0.0364818	0.0936401	Heads
FBgn0036369	CG10089	FBgn0036369:P01:TE02	3L:13474787-13474787:-|3L:13465538-13465540:-	1	1	0.00049975	0.00233667	Heads
FBgn0036369	CG10089	FBgn0036369:P02:TE01	3L:13474543-13474543:-|3L:13468021-13468021:-	1	1	0.00049975	0.00233667	Heads
FBgn0036663	CG9674	FBgn0036663:P01:TE03	3L:16807731-16807731:-|3L:16787562-16787574:-	0.907407	0.867847	0.00049975	0.00233667	Heads
FBgn0036663	CG9674	FBgn0036663:P02:TE01	3L:16800189-16800189:-|3L:16788250-16788250:-	0.546875	0.518519	0.00049975	0.00233667	Heads
FBgn0036862	Gbs-76A	FBgn0036862:P02:TE02	3L:19288569-19288569:-|3L:19281599-19281599:-	0.439394	1	0.00149925	0.00617548	Heads
FBgn0036875	CG9449	FBgn0036875:P01:TE01	3L:19497723-19497723:-|3L:19492271-19492271:-	1	1	0.00049975	0.00233667	Heads
FBgn0036875	CG9449	FBgn0036875:P03:TE02	3L:19496704-19496704:-|3L:19492054-19492054:-	1	1	0.00049975	0.00233667	Heads
FBgn0036928	Tom20	FBgn0036928:P01:TE01	3L:20000627-20000627:+|3L:20002307-20002307:+	1	1	0.00049975	0.00233667	Heads
FBgn0036928	Tom20	FBgn0036928:P02:TE02	3L:20001089-20001089:+|3L:20002540-20002540:+	1	1	0.00049975	0.00233667	Heads
FBgn0036967	SCCRO4	FBgn0036967:P01:TE02	3L:20302432-20302432:+|3L:20309511-20309511:+	0.857143	1	0.0129935	0.0417821	Heads
FBgn0037070	CG11309	FBgn0037070:P02:TE01	3L:21304045-21304045:-|3L:21302422-21302422:-	0.462185	1	0.00049975	0.00233667	Heads
FBgn0037084	Syx6	FBgn0037084:P02:TE02	2R:11219935-11219935:+|2R:11222338-11222480:+	0.615599	1	0.00049975	0.00233667	Heads
FBgn0037120	CG11247	FBgn0037120:P02:TE02	3L:21728673-21728673:-|3L:21724324-21724327:-	1	0.89645	0.0164918	0.0498789	Heads
FBgn0037138	P5CDh1	FBgn0037138:P01:TE01	3L:21841356-21841356:-|3L:21836888-21836891:-	0.878205	0.774011	0.0174913	0.051638	Heads
FBgn0037606	CG8032	FBgn0037606:P02:TE02	3R:8664326-8664326:+|3R:8667824-8667824:+	0.846154	1	0.035982	0.0926323	Heads
FBgn0037686	RpL34b	FBgn0037686:P03:TE01	3R:9401020-9401020:-|3R:9400370-9400370:-	0.399911	1	0.00049975	0.00233667	Heads
FBgn0037697	GstZ2	FBgn0037697:P03:TE01	3R:9458846-9458846:-|3R:9457447-9457592:-	0.849057	1	0.00049975	0.00233667	Heads
FBgn0037715	CG9399	FBgn0037715:P04:TE02	3R:9573615-9573615:-|3R:9572215-9572215:-	0.991414	0.840291	0.00249875	0.00978018	Heads
FBgn0037912	sea	FBgn0037912:P01:TE01	3R:11567054-11567054:-|3R:11564059-11564059:-	1	1	0.00049975	0.00233667	Heads
FBgn0037912	sea	FBgn0037912:P02:TE02	3R:11563292-11563292:-|3R:11559878-11559878:-	0.115237	1	0.00049975	0.00233667	Heads
FBgn0037912	sea	FBgn0037912:P03:TE02	3R:11562296-11562296:-|3R:11559878-11559878:-	0.884763	1	0.00049975	0.00233667	Heads
FBgn0038130	CG8630	FBgn0038130:P01:TE01	3R:13279722-13279722:+|3R:13284527-13284527:+	1	1	0.0009995	0.00432284	Heads
FBgn0038130	CG8630	FBgn0038130:P02:TE02	3R:13279863-13279863:+|3R:13284697-13284788:+	1	1	0.0009995	0.00432284	Heads
FBgn0038167	Lkb1	FBgn0038167:P01:TE01	3R:13676550-13676550:+|3R:13679430-13679430:+	0.203704	0.846154	0.0334833	0.0875016	Heads
FBgn0038167	Lkb1	FBgn0038167:P02:TE02	3R:13676682-13676682:+|3R:13679588-13679588:+	0.965812	0.567839	0.0334833	0.0875016	Heads
FBgn0038233	HtrA2	FBgn0038233:P01:TE01	3R:14511712-14511712:-|3R:14509895-14509895:-	1	1	0.00049975	0.00233667	Heads
FBgn0038233	HtrA2	FBgn0038233:P02:TE02	3R:14511460-14511460:-|3R:14508988-14508988:-	1	1	0.00049975	0.00233667	Heads
FBgn0038504	Sur-8	FBgn0038504:P01:TE04	3R:17402515-17402515:-|3R:17395200-17395200:-	0.824742	0.851064	0.0009995	0.00432284	Heads
FBgn0038603	PKD	FBgn0038603:P01:TE02	3R:18314407-18314407:-|3R:18303280-18303388:-	0.98818	0.878151	0.003998	0.0149063	Heads
FBgn0038659	EndoA	FBgn0038659:P02:TE05	3R:18906732-18906733:+|3R:18910348-18910397:+	0.528759	0.864686	0.0069965	0.0244031	Heads
FBgn0038683	CG11779	FBgn0038683:P01:TE01	3R:19159878-19159878:-|3R:19154406-19154406:-	0.267606	1	0.0009995	0.00432284	Heads
FBgn0038683	CG11779	FBgn0038683:P02:TE01	3R:19157017-19157017:-|3R:19154406-19154406:-	0.140845	1	0.0009995	0.00432284	Heads
FBgn0038683	CG11779	FBgn0038683:P03:TE02	3R:19156812-19156812:-|3R:19154098-19154098:-	1	0.538071	0.0009995	0.00432284	Heads
FBgn0038745	CG4538	FBgn0038745:P01:TE03	3R:19903665-19903665:-|3R:19897373-19897373:-	0.915254	1	0.00049975	0.00233667	Heads
FBgn0038745	CG4538	FBgn0038745:P02:TE01	3R:19903235-19903235:-|3R:19898739-19898739:-	1	0.63311	0.00049975	0.00233667	Heads
FBgn0038826	Syp	FBgn0038826:P01:TE01	3R:20756730-20756730:+|3R:20805511-20805511:+	0.890511	1	0.00049975	0.00233667	Heads
FBgn0038826	Syp	FBgn0038826:P02:TE02	3R:20778896-20778896:+|3R:20808266-20808266:+	0.255814	0.55	0.00049975	0.00233667	Heads
FBgn0038826	Syp	FBgn0038826:P03:TE02	3R:20782984-20782984:+|3R:20808266-20808266:+	0.744186	0.711111	0.00049975	0.00233667	Heads
FBgn0038984	AdipoR	FBgn0038984:P02:TE03	3R:22547565-22547565:-|3R:22544115-22544118:-	0.151515	0.517241	0.0009995	0.00432284	Heads
FBgn0038984	AdipoR	FBgn0038984:P02:TE04	3R:22547565-22547565:-|3R:22543579-22543579:-	0.147368	0.482759	0.0009995	0.00432284	Heads
FBgn0038984	AdipoR	FBgn0038984:P03:TE01	3R:22547198-22547198:-|3R:22545559-22545559:-	1	0.7	0.0009995	0.00432284	Heads
FBgn0039064	CG4467	FBgn0039064:P01:TE02	3R:23248903-23248903:-|3R:23227728-23227728:-	0.760563	1	0.0244878	0.0694489	Heads
FBgn0039213	atl	FBgn0039213:P01:TE03	3R:24625672-24625672:+|3R:24634715-24634715:+	0.694079	1	0.00049975	0.00233667	Heads
FBgn0039266	CG11791	FBgn0039266:P01:TE02	3R:25049617-25049617:+|3R:25053074-25053074:+	0.360544	1	0.0269865	0.0745793	Heads
FBgn0039464	CG6330	FBgn0039464:P01:TE02	3R:26958491-26958491:-|3R:26949683-26949683:-	0.929204	0.961538	0.00049975	0.00233667	Heads
FBgn0039464	CG6330	FBgn0039464:P02:TE01	3R:26953254-26953254:-|3R:26950124-26950124:-	0.66129	0.506173	0.00049975	0.00233667	Heads
FBgn0039690	Gnpnat	FBgn0039690:P01:TE02	3R:29738276-29738276:+|3R:29742080-29742189:+	0.550725	0.520548	0.0169915	0.0506816	Heads
FBgn0039690	Gnpnat	FBgn0039690:P02:TE01	3R:29739844-29739844:+|3R:29741904-29741904:+	0.608434	0.782946	0.0169915	0.0506816	Heads
FBgn0039690	Gnpnat	FBgn0039690:P03:TE01	3R:29740352-29740352:+|3R:29741904-29741904:+	0.180723	0.909091	0.0169915	0.0506816	Heads
FBgn0039858	CycG	FBgn0039858:P03:TE01	3R:31609815-31609815:-|3R:31598804-31598804:-	0.325	0.507557	0.00349825	0.0133303	Heads
FBgn0039908	Asator	FBgn0039908:P02:TE06	4:483803-483803:-|4:471287-471287:-	0.953285	0.905687	0.00049975	0.00233667	Heads
FBgn0039908	Asator	FBgn0039908:P03:TE02	4:481970-481970:-|4:480763-480763:-	1	0.612245	0.00049975	0.00233667	Heads
FBgn0040076	primo-2	FBgn0040076:P01:TE01	3R:13711835-13711835:-|3R:13709940-13709940:-	1	1	0.009995	0.0331252	Heads
FBgn0040076	primo-2	FBgn0040076:P02:TE02	3R:13710823-13710823:-|3R:13709130-13709130:-	1	1	0.009995	0.0331252	Heads
FBgn0040297	Nhe2	FBgn0040297:P01:TE04	2L:21104569-21104569:+|2L:21134635-21134659:+	0.839744	0.912892	0.00049975	0.00233667	Heads
FBgn0040376	AANATL7	FBgn0040376:P01:TE02	X:2582447-2582478:+|X:2584094-2584094:+	0.918919	1	0.00049975	0.00233667	Heads
FBgn0040376	AANATL7	FBgn0040376:P02:TE01	X:2582705-2582705:+|X:2583745-2583745:+	1	0.875	0.00049975	0.00233667	Heads
FBgn0041188	Atx2	FBgn0041188:P01:TE01	3R:15408424-15408424:+|3R:15415979-15415984:+	0.892857	0.6	0.00049975	0.00233667	Heads
FBgn0041188	Atx2	FBgn0041188:P02:TE02	3R:15409452-15409452:+|3R:15417277-15417314:+	0.711538	1	0.00049975	0.00233667	Heads
FBgn0041188	Atx2	FBgn0041188:P03:TE01	3R:15410893-15410893:+|3R:15415979-15415984:+	0.107143	0.473684	0.00049975	0.00233667	Heads
FBgn0041582	tamo	FBgn0041582:P01:TE02	2R:24133551-24133551:-|2R:24126631-24126631:-	1	0.929319	0.00049975	0.00233667	Heads
FBgn0041582	tamo	FBgn0041582:P02:TE01	2R:24131839-24131839:-|2R:24127145-24127145:-	0.15625	1	0.00049975	0.00233667	Heads
FBgn0041585	olf186-F	FBgn0041585:P01:TE03	2R:17843443-17843443:+|2R:17860582-17860582:+	0.530303	0.897436	0.0334833	0.0875016	Heads
FBgn0041585	olf186-F	FBgn0041585:P02:TE02	2R:17850863-17850863:+|2R:17860284-17860430:+	1	0.466667	0.0334833	0.0875016	Heads
FBgn0041789	Pax	FBgn0041789:P01:TE02	2L:19426596-19426596:-|2L:19400754-19400754:-	0.290488	1	0.00049975	0.00233667	Heads
FBgn0041789	Pax	FBgn0041789:P02:TE02	2L:19423552-19423552:-|2L:19400754-19400754:-	0.254499	0.99	0.00049975	0.00233667	Heads
FBgn0041789	Pax	FBgn0041789:P03:TE02	2L:19416470-19416470:-|2L:19400754-19400754:-	0.115681	0.978261	0.00049975	0.00233667	Heads
FBgn0041789	Pax	FBgn0041789:P04:TE02	2L:19414477-19414477:-|2L:19400754-19400754:-	0.33162	0.914894	0.00049975	0.00233667	Heads
FBgn0041789	Pax	FBgn0041789:P06:TE01	2L:19404789-19404789:-|2L:19403040-19403062:-	0.95114	1	0.00049975	0.00233667	Heads
FBgn0042135	CG18812	FBgn0042135:P04:TE05	2R:7722655-7722655:-|2R:7716782-7716782:-	0.574634	0.519859	0.00049975	0.00233667	Heads
FBgn0042693	wrd	FBgn0042693:P03:TE04	3R:18172845-18172845:+|3R:18179713-18179795:+	0.32526	0.764228	0.00449775	0.0165556	Heads
FBgn0043841	vir-1	FBgn0043841:P02:TE01	2L:12421862-12421862:-|2L:12406995-12406995:-	0.953804	0.990926	0.00049975	0.00233667	Heads
FBgn0043841	vir-1	FBgn0043841:P03:TE04	2L:12404479-12404479:-|2L:12403247-12403271:-	0.806818	1	0.00049975	0.00233667	Heads
FBgn0044419	Pmi	FBgn0044419:P01:TE01	3L:5780052-5780052:+|3L:5781406-5781406:+	1	1	0.00049975	0.00233667	Heads
FBgn0044419	Pmi	FBgn0044419:P02:TE02	3L:5781538-5781538:+|3L:5785064-5785064:+	1	1	0.00049975	0.00233667	Heads
FBgn0045063	fdl	FBgn0045063:P01:TE04	2R:12507333-12507333:-|2R:12487379-12487379:-	0.750385	0.917137	0.0029985	0.0114766	Heads
FBgn0045063	fdl	FBgn0045063:P03:TE01	2R:12491379-12491379:-|2R:12488238-12488238:-	1	1	0.0029985	0.0114766	Heads
FBgn0045842	yuri	FBgn0045842:P02:TE02	2L:15264692-15264692:-|2L:15261210-15261210:-	1	1	0.00049975	0.00233667	Heads
FBgn0045842	yuri	FBgn0045842:P03:TE03	2L:15264227-15264227:-|2L:15257268-15257268:-	1	0.622951	0.00049975	0.00233667	Heads
FBgn0050035	Tret1-1	FBgn0050035:P02:TE02	2R:11672057-11672057:+|2R:11674782-11674782:+	0.234538	1	0.0144928	0.0452572	Heads
FBgn0050296	RIC-3	FBgn0050296:P03:TE02	2R:21018733-21018733:+|2R:21024918-21024925:+	0.324324	1	0.0314843	0.0840552	Heads
FBgn0050460	CG30460	FBgn0050460:P01:TE03	2R:17087633-17087633:-|2R:17066099-17066143:-	0.794872	0.632653	0.00049975	0.00233667	Heads
FBgn0050460	CG30460	FBgn0050460:P02:TE03	2R:17076149-17076149:-|2R:17066099-17066143:-	0.153846	0.75	0.00049975	0.00233667	Heads
FBgn0050460	CG30460	FBgn0050460:P03:TE01	2R:17073052-17073052:-|2R:17066547-17066547:-	0.494382	0.956522	0.00049975	0.00233667	Heads
FBgn0050460	CG30460	FBgn0050460:P04:TE01	2R:17071909-17071909:-|2R:17066547-17066547:-	0.41573	1	0.00049975	0.00233667	Heads
FBgn0051064	CG31064	FBgn0051064:P01:TE02	3R:27239085-27239085:-|3R:27229469-27229469:-	0.883562	0.889655	0.00049975	0.00233667	Heads
FBgn0051064	CG31064	FBgn0051064:P02:TE01	3R:27238114-27238114:-|3R:27230770-27230770:-	0.980488	0.979294	0.00049975	0.00233667	Heads
FBgn0051092	LpR2	FBgn0051092:P02:TE03	3R:25720117-25720117:-|3R:25698649-25698649:-	0.694842	0.799012	0.00049975	0.00233667	Heads
FBgn0051363	Jupiter	FBgn0051363:P02:TE04	3R:11604754-11604754:-|3R:11590387-11590387:-	0.382064	0.787342	0.00049975	0.00233667	Heads
FBgn0051363	Jupiter	FBgn0051363:P03:TE04	3R:11592244-11592244:-|3R:11590387-11590387:-	0.170762	1	0.00049975	0.00233667	Heads
FBgn0051908	CG31908	FBgn0051908:P01:TE01	2L:7027389-7027389:-|2L:7025044-7025047:-	0.4	1	0.005997	0.0211731	Heads
FBgn0051908	CG31908	FBgn0051908:P02:TE02	2L:7027287-7027287:-|2L:7024755-7024755:-	1	0.875	0.005997	0.0211731	Heads
FBgn0052103	CG32103	FBgn0052103:P01:TE05	3L:12414842-12414842:-|3L:12402157-12402157:-	0.798995	0.473214	0.00049975	0.00233667	Heads
FBgn0052103	CG32103	FBgn0052103:P02:TE04	3L:12408650-12408650:-|3L:12402609-12402733:-	0.757282	0.614173	0.00049975	0.00233667	Heads
FBgn0052264	CG32264	FBgn0052264:P04:TE01	3L:3787960-3787960:-|3L:3716557-3717002:-	0.383721	0.916667	0.0089955	0.0302767	Heads
FBgn0052425	CG32425	FBgn0052425:P01:TE03	3L:20497324-20497324:+|3L:20514107-20514107:+	0.872832	0.961783	0.00049975	0.00233667	Heads
FBgn0052425	CG32425	FBgn0052425:P03:TE01	3L:20509901-20509901:+|3L:20511058-20511118:+	0.996764	0.965517	0.00049975	0.00233667	Heads
FBgn0052451	SPoCk	FBgn0052451:P01:TE06	3L:22749445-22749445:+|3L:22787631-22787631:+	0.942177	0.602174	0.00049975	0.00233667	Heads
FBgn0052451	SPoCk	FBgn0052451:P02:TE01	3L:22759978-22759978:+|3L:22784914-22784914:+	0.125	1	0.00049975	0.00233667	Heads
FBgn0052451	SPoCk	FBgn0052451:P03:TE02	3L:22773537-22773537:+|3L:22785235-22785235:+	0.469697	0.902116	0.00049975	0.00233667	Heads
FBgn0052451	SPoCk	FBgn0052451:P04:TE02	3L:22774038-22774038:+|3L:22785235-22785235:+	0.480716	0.985876	0.00049975	0.00233667	Heads
FBgn0053113	Rtnl1	FBgn0053113:P01:TE03	2L:5009720-5009720:-|2L:4992703-4992809:-	0.470825	0.455253	0.00049975	0.00233667	Heads
FBgn0053113	Rtnl1	FBgn0053113:P03:TE03	2L:5004928-5004928:-|2L:4992703-4992809:-	0.5	0.600242	0.00049975	0.00233667	Heads
FBgn0053113	Rtnl1	FBgn0053113:P04:TE01	2L:5000370-5000370:-|2L:4993642-4993642:-	0.345865	0.943052	0.00049975	0.00233667	Heads
FBgn0053523	CG33523	FBgn0053523:P02:TE03	3L:5926872-5926872:+|3L:5930416-5930419:+	0.717172	0.503546	0.00649675	0.0227518	Heads
FBgn0053523	CG33523	FBgn0053523:P03:TE02	3L:5927783-5927783:+|3L:5930120-5930262:+	0.284722	1	0.00649675	0.0227518	Heads
FBgn0083228	Frq2	FBgn0083228:P02:TE02	X:18186156-18186156:+|X:18204296-18204403:+	0.920792	0.914754	0.025987	0.0720473	Heads
FBgn0085421	Epac	FBgn0085421:P01:TE02	2R:6798941-6798941:-|2R:6759716-6759716:-	0.989848	1	0.00049975	0.00233667	Heads
FBgn0085421	Epac	FBgn0085421:P02:TE01	2R:6789023-6789023:-|2R:6761914-6761914:-	0.761905	0.987654	0.00049975	0.00233667	Heads
FBgn0085421	Epac	FBgn0085421:P03:TE01	2R:6776910-6776910:-|2R:6761914-6761914:-	0.234921	0.986667	0.00049975	0.00233667	Heads
FBgn0085443	spri	FBgn0085443:P01:TE04	X:10585422-10585422:-|X:10490057-10490070:-	0.266055	0.805556	0.001999	0.00796837	Heads
FBgn0085443	spri	FBgn0085443:P02:TE04	X:10557362-10557362:-|X:10490057-10490070:-	0.247706	1	0.001999	0.00796837	Heads
FBgn0085443	spri	FBgn0085443:P03:TE04	X:10546754-10546754:-|X:10490057-10490070:-	0.431193	0.824561	0.001999	0.00796837	Heads
FBgn0085443	spri	FBgn0085443:P04:TE03	X:10493736-10493736:-|X:10490469-10490469:-	0.818182	0.818182	0.001999	0.00796837	Heads
FBgn0085446	CG34417	FBgn0085446:P01:TE01	X:6540772-6540772:+|X:6555327-6555439:+	0.122699	0.754717	0.00049975	0.00233667	Heads
FBgn0085446	CG34417	FBgn0085446:P02:TE01	X:6546120-6546120:+|X:6555327-6555439:+	0.877301	0.85119	0.00049975	0.00233667	Heads
FBgn0085446	CG34417	FBgn0085446:P03:TE04	X:6571924-6571924:+|X:6589173-6589208:+	0.620915	0.92233	0.00049975	0.00233667	Heads
FBgn0085447	sif	FBgn0085447:P01:TE02	3L:5657914-5657914:+|3L:5749663-5749663:+	1	0.533333	0.0194903	0.0569563	Heads
FBgn0085447	sif	FBgn0085447:P02:TE01	3L:5678541-5678541:+|3L:5749471-5749471:+	0.543478	1	0.0194903	0.0569563	Heads
FBgn0086358	Tab2	FBgn0086358:P01:TE01	2R:19292530-19292530:+|2R:19304024-19304024:+	0.895161	0.792857	0.005997	0.0211731	Heads
FBgn0086358	Tab2	FBgn0086358:P02:TE02	2R:19298244-19298244:+|2R:19304641-19304646:+	0.395833	0.59375	0.005997	0.0211731	Heads
FBgn0086361	alph	FBgn0086361:P01:TE04	3R:29591832-29591832:+|3R:29599231-29599231:+	1	0.816667	0.00049975	0.00233667	Heads
FBgn0086361	alph	FBgn0086361:P02:TE01	3R:29593095-29593095:+|3R:29594639-29594639:+	1	0.571429	0.00049975	0.00233667	Heads
FBgn0086370	sra	FBgn0086370:P01:TE02	3R:16187000-16187000:+|3R:16197584-16197584:+	1	1	0.00049975	0.00233667	Heads
FBgn0086370	sra	FBgn0086370:P02:TE01	3R:16194579-16194579:+|3R:16197085-16197085:+	1	1	0.00049975	0.00233667	Heads
FBgn0086686	l(3)L1231	FBgn0086686:P01:TE01	3R:14655716-14655716:-|3R:14643914-14643932:-	0.818966	0.979381	0.00049975	0.00233667	Heads
FBgn0086686	l(3)L1231	FBgn0086686:P02:TE03	3R:14655197-14655197:-|3R:14642673-14642673:-	1	0.478261	0.00049975	0.00233667	Heads
FBgn0243516	Vrp1	FBgn0243516:P01:TE03	2R:22122562-22122562:-|2R:22105964-22106108:-	0.961538	0.559105	0.003998	0.0149063	Heads
FBgn0243516	Vrp1	FBgn0243516:P03:TE02	2R:22116342-22116342:-|2R:22107582-22107582:-	0.307018	0.945946	0.003998	0.0149063	Heads
FBgn0250823	gish	FBgn0250823:P03:TE03	3R:16280890-16280890:+|3R:16302721-16302721:+	0.401891	0.534591	0.00049975	0.00233667	Heads
FBgn0250823	gish	FBgn0250823:P04:TE01	3R:16289295-16289295:+|3R:16297960-16297960:+	0.911765	1	0.00049975	0.00233667	Heads
FBgn0259111	Ndae1	FBgn0259111:P01:TE04	2L:7245430-7245430:-|2L:7223329-7223329:-	0.942857	0.478261	0.00049975	0.00233667	Heads
FBgn0259111	Ndae1	FBgn0259111:P02:TE01	2L:7240503-7240503:-|2L:7226463-7226463:-	0.834951	0.562092	0.00049975	0.00233667	Heads
FBgn0259168	mnb	FBgn0259168:P01:TE02	X:17887222-17887222:-|X:17864861-17864861:-	1	0.47619	0.001999	0.00796837	Heads
FBgn0259168	mnb	FBgn0259168:P02:TE03	X:17875040-17875040:-|X:17862685-17862698:-	0.871795	1	0.001999	0.00796837	Heads
FBgn0259214	PMCA	FBgn0259214:P01:TE03	4:358917-358917:-|4:348702-348708:-	0.698413	0.846154	0.00049975	0.00233667	Heads
FBgn0259214	PMCA	FBgn0259214:P02:TE13	4:358657-358657:-|4:328817-328817:-	0.999598	0.71269	0.00049975	0.00233667	Heads
FBgn0259243	Pka-R1	FBgn0259243:P02:TE06	3L:20818966-20818966:+|3L:20836122-20836122:+	0.213566	0.978992	0.0009995	0.00432284	Heads
FBgn0259243	Pka-R1	FBgn0259243:P03:TE06	3L:20820332-20820332:+|3L:20836122-20836122:+	0.306141	0.994048	0.0009995	0.00432284	Heads
FBgn0259246	brp	FBgn0259246:P01:TE01	2R:9503766-9503766:+|2R:9526788-9526788:+	0.977273	0.52439	0.0129935	0.0417821	Heads
FBgn0259246	brp	FBgn0259246:P02:TE02	2R:9516452-9516452:+|2R:9538163-9538280:+	0.428571	0.648649	0.0129935	0.0417821	Heads
FBgn0259481	Mob2	FBgn0259481:P01:TE04	3L:11562233-11562233:-|3L:11522714-11522714:-	0.276923	0.758621	0.00049975	0.00233667	Heads
FBgn0259481	Mob2	FBgn0259481:P02:TE04	3L:11558739-11558739:-|3L:11522714-11522714:-	0.672028	0.868112	0.00049975	0.00233667	Heads
FBgn0259481	Mob2	FBgn0259481:P03:TE02	3L:11553112-11553112:-|3L:11524297-11524297:-	0.372361	0.621795	0.00049975	0.00233667	Heads
FBgn0259481	Mob2	FBgn0259481:P04:TE02	3L:11534478-11534478:-|3L:11524297-11524297:-	0.159309	0.721739	0.00049975	0.00233667	Heads
FBgn0259714	DIP-epsilon	FBgn0259714:P01:TE02	2L:6411326-6411326:-|2L:6377772-6377772:-	1	1	0.00049975	0.00233667	Heads
FBgn0259714	DIP-epsilon	FBgn0259714:P02:TE01	2L:6385512-6385512:-|2L:6378790-6378790:-	1	1	0.00049975	0.00233667	Heads
FBgn0259720	CG42374	FBgn0259720:P02:TE01	3L:19264405-19264405:+|3L:19266838-19266838:+	0.96875	0.93	0.0149925	0.0463161	Heads
FBgn0259994	OtopLa	FBgn0259994:P01:TE02	X:5648487-5648487:-|X:5628072-5628222:-	0.905136	0.892405	0.00049975	0.00233667	Heads
FBgn0260003	Dys	FBgn0260003:P02:TE02	3R:19487090-19487090:+|3R:19595392-19595392:+	0.439655	1	0.00049975	0.00233667	Heads
FBgn0260003	Dys	FBgn0260003:P03:TE03	3R:19509261-19509261:+|3R:19597397-19597397:+	1	0.6	0.00049975	0.00233667	Heads
FBgn0260003	Dys	FBgn0260003:P04:TE02	3R:19569211-19569211:+|3R:19595392-19595392:+	0.525862	1	0.00049975	0.00233667	Heads
FBgn0260632	dl	FBgn0260632:P01:TE02	2L:17450364-17450364:-|2L:17436831-17436831:-	0.485714	0.883117	0.00049975	0.00233667	Heads
FBgn0260632	dl	FBgn0260632:P02:TE02	2L:17448510-17448510:-|2L:17436831-17436831:-	0.492857	0.565574	0.00049975	0.00233667	Heads
FBgn0260632	dl	FBgn0260632:P03:TE01	2L:17445567-17445567:-|2L:17438647-17438647:-	0.802548	0.988235	0.00049975	0.00233667	Heads
FBgn0260635	Diap1	FBgn0260635:P02:TE02	3L:16050671-16050671:-|3L:16038411-16038411:-	0.257882	1	0.0089955	0.0302767	Heads
FBgn0260753	Pdfr	FBgn0260753:P01:TE01	X:2552207-2552207:+|X:2577005-2577005:+	1	0.733333	0.00049975	0.00233667	Heads
FBgn0260753	Pdfr	FBgn0260753:P02:TE02	X:2554104-2554104:+|X:2578640-2578640:+	0.961661	1	0.00049975	0.00233667	Heads
FBgn0260964	Vmat	FBgn0260964:P01:TE02	2R:13534251-13534251:-|2R:13517988-13517988:-	0.216216	0.727273	0.00149925	0.00617548	Heads
FBgn0260964	Vmat	FBgn0260964:P02:TE02	2R:13532989-13532989:-|2R:13517988-13517988:-	0.648649	0.774194	0.00149925	0.00617548	Heads
FBgn0260964	Vmat	FBgn0260964:P03:TE01	2R:13529875-13529875:-|2R:13518240-13518240:-	0.959184	0.903846	0.00149925	0.00617548	Heads
FBgn0261277	rtv	FBgn0261277:P01:TE02	X:11153802-11153802:-|X:11152387-11152387:-	1	1	0.00649675	0.0227518	Heads
FBgn0261277	rtv	FBgn0261277:P02:TE01	X:11153574-11153574:-|X:11152846-11152846:-	1	1	0.00649675	0.0227518	Heads
FBgn0261555	CG42673	FBgn0261555:P01:TE02	3L:9547221-9547221:+|3L:9594509-9594509:+	0.762075	0.838583	0.00049975	0.00233667	Heads
FBgn0261565	Lmpt	FBgn0261565:P03:TE01	3L:16899416-16899416:+|3L:16907156-16907156:+	1	0.815789	0.00049975	0.00233667	Heads
FBgn0261565	Lmpt	FBgn0261565:P04:TE04	3L:16911267-16911267:+|3L:16922487-16922496:+	0.549963	0.894103	0.00049975	0.00233667	Heads
FBgn0261565	Lmpt	FBgn0261565:P05:TE04	3L:16916255-16916256:+|3L:16922487-16922496:+	0.250925	0.8475	0.00049975	0.00233667	Heads
FBgn0261625	GLS	FBgn0261625:P02:TE01	2R:12676594-12676594:-|2R:12671076-12671076:-	1	0.916667	0.00049975	0.00233667	Heads
FBgn0261625	GLS	FBgn0261625:P03:TE02	2R:12675418-12675418:-|2R:12670607-12670607:-	0.893591	1	0.00049975	0.00233667	Heads
FBgn0261673	nemy	FBgn0261673:P01:TE02	2R:12670219-12670219:-|2R:12659498-12659590:-	0.161111	0.852941	0.00049975	0.00233667	Heads
FBgn0261673	nemy	FBgn0261673:P02:TE02	2R:12665799-12665799:-|2R:12659498-12659590:-	0.838889	0.974194	0.00049975	0.00233667	Heads
FBgn0261673	nemy	FBgn0261673:P03:TE01	2R:12661750-12661750:-|2R:12660000-12660000:-	0.97619	1	0.00049975	0.00233667	Heads
FBgn0261788	Ank2	FBgn0261788:P02:TE01	3L:7716324-7716324:-|3L:7708921-7708921:-	1	0.863309	0.00049975	0.00233667	Heads
FBgn0261788	Ank2	FBgn0261788:P03:TE02	3L:7713647-7713647:-|3L:7704819-7704819:-	0.981427	0.951659	0.00049975	0.00233667	Heads
FBgn0261788	Ank2	FBgn0261788:P04:TE04	3L:7695654-7695654:-|3L:7655390-7655390:-	0.965278	0.954015	0.00049975	0.00233667	Heads
FBgn0261802	CG42748	FBgn0261802:P01:TE02	2L:22134334-22134334:+|2L:22159738-22159738:+	1	0.902439	0.00049975	0.00233667	Heads
FBgn0261802	CG42748	FBgn0261802:P03:TE05	2L:22153576-22153576:+|2L:22165966-22166067:+	1	0.512195	0.00049975	0.00233667	Heads
FBgn0261822	Bsg	FBgn0261822:P02:TE03	2L:8088305-8088305:+|2L:8109345-8109458:+	0.519784	0.866567	0.00049975	0.00233667	Heads
FBgn0261854	aPKC	FBgn0261854:P02:TE05	2R:14958456-14958456:-|2R:14944459-14944459:-	0.644776	0.813559	0.001999	0.00796837	Heads
FBgn0261873	sdt	FBgn0261873:P04:TE02	X:8230615-8230615:+|X:8239306-8239427:+	0.775148	0.459649	0.0029985	0.0114766	Heads
FBgn0261873	sdt	FBgn0261873:P04:TE03	X:8230615-8230615:+|X:8240474-8240479:+	0.745763	0.540351	0.0029985	0.0114766	Heads
FBgn0262169	magu	FBgn0262169:P01:TE02	2R:10052542-10052542:+|2R:10063712-10063712:+	0.692042	1	0.005997	0.0211731	Heads
FBgn0262508	CG43078	FBgn0262508:P02:TE01	3L:8583577-8583577:+|3L:8596306-8596306:+	0.95122	0.5	0.00049975	0.00233667	Heads
FBgn0262508	CG43078	FBgn0262508:P03:TE03	3L:8585502-8585502:+|3L:8599617-8599626:+	0.315	0.954545	0.00049975	0.00233667	Heads
FBgn0262508	CG43078	FBgn0262508:P04:TE03	3L:8590191-8590191:+|3L:8599617-8599626:+	0.29	1	0.00049975	0.00233667	Heads
FBgn0262518	Rab8	FBgn0262518:P01:TE03	3L:19871078-19871078:-|3L:19867489-19867489:-	1	0.895238	0.00049975	0.00233667	Heads
FBgn0262518	Rab8	FBgn0262518:P02:TE02	3L:19869558-19869558:-|3L:19868037-19868037:-	1	1	0.00049975	0.00233667	Heads
FBgn0262593	Shab	FBgn0262593:P01:TE02	3L:2895018-2895018:+|3L:2953560-2953817:+	0.95614	0.939655	0.00049975	0.00233667	Heads
FBgn0262593	Shab	FBgn0262593:P02:TE01	3L:2896744-2896744:+|3L:2946408-2946408:+	1	0.454545	0.00049975	0.00233667	Heads
FBgn0262617	CG43143	FBgn0262617:P02:TE03	3R:10284591-10284591:+|3R:10300844-10301043:+	0.377358	0.740741	0.0349825	0.090328	Heads
FBgn0262699	fzr	FBgn0262699:P01:TE02	X:4679537-4679537:-|X:4667291-4667291:-	1	1	0.00049975	0.00233667	Heads
FBgn0262699	fzr	FBgn0262699:P02:TE01	X:4677533-4677533:-|X:4667867-4667867:-	1	1	0.00049975	0.00233667	Heads
FBgn0262738	norpA	FBgn0262738:P02:TE02	X:4347919-4347919:+|X:4362465-4362584:+	0.870504	0.668508	0.00149925	0.00617548	Heads
FBgn0262743	Fs(2)Ket	FBgn0262743:P01:TE02	2L:20734610-20734610:+|2L:20749865-20749865:+	0.25	0.909091	0.0009995	0.00432284	Heads
FBgn0262743	Fs(2)Ket	FBgn0262743:P02:TE01	2L:20734912-20734912:+|2L:20739764-20739764:+	1	0.472727	0.0009995	0.00432284	Heads
FBgn0262975	cnc	FBgn0262975:P01:TE04	3R:23226711-23226711:-|3R:23186394-23186413:-	0.453165	0.60473	0.0049975	0.0180872	Heads
FBgn0262975	cnc	FBgn0262975:P02:TE04	3R:23221961-23221961:-|3R:23186394-23186413:-	0.124051	1	0.0049975	0.0180872	Heads
FBgn0262975	cnc	FBgn0262975:P06:TE06	3R:23191120-23191154:-|3R:23185643-23185643:-	0.451777	0.473404	0.0049975	0.0180872	Heads
FBgn0262975	cnc	FBgn0262975:P07:TE03	3R:23189280-23189280:-|3R:23186716-23186943:-	0.181818	1	0.0049975	0.0180872	Heads
FBgn0263006	SERCA	FBgn0263006:P02:TE07	2R:23935680-23935680:-|2R:23926912-23926912:-	0.905915	0.937109	0.00049975	0.00233667	Heads
FBgn0263006	SERCA	FBgn0263006:P04:TE05	2R:23933740-23933740:-|2R:23927979-23927979:-	0.164975	0.532787	0.00049975	0.00233667	Heads
FBgn0263006	SERCA	FBgn0263006:P05:TE05	2R:23933444-23933444:-|2R:23927979-23927979:-	0.751269	0.502547	0.00049975	0.00233667	Heads
FBgn0263077	CG43340	FBgn0263077:P05:TE03	2R:7639118-7639118:+|2R:7649899-7649899:+	0.578431	0.830986	0.0009995	0.00432284	Heads
FBgn0263120	Acsl	FBgn0263120:P01:TE04	2R:8665814-8665814:+|2R:8682791-8682791:+	0.107627	0.629167	0.00049975	0.00233667	Heads
FBgn0263120	Acsl	FBgn0263120:P02:TE04	2R:8666172-8666172:+|2R:8682791-8682791:+	0.766928	0.598776	0.00049975	0.00233667	Heads
FBgn0263120	Acsl	FBgn0263120:P06:TE02	2R:8676294-8676294:+|2R:8682227-8682339:+	0.557034	0.483498	0.00049975	0.00233667	Heads
FBgn0263220	Hk	FBgn0263220:P01:TE04	X:10261334-10261334:-|X:10234626-10234628:-	0.714286	0.75	0.0049975	0.0180872	Heads
FBgn0263220	Hk	FBgn0263220:P02:TE02	X:10256629-10256629:-|X:10237312-10237312:-	1	0.683333	0.0049975	0.0180872	Heads
FBgn0263231	bel	FBgn0263231:P01:TE02	3R:8660761-8660761:-|3R:8655588-8655588:-	0.583333	0.636364	0.00049975	0.00233667	Heads
FBgn0263231	bel	FBgn0263231:P02:TE04	3R:8660422-8660422:-|3R:8654976-8654976:-	1	0.840391	0.00049975	0.00233667	Heads
FBgn0263256	CG43394	FBgn0263256:P02:TE01	2L:8148949-8148949:+|2L:8155603-8155603:+	0.978632	0.950207	0.013993	0.0440144	Heads
FBgn0263346	CG43427	FBgn0263346:P03:TE04	3R:4706147-4706147:+|3R:4711945-4711945:+	0.673961	0.728132	0.00049975	0.00233667	Heads
FBgn0263391	hts	FBgn0263391:P02:TE04	2R:19424114-19424114:-|2R:19397745-19397753:-	0.147757	0.504505	0.00049975	0.00233667	Heads
FBgn0263391	hts	FBgn0263391:P03:TE01	2R:19411496-19411496:-|2R:19409389-19409389:-	1	1	0.00049975	0.00233667	Heads
FBgn0263391	hts	FBgn0263391:P04:TE02	2R:19411361-19411361:-|2R:19409238-19409238:-	0.309804	0.51634	0.00049975	0.00233667	Heads
FBgn0263391	hts	FBgn0263391:P04:TE06	2R:19411361-19411361:-|2R:19396971-19396971:-	0.153209	0.48366	0.00049975	0.00233667	Heads
FBgn0263397	Ih	FBgn0263397:P01:TE01	2R:14276131-14276131:+|2R:14298784-14298895:+	0.46748	1	0.003998	0.0149063	Heads
FBgn0263873	sick	FBgn0263873:P02:TE02	2L:19918162-19918162:+|2L:19958424-19958424:+	0.384058	1	0.033983	0.0885401	Heads
FBgn0263980	CG43729	FBgn0263980:P01:TE01	2R:15401097-15401097:+|2R:15463846-15463846:+	0.833333	0.666667	0.00049975	0.00233667	Heads
FBgn0263980	CG43729	FBgn0263980:P03:TE03	2R:15425229-15425229:+|2R:15471884-15471884:+	0.755906	0.979592	0.00049975	0.00233667	Heads
FBgn0263987	spoon	FBgn0263987:P04:TE05	X:5418570-5418570:-|X:5412971-5412971:-	0.239726	0.795455	0.029985	0.0810532	Heads
FBgn0264087	Slob	FBgn0264087:P01:TE03	2L:7675078-7675078:-|2L:7642002-7642006:-	0.818182	0.615385	0.00049975	0.00233667	Heads
FBgn0264087	Slob	FBgn0264087:P02:TE01	2L:7659567-7659567:-|2L:7647054-7647054:-	0.921847	0.968284	0.00049975	0.00233667	Heads
FBgn0264357	SNF4Agamma	FBgn0264357:P02:TE03	3R:21153297-21153297:+|3R:21214405-21214417:+	0.346008	0.489247	0.0029985	0.0114766	Heads
FBgn0264357	SNF4Agamma	FBgn0264357:P03:TE01	3R:21156363-21156363:+|3R:21212687-21212687:+	0.235294	0.903226	0.0029985	0.0114766	Heads
FBgn0264357	SNF4Agamma	FBgn0264357:P05:TE01	3R:21188867-21188867:+|3R:21212687-21212687:+	0.147899	0.715447	0.0029985	0.0114766	Heads
FBgn0264357	SNF4Agamma	FBgn0264357:P08:TE01	3R:21204929-21204929:+|3R:21212687-21212687:+	0.164706	0.899083	0.0029985	0.0114766	Heads
FBgn0264489	CG43897	FBgn0264489:P04:TE06	3L:9819216-9819216:+|3L:9834345-9834345:+	0.102426	1	0.00049975	0.00233667	Heads
FBgn0264489	CG43897	FBgn0264489:P06:TE06	3L:9829423-9829423:+|3L:9834345-9834345:+	0.629111	0.89016	0.00049975	0.00233667	Heads
FBgn0264493	rdx	FBgn0264493:P01:TE04	3R:14032057-14032057:-|3R:13967012-13967062:-	0.673219	0.567288	0.00849575	0.0288189	Heads
FBgn0264493	rdx	FBgn0264493:P02:TE04	3R:14025962-14025962:-|3R:13967012-13967062:-	0.289926	0.624339	0.00849575	0.0288189	Heads
FBgn0264493	rdx	FBgn0264493:P03:TE03	3R:13983363-13983363:-|3R:13967956-13967956:-	0.152824	0.647887	0.00849575	0.0288189	Heads
FBgn0264574	Glut1	FBgn0264574:P01:TE06	3L:914075-914075:+|3L:993788-993796:+	1	0.970588	0.00049975	0.00233667	Heads
FBgn0264574	Glut1	FBgn0264574:P02:TE02	3L:959661-959661:+|3L:985622-985622:+	1	0.969697	0.00049975	0.00233667	Heads
FBgn0264607	CaMKII	FBgn0264607:P01:TE05	4:1053703-1053703:-|4:1035181-1035289:-	0.992665	0.841451	0.00049975	0.00233667	Heads
FBgn0264607	CaMKII	FBgn0264607:P02:TE03	4:1051378-1051378:-|4:1036527-1037156:-	0.120125	0.712963	0.00049975	0.00233667	Heads
FBgn0264707	RhoGEF3	FBgn0264707:P01:TE02	3L:277438-277438:+|3L:304315-304315:+	1	0.5	0.001999	0.00796837	Heads
FBgn0264707	RhoGEF3	FBgn0264707:P02:TE04	3L:292693-292693:+|3L:305292-305292:+	0.916667	0.916667	0.001999	0.00796837	Heads
FBgn0264707	RhoGEF3	FBgn0264707:P04:TE01	3L:300571-300571:+|3L:304096-304096:+	0.987179	1	0.001999	0.00796837	Heads
FBgn0264753	Rgk1	FBgn0264753:P01:TE02	2R:19356525-19356525:-|2R:19311149-19311149:-	0.909091	1	0.00049975	0.00233667	Heads
FBgn0264753	Rgk1	FBgn0264753:P02:TE01	2R:19325496-19325496:-|2R:19312394-19312394:-	1	0.973856	0.00049975	0.00233667	Heads
FBgn0264908	pHCl-1	FBgn0264908:P01:TE01	3L:15899029-15899029:-|3L:15850771-15850779:-	0.454545	1	0.0209895	0.0605197	Heads
FBgn0265045	Strn-Mlck	FBgn0265045:P01:TE01	2R:15968467-15968467:-|2R:15959412-15959412:-	1	1	0.00049975	0.00233667	Heads
FBgn0265045	Strn-Mlck	FBgn0265045:P04:TE02	2R:15952088-15952088:-|2R:15946934-15947073:-	0.841667	1	0.00049975	0.00233667	Heads
FBgn0265137	Spn42Da	FBgn0265137:P01:TE03	2R:6878927-6878927:-|2R:6875820-6875907:-	0.985185	0.738889	0.00049975	0.00233667	Heads
FBgn0265137	Spn42Da	FBgn0265137:P02:TE01	2R:6878641-6878641:-|2R:6876896-6876896:-	0.795918	0.493671	0.00049975	0.00233667	Heads
FBgn0265137	Spn42Da	FBgn0265137:P02:TE02	2R:6878641-6878641:-|2R:6876154-6876154:-	0.506667	0.481013	0.00049975	0.00233667	Heads
FBgn0265192	Snp	FBgn0265192:P01:TE02	2R:22060951-22060951:+|2R:22069725-22069725:+	0.881481	1	0.00049975	0.00233667	Heads
FBgn0265192	Snp	FBgn0265192:P02:TE02	2R:22066884-22066884:+|2R:22069725-22069725:+	0.118519	0.820513	0.00049975	0.00233667	Heads
FBgn0265192	Snp	FBgn0265192:P03:TE01	2R:22068276-22068276:+|2R:22069450-22069450:+	0.91358	1	0.00049975	0.00233667	Heads
FBgn0265598	Bx	FBgn0265598:P02:TE03	X:18534664-18534664:+|X:18572809-18572809:+	1	0.868106	0.0104948	0.0346487	Heads
FBgn0265630	sno	FBgn0265630:P01:TE02	X:13211674-13211674:-|X:13195500-13195500:-	1	1	0.00049975	0.00233667	Heads
FBgn0265630	sno	FBgn0265630:P02:TE01	X:13202262-13202262:-|X:13196082-13196082:-	1	1	0.00049975	0.00233667	Heads
FBgn0265726	Nna1	FBgn0265726:P02:TE01	X:13703538-13703538:+|X:13714435-13714435:+	0.995516	0.764638	0.013993	0.0440144	Heads
FBgn0265974	ttv	FBgn0265974:P01:TE02	2R:14526268-14526268:+|2R:14587917-14587920:+	0.72093	0.815789	0.00049975	0.00233667	Heads
FBgn0265974	ttv	FBgn0265974:P02:TE01	2R:14526577-14526577:+|2R:14585321-14585321:+	0.928571	0.883495	0.00049975	0.00233667	Heads
FBgn0266064	GlyS	FBgn0266064:P01:TE03	3R:15147531-15147531:-|3R:15141844-15141844:-	0.847988	0.922204	0.00049975	0.00233667	Heads
FBgn0266101	CG44838	FBgn0266101:P02:TE03	3L:9462608-9462608:+|3L:9475475-9475475:+	0.825758	1	0.00049975	0.00233667	Heads
FBgn0266377	Pde8	FBgn0266377:P01:TE03	2R:23657568-23657568:+|2R:23680844-23680852:+	0.580247	0.930693	0.00249875	0.00978018	Heads
FBgn0266377	Pde8	FBgn0266377:P04:TE01	2R:23667136-23667136:+|2R:23679108-23679108:+	0.218182	0.571429	0.00249875	0.00978018	Heads
FBgn0266377	Pde8	FBgn0266377:P06:TE01	2R:23672463-23672463:+|2R:23679108-23679108:+	0.272727	0.9375	0.00249875	0.00978018	Heads
FBgn0266410	CG45050	FBgn0266410:P01:TE04	3R:9340217-9340217:+|3R:9359761-9359761:+	1	1	0.00049975	0.00233667	Heads
FBgn0266410	CG45050	FBgn0266410:P02:TE07	3R:9340655-9340655:+|3R:9361253-9361253:+	1	0.5	0.00049975	0.00233667	Heads
FBgn0266410	CG45050	FBgn0266410:P03:TE03	3R:9341868-9341868:+|3R:9359338-9359457:+	1	0.494967	0.00049975	0.00233667	Heads
FBgn0266411	sima	FBgn0266411:P01:TE06	3R:30058312-30058312:+|3R:30121798-30121798:+	1	0.819672	0.00049975	0.00233667	Heads
FBgn0266411	sima	FBgn0266411:P02:TE01	3R:30099521-30099521:+|3R:30113209-30113209:+	0.875	0.466667	0.00049975	0.00233667	Heads
FBgn0266411	sima	FBgn0266411:P02:TE02	3R:30099521-30099521:+|3R:30114017-30114017:+	1	0.5	0.00049975	0.00233667	Heads
FBgn0266521	stai	FBgn0266521:P01:TE02	2L:6100378-6100378:+|2L:6123899-6123899:+	0.512	0.907801	0.00049975	0.00233667	Heads
FBgn0266521	stai	FBgn0266521:P02:TE03	2L:6109668-6109668:+|2L:6124653-6124682:+	0.981214	0.814149	0.00049975	0.00233667	Heads
FBgn0266696	Svil	FBgn0266696:P02:TE01	3L:2378828-2378828:+|3L:2409103-2409103:+	0.106796	0.733333	0.00049975	0.00233667	Heads
FBgn0266696	Svil	FBgn0266696:P03:TE01	3L:2387993-2387993:+|3L:2409103-2409103:+	0.553398	0.982759	0.00049975	0.00233667	Heads
FBgn0266696	Svil	FBgn0266696:P04:TE01	3L:2400510-2400510:+|3L:2409103-2409103:+	0.339806	1	0.00049975	0.00233667	Heads
FBgn0266696	Svil	FBgn0266696:P05:TE05	3L:2412089-2412089:+|3L:2466353-2466353:+	0.444444	0.952381	0.00049975	0.00233667	Heads
FBgn0266696	Svil	FBgn0266696:P06:TE03	3L:2413883-2413883:+|3L:2464558-2464558:+	0.140845	1	0.00049975	0.00233667	Heads
FBgn0266696	Svil	FBgn0266696:P08:TE04	3L:2428911-2428911:+|3L:2464849-2464849:+	0.751724	0.832061	0.00049975	0.00233667	Heads
FBgn0266696	Svil	FBgn0266696:P10:TE04	3L:2457904-2457904:+|3L:2464849-2464849:+	0.172414	0.735294	0.00049975	0.00233667	Heads
FBgn0266696	Svil	FBgn0266696:P11:TE03	3L:2460979-2460979:+|3L:2464558-2464558:+	0.535211	1	0.00049975	0.00233667	Heads
FBgn0266696	Svil	FBgn0266696:P12:TE03	3L:2462862-2462862:+|3L:2464558-2464558:+	0.183099	1	0.00049975	0.00233667	Heads
FBgn0266696	Svil	FBgn0266696:P13:TE07	3L:2466862-2466862:+|3L:2498928-2499032:+	0.631579	1	0.00049975	0.00233667	Heads
FBgn0266696	Svil	FBgn0266696:P16:TE07	3L:2494539-2494539:+|3L:2498928-2499032:+	0.368421	1	0.00049975	0.00233667	Heads
FBgn0266756	btsz	FBgn0266756:P01:TE03	3R:14875488-14875488:-|3R:14804064-14804093:-	0.210526	1	0.00049975	0.00233667	Heads
FBgn0266756	btsz	FBgn0266756:P02:TE03	3R:14873451-14873451:-|3R:14804064-14804093:-	0.736842	1	0.00049975	0.00233667	Heads
FBgn0266756	btsz	FBgn0266756:P04:TE01	3R:14817946-14817946:-|3R:14806544-14806544:-	0.25	0.981132	0.00049975	0.00233667	Heads
FBgn0266756	btsz	FBgn0266756:P05:TE01	3R:14811610-14811610:-|3R:14806544-14806544:-	0.677885	0.972414	0.00049975	0.00233667	Heads
FBgn0267336	Glut4EF	FBgn0267336:P01:TE01	3R:9874682-9874682:+|3R:9988876-9988876:+	1	1	0.00049975	0.00233667	Heads
FBgn0267336	Glut4EF	FBgn0267336:P02:TE02	3R:9928918-9928918:+|3R:9989905-9989905:+	1	0.892857	0.00049975	0.00233667	Heads
FBgn0267698	Pak	FBgn0267698:P01:TE04	3R:6350897-6350897:+|3R:6361670-6361670:+	1	0.508009	0.00149925	0.00617548	Heads
FBgn0267698	Pak	FBgn0267698:P02:TE02	3R:6354089-6354089:+|3R:6360248-6360248:+	0.129032	0.551724	0.00149925	0.00617548	Heads
FBgn0267828	Fatp	FBgn0267828:P01:TE03	2L:10517218-10517218:-|2L:10510673-10510673:-	1	0.472103	0.00049975	0.00233667	Heads
FBgn0267828	Fatp	FBgn0267828:P02:TE01	2L:10516668-10516668:-|2L:10511254-10511254:-	0.750254	0.998649	0.00049975	0.00233667	Heads
FBgn0283712	LIMK1	FBgn0283712:P01:TE04	X:12592193-12592193:-|X:12584306-12584306:-	1	0.820513	0.00049975	0.00233667	Heads
FBgn0283712	LIMK1	FBgn0283712:P02:TE01	X:12589683-12589683:-|X:12585607-12585607:-	1	1	0.00049975	0.00233667	Heads
FBgn0283741	prage	FBgn0283741:P02:TE02	X:1831304-1831304:+|X:1853667-1853667:+	0.810811	1	0.0274863	0.0757185	Heads
FBgn0283741	prage	FBgn0283741:P03:TE01	X:1842629-1842629:+|X:1852933-1852933:+	1	1	0.0274863	0.0757185	Heads
FBgn0285913	red	FBgn0285913:P02:TE02	3R:14298226-14298226:+|3R:14302276-14302276:+	0.885417	1	0.00049975	0.00233667	Heads
FBgn0285913	red	FBgn0285913:P04:TE01	3R:14298613-14298613:+|3R:14301725-14301725:+	1	0.955224	0.00049975	0.00233667	Heads
FBgn0285926	Imp	FBgn0285926:P01:TE02	X:10822786-10822786:-|X:10796214-10796214:-	0.285714	0.9	0.00049975	0.00233667	Heads
FBgn0285926	Imp	FBgn0285926:P02:TE01	X:10821817-10821817:-|X:10796491-10796576:-	0.795699	1	0.00049975	0.00233667	Heads
FBgn0285926	Imp	FBgn0285926:P03:TE02	X:10806856-10806856:-|X:10796214-10796214:-	0.714286	0.725806	0.00049975	0.00233667	Heads
FBgn0000259	CkIIbeta	FBgn0000259:P02:TE02	X:11792880-11792880:+|X:11795887-11795887:+	0.647727	0.919355	0.00049975	0.00181159	Ovaries
FBgn0000307	chif	FBgn0000307:P01:TE03	2L:16352628-16352628:-|2L:16342431-16342431:-	1	0.471698	0.00049975	0.00181159	Ovaries
FBgn0000307	chif	FBgn0000307:P02:TE02	2L:16350283-16350283:-|2L:16343601-16343601:-	0.222222	0.888889	0.00049975	0.00181159	Ovaries
FBgn0000308	chic	FBgn0000308:P01:TE01	2L:5981018-5981018:-|2L:5973008-5973008:-	1	0.941176	0.00049975	0.00181159	Ovaries
FBgn0000308	chic	FBgn0000308:P02:TE03	2L:5980101-5980101:-|2L:5972116-5972116:-	0.75	1	0.00049975	0.00181159	Ovaries
FBgn0000546	EcR	FBgn0000546:P01:TE05	2R:6169087-6169087:-|2R:6090420-6090420:-	0.666667	0.5	0.00049975	0.00181159	Ovaries
FBgn0000721	for	FBgn0000721:P03:TE03	2L:3632154-3632154:-|2L:3622075-3622075:-	0.344681	1	0.00349825	0.00945714	Ovaries
FBgn0001078	ftz-f1	FBgn0001078:P01:TE03	3L:18801309-18801309:-|3L:18751537-18751591:-	0.882353	0.769231	0.00049975	0.00181159	Ovaries
FBgn0001215	Hrb98DE	FBgn0001215:P02:TE02	3R:28600408-28600408:+|3R:28605095-28605095:+	0.591837	0.991453	0.00049975	0.00181159	Ovaries
FBgn0001316	klar	FBgn0001316:P01:TE01	3L:540614-540614:-|3L:442580-442580:-	0.980769	0.980769	0.00049975	0.00181159	Ovaries
FBgn0001316	klar	FBgn0001316:P04:TE02	3L:441096-441096:-|3L:434038-434084:-	0.75	1	0.00049975	0.00181159	Ovaries
FBgn0002643	mam	FBgn0002643:P01:TE01	2R:13991204-13991204:+|2R:14056001-14056002:+	1	0.833333	0.00249875	0.007054	Ovaries
FBgn0002643	mam	FBgn0002643:P03:TE03	2R:14031664-14031664:+|2R:14058697-14058697:+	1	1	0.00249875	0.007054	Ovaries
FBgn0002973	numb	FBgn0002973:P01:TE01	2L:9437470-9437470:+|2L:9463123-9463123:+	1	0.855422	0.00049975	0.00181159	Ovaries
FBgn0002973	numb	FBgn0002973:P02:TE03	2L:9449831-9449831:+|2L:9464273-9464273:+	1	1	0.00049975	0.00181159	Ovaries
FBgn0003159	CG2841	FBgn0003159:P02:TE02	X:2354268-2354268:-|X:2344950-2344950:-	0.769697	1	0.00049975	0.00181159	Ovaries
FBgn0003165	pum	FBgn0003165:P01:TE05	3R:9237682-9237682:-|3R:9070334-9070337:-	0.733333	0.578947	0.00249875	0.007054	Ovaries
FBgn0003165	pum	FBgn0003165:P04:TE04	3R:9157950-9157950:-|3R:9070516-9070724:-	1	0.5	0.00249875	0.007054	Ovaries
FBgn0003189	r	FBgn0003189:P01:TE02	X:16655360-16655360:+|X:16668915-16668915:+	0.875	1	0.00049975	0.00181159	Ovaries
FBgn0003189	r	FBgn0003189:P02:TE01	X:16656092-16656092:+|X:16668712-16668712:+	1	0.5	0.00049975	0.00181159	Ovaries
FBgn0003423	slgA	FBgn0003423:P01:TE04	X:21374003-21374003:+|X:21385159-21385159:+	1	1	0.00349825	0.00945714	Ovaries
FBgn0003423	slgA	FBgn0003423:P03:TE01	X:21375423-21375423:+|X:21384439-21384439:+	1	1	0.00349825	0.00945714	Ovaries
FBgn0003502	Btk29A	FBgn0003502:P04:TE02	2L:8277702-8277702:-|2L:8259506-8259506:-	0.381818	1	0.0144928	0.0342458	Ovaries
FBgn0003654	sw	FBgn0003654:P01:TE03	X:20236382-20236382:-|X:20227962-20227962:-	0.136364	1	0.00049975	0.00181159	Ovaries
FBgn0003654	sw	FBgn0003654:P02:TE01	X:20236198-20236198:-|X:20228346-20228418:-	1	0.798817	0.00049975	0.00181159	Ovaries
FBgn0003721	Tm1	FBgn0003721:P03:TE05	3R:15288011-15288013:+|3R:15297679-15297679:+	0.968254	0.924242	0.00049975	0.00181159	Ovaries
FBgn0003721	Tm1	FBgn0003721:P04:TE07	3R:15290945-15290945:+|3R:15304529-15304529:+	0.96	0.857143	0.00049975	0.00181159	Ovaries
FBgn0003870	ttk	FBgn0003870:P01:TE04	3R:31713868-31713868:+|3R:31732768-31732768:+	0.2	0.666667	0.00049975	0.00181159	Ovaries
FBgn0003870	ttk	FBgn0003870:P03:TE02	3R:31725781-31725781:+|3R:31731325-31731569:+	0.351852	0.542857	0.00049975	0.00181159	Ovaries
FBgn0004362	HmgD	FBgn0004362:P01:TE01	2R:21713357-21713357:+|2R:21716535-21716535:+	1	0.60452	0.00049975	0.00181159	Ovaries
FBgn0004362	HmgD	FBgn0004362:P02:TE02	2R:21714137-21714137:+|2R:21716727-21716727:+	0.430894	1	0.00049975	0.00181159	Ovaries
FBgn0004638	drk	FBgn0004638:P02:TE02	2R:13502293-13502293:-|2R:13496442-13496442:-	0.157143	0.785714	0.00049975	0.00181159	Ovaries
FBgn0004655	wapl	FBgn0004655:P02:TE02	X:2155902-2155902:-|X:2150778-2150778:-	0.787709	0.684466	0.00049975	0.00181159	Ovaries
FBgn0005649	Rox8	FBgn0005649:P02:TE01	3R:24047990-24047990:-|3R:24045240-24045240:-	0.905556	0.848958	0.015992	0.0372369	Ovaries
FBgn0010280	Taf4	FBgn0010280:P02:TE01	3L:16113791-16113791:+|3L:16120365-16120440:+	0.518519	0.763636	0.00849575	0.0206881	Ovaries
FBgn0010300	brat	FBgn0010300:P01:TE01	2L:19133817-19133817:+|2L:19171852-19171852:+	0.605459	0.635417	0.00049975	0.00181159	Ovaries
FBgn0010382	CycE	FBgn0010382:P03:TE01	2L:15746610-15746610:-|2L:15728602-15728602:-	0.423729	0.663717	0.0284858	0.0626687	Ovaries
FBgn0011661	Moe	FBgn0011661:P02:TE01	X:8898000-8898000:-|X:8873624-8873624:-	0.366667	0.617978	0.0369815	0.0781265	Ovaries
FBgn0011672	Mvl	FBgn0011672:P01:TE01	3R:21060800-21060800:-|3R:21053205-21053205:-	0.666667	1	0.00049975	0.00181159	Ovaries
FBgn0011672	Mvl	FBgn0011672:P02:TE03	3R:21060653-21060653:-|3R:21051328-21051328:-	1	0.975	0.00049975	0.00181159	Ovaries
FBgn0011725	twin	FBgn0011725:P01:TE02	3R:24221965-24221965:-|3R:24197789-24197789:-	1	0.790698	0.00049975	0.00181159	Ovaries
FBgn0011725	twin	FBgn0011725:P02:TE04	3R:24221435-24221440:-|3R:24197123-24197129:-	0.777778	0.777778	0.00049975	0.00181159	Ovaries
FBgn0011766	E2f1	FBgn0011766:P01:TE01	3R:21660432-21660432:-|3R:21621244-21621369:-	0.758621	0.656716	0.0009995	0.00335622	Ovaries
FBgn0011766	E2f1	FBgn0011766:P04:TE02	3R:21632693-21632693:-|3R:21620910-21620912:-	0.233333	0.636364	0.0009995	0.00335622	Ovaries
FBgn0013263	Trl	FBgn0013263:P02:TE01	3L:14757962-14757962:-|3L:14752846-14752846:-	1	0.626984	0.0049975	0.013285	Ovaries
FBgn0014010	Rab5	FBgn0014010:P02:TE03	2L:2364721-2364721:-|2L:2359550-2359567:-	0.315789	0.5	0.00849575	0.0206881	Ovaries
FBgn0014024	Rnp4F	FBgn0014024:P01:TE02	X:5322696-5322696:-|X:5318922-5318929:-	0.191176	1	0.00149925	0.00473526	Ovaries
FBgn0014133	bif	FBgn0014133:P01:TE01	X:11678971-11678971:+|X:11694430-11694430:+	0.945736	0.890511	0.009995	0.0241546	Ovaries
FBgn0015024	CkIalpha	FBgn0015024:P03:TE02	X:12654036-12654036:+|X:12658014-12658014:+	0.171429	1	0.049975	0.0984076	Ovaries
FBgn0016059	Sema1b	FBgn0016059:P03:TE05	2R:17679255-17679255:-|2R:17673129-17673129:-	0.384615	0.517241	0.00049975	0.00181159	Ovaries
FBgn0016070	smg	FBgn0016070:P02:TE03	3L:8997094-8997094:-|3L:8991277-8991277:-	0.838848	0.923752	0.00049975	0.00181159	Ovaries
FBgn0016122	Acer	FBgn0016122:P02:TE01	2L:8522135-8522136:+|2L:8524999-8524999:+	1	1	0.00049975	0.00181159	Ovaries
FBgn0016694	Pdp1	FBgn0016694:P01:TE01	3L:7867369-7867369:-|3L:7815972-7816139:-	1	0.8	0.035982	0.0770353	Ovaries
FBgn0016694	Pdp1	FBgn0016694:P02:TE02	3L:7855548-7855548:-|3L:7815393-7815546:-	0.333333	1	0.035982	0.0770353	Ovaries
FBgn0016694	Pdp1	FBgn0016694:P04:TE02	3L:7828018-7828018:-|3L:7815393-7815546:-	0.333333	1	0.035982	0.0770353	Ovaries
FBgn0016917	Stat92E	FBgn0016917:P01:TE03	3R:20552311-20552311:-|3R:20535694-20535694:-	0.665615	0.96789	0.00049975	0.00181159	Ovaries
FBgn0017418	ari-1	FBgn0017418:P01:TE01	X:18137685-18137685:-|X:18132034-18132153:-	1	0.777778	0.001999	0.00595964	Ovaries
FBgn0017418	ari-1	FBgn0017418:P02:TE03	X:18137139-18137139:-|X:18131095-18131165:-	1	0.666667	0.001999	0.00595964	Ovaries
FBgn0020386	Pdk1	FBgn0020386:P01:TE08	3L:129451-129451:+|3L:145293-145293:+	0.666667	0.734694	0.00049975	0.00181159	Ovaries
FBgn0020386	Pdk1	FBgn0020386:P04:TE03	3L:141067-141067:+|3L:144054-144054:+	0.709677	0.916667	0.00049975	0.00181159	Ovaries
FBgn0020386	Pdk1	FBgn0020386:P05:TE04	3L:141256-141256:+|3L:144225-144280:+	0.166667	1	0.00049975	0.00181159	Ovaries
FBgn0020503	CLIP-190	FBgn0020503:P01:TE06	2L:17384701-17384701:+|2L:17409698-17409711:+	1	0.785714	0.00049975	0.00181159	Ovaries
FBgn0020503	CLIP-190	FBgn0020503:P03:TE04	2L:17389342-17389342:+|2L:17404385-17404385:+	0.333333	0.666667	0.00049975	0.00181159	Ovaries
FBgn0020621	Pkn	FBgn0020621:P01:TE04	2R:9285097-9285097:-|2R:9253146-9253256:-	0.988764	0.565916	0.00049975	0.00181159	Ovaries
FBgn0020647	KrT95D	FBgn0020647:P01:TE01	3R:24031827-24031827:-|3R:23998441-23998441:-	0.984127	0.805195	0.00149925	0.00473526	Ovaries
FBgn0020647	KrT95D	FBgn0020647:P02:TE03	3R:24006578-24006578:-|3R:23997539-23997539:-	0.166667	0.5	0.00149925	0.00473526	Ovaries
FBgn0021800	Reph	FBgn0021800:P02:TE02	2L:3805683-3805683:+|2L:3808895-3808895:+	0.5	0.933333	0.00549725	0.014374	Ovaries
FBgn0022238	lolal	FBgn0022238:P02:TE01	2R:18158018-18158018:-|2R:18154320-18154433:-	0.963636	0.80303	0.00249875	0.007054	Ovaries
FBgn0022238	lolal	FBgn0022238:P04:TE02	2R:18156892-18156892:-|2R:18154061-18154061:-	0.117647	0.666667	0.00249875	0.007054	Ovaries
FBgn0023083	fray	FBgn0023083:P02:TE02	3R:18584474-18584476:+|3R:18589453-18589453:+	0.173913	1	0.00449775	0.012057	Ovaries
FBgn0023441	fus	FBgn0023441:P01:TE01	2R:15676669-15676669:-|2R:15660017-15660129:-	0.5	0.793103	0.0449775	0.090809	Ovaries
FBgn0023531	CG32809	FBgn0023531:P01:TE01	X:1692768-1692768:-|X:1674739-1674739:-	1	1	0.0154923	0.0363384	Ovaries
FBgn0023531	CG32809	FBgn0023531:P02:TE02	X:1692547-1692547:-|X:1674117-1674117:-	1	1	0.0154923	0.0363384	Ovaries
FBgn0024362	Naa30A	FBgn0024362:P02:TE03	X:1342408-1342408:+|X:1344770-1344770:+	0.320755	1	0.00049975	0.00181159	Ovaries
FBgn0024734	PRL-1	FBgn0024734:P01:TE02	2L:16257606-16257606:-|2L:16246887-16247005:-	1	0.520408	0.0009995	0.00335622	Ovaries
FBgn0026083	tyf	FBgn0026083:P01:TE01	X:4116950-4116950:+|X:4119016-4119082:+	1	1	0.00049975	0.00181159	Ovaries
FBgn0026083	tyf	FBgn0026083:P02:TE02	X:4119715-4119715:+|X:4126256-4126256:+	0.671053	0.728571	0.00049975	0.00181159	Ovaries
FBgn0027529	tapas	FBgn0027529:P01:TE01	2R:20319181-20319181:+|2R:20324717-20324838:+	0.877551	0.774775	0.00049975	0.00181159	Ovaries
FBgn0027529	tapas	FBgn0027529:P02:TE02	2R:20320497-20320497:+|2R:20325844-20325973:+	0.390244	0.571429	0.00049975	0.00181159	Ovaries
FBgn0027610	Dic1	FBgn0027610:P01:TE03	3R:13364939-13364939:+|3R:13369376-13369376:+	1	1	0.00049975	0.00181159	Ovaries
FBgn0027610	Dic1	FBgn0027610:P02:TE01	3R:13367533-13367533:+|3R:13368915-13368915:+	1	1	0.00049975	0.00181159	Ovaries
FBgn0027621	Pfrx	FBgn0027621:P01:TE03	X:19495506-19495506:+|X:19518271-19518402:+	0.666667	1	0.001999	0.00595964	Ovaries
FBgn0027621	Pfrx	FBgn0027621:P03:TE02	X:19498374-19498374:+|X:19509350-19509350:+	0.571429	0.888889	0.001999	0.00595964	Ovaries
FBgn0027932	Akap200	FBgn0027932:P01:TE01	2L:8412147-8412147:+|2L:8420063-8420063:+	0.69697	0.766667	0.0029985	0.00839054	Ovaries
FBgn0028325	Pdha	FBgn0028325:P01:TE03	X:4702285-4702285:+|X:4705123-4705123:+	0.892473	0.980315	0.00049975	0.00181159	Ovaries
FBgn0028341	Ptpmeg2	FBgn0028341:P01:TE01	X:9658894-9658895:-|X:9628723-9628723:-	0.657895	1	0.0489755	0.0970384	Ovaries
FBgn0028394	CG17834	FBgn0028394:P01:TE02	2L:8529142-8529143:+|2L:8541542-8541552:+	1	1	0.00049975	0.00181159	Ovaries
FBgn0028394	CG17834	FBgn0028394:P02:TE01	2L:8535787-8535787:+|2L:8537932-8537932:+	1	1	0.00049975	0.00181159	Ovaries
FBgn0028408	Drep2	FBgn0028408:P01:TE02	2R:9291857-9291857:+|2R:9301515-9301515:+	1	1	0.00149925	0.00473526	Ovaries
FBgn0028408	Drep2	FBgn0028408:P02:TE01	2R:9294796-9294796:+|2R:9299748-9299748:+	1	1	0.00149925	0.00473526	Ovaries
FBgn0029504	CHES-1-like	FBgn0029504:P01:TE02	X:7704963-7704963:-|X:7685094-7685094:-	0.363636	0.666667	0.00349825	0.00945714	Ovaries
FBgn0029687	Vap33	FBgn0029687:P02:TE01	X:3949266-3949266:+|X:3953578-3953579:+	0.165049	0.944444	0.00249875	0.007054	Ovaries
FBgn0029763	Usp16-45	FBgn0029763:P02:TE02	X:5421969-5421969:+|X:5426906-5427011:+	0.663717	0.595238	0.00049975	0.00181159	Ovaries
FBgn0029997	CG2258	FBgn0029997:P01:TE01	X:8102095-8102095:-|X:8095941-8096044:-	1	0.6	0.007996	0.0199275	Ovaries
FBgn0029997	CG2258	FBgn0029997:P02:TE02	X:8101454-8101454:-|X:8094707-8094715:-	0.5	1	0.007996	0.0199275	Ovaries
FBgn0030330	Tango10	FBgn0030330:P01:TE03	X:11720246-11720246:+|X:11723674-11723674:+	1	0.571429	0.00049975	0.00181159	Ovaries
FBgn0030330	Tango10	FBgn0030330:P02:TE02	X:11720485-11720485:+|X:11723241-11723241:+	1	0.628571	0.00049975	0.00181159	Ovaries
FBgn0030478	CG1640	FBgn0030478:P02:TE01	X:13370996-13370996:+|X:13379778-13379779:+	0.216867	0.9	0.00049975	0.00181159	Ovaries
FBgn0031030	Tao	FBgn0031030:P04:TE03	X:19573874-19573874:-|X:19570648-19570648:-	0.466667	0.595745	0.00049975	0.00181159	Ovaries
FBgn0032135	GlcAT-S	FBgn0032135:P01:TE01	2L:9613415-9613415:+|2L:9616506-9616506:+	1	1	0.00049975	0.00181159	Ovaries
FBgn0032135	GlcAT-S	FBgn0032135:P02:TE03	2L:9616837-9616837:+|2L:9623109-9623109:+	1	0.825	0.00049975	0.00181159	Ovaries
FBgn0032586	Tpr2	FBgn0032586:P01:TE02	2L:16491541-16491541:+|2L:16507350-16507350:+	1	0.569038	0.0454773	0.0912405	Ovaries
FBgn0032901	sky	FBgn0032901:P01:TE02	2L:20918931-20918931:-|2L:20872996-20872996:-	0.919355	0.814286	0.00149925	0.00473526	Ovaries
FBgn0032901	sky	FBgn0032901:P02:TE05	2L:20917461-20917461:-|2L:20871327-20871336:-	0.4	0.5	0.00149925	0.00473526	Ovaries
FBgn0033095	chk	FBgn0033095:P01:TE01	2R:6715892-6715892:-|2R:6700109-6700222:-	1	0.846154	0.0069965	0.0177134	Ovaries
FBgn0033544	CG7220	FBgn0033544:P02:TE03	2R:10731529-10731529:+|2R:10738370-10738370:+	0.894737	0.485714	0.00049975	0.00181159	Ovaries
FBgn0033544	CG7220	FBgn0033544:P03:TE01	2R:10732700-10732700:+|2R:10737425-10737425:+	0.222222	0.666667	0.00049975	0.00181159	Ovaries
FBgn0034345	CG5174	FBgn0034345:P01:TE01	2R:18421414-18421414:+|2R:18425908-18425949:+	1	0.666667	0.00049975	0.00181159	Ovaries
FBgn0034345	CG5174	FBgn0034345:P02:TE02	2R:18422933-18422933:+|2R:18426221-18426221:+	0.142857	1	0.00049975	0.00181159	Ovaries
FBgn0034389	Mctp	FBgn0034389:P01:TE01	2R:18761759-18761759:+|2R:18774667-18774667:+	1	1	0.0009995	0.00335622	Ovaries
FBgn0034389	Mctp	FBgn0034389:P03:TE02	2R:18771479-18771479:+|2R:18774921-18774921:+	1	1	0.0009995	0.00335622	Ovaries
FBgn0035357	MEP-1	FBgn0035357:P01:TE05	3L:2631716-2631716:+|3L:2641984-2641984:+	0.284173	0.963415	0.00049975	0.00181159	Ovaries
FBgn0035397	CG11486	FBgn0035397:P01:TE01	3L:3071134-3071134:+|3L:3088634-3088909:+	0.634328	1	0.00049975	0.00181159	Ovaries
FBgn0036007	path	FBgn0036007:P01:TE02	3L:9505328-9505328:-|3L:9494859-9494859:-	0.951807	1	0.00049975	0.00181159	Ovaries
FBgn0036134	FoxK	FBgn0036134:P01:TE03	3L:11120783-11120783:-|3L:11114170-11114170:-	1	0.724138	0.00049975	0.00181159	Ovaries
FBgn0036134	FoxK	FBgn0036134:P02:TE02	3L:11118466-11118466:-|3L:11114525-11114525:-	1	1	0.00049975	0.00181159	Ovaries
FBgn0036194	Dph1	FBgn0036194:P01:TE03	3L:11696963-11696963:-|3L:11693346-11693346:-	0.978261	0.725806	0.00049975	0.00181159	Ovaries
FBgn0036194	Dph1	FBgn0036194:P02:TE02	3L:11696498-11696498:-|3L:11693662-11693662:-	1	0.666667	0.00049975	0.00181159	Ovaries
FBgn0036663	CG9674	FBgn0036663:P01:TE01	3L:16807731-16807731:-|3L:16788250-16788250:-	0.929825	0.963636	0.0134933	0.0323635	Ovaries
FBgn0036697	rogdi	FBgn0036697:P02:TE03	3L:17051278-17051278:+|3L:17055097-17055097:+	1	0.504425	0.0369815	0.0781265	Ovaries
FBgn0036735	Edc3	FBgn0036735:P01:TE01	3L:17530081-17530081:-|3L:17525832-17525832:-	1	1	0.00049975	0.00181159	Ovaries
FBgn0036735	Edc3	FBgn0036735:P02:TE02	3L:17529861-17529861:-|3L:17525334-17525334:-	1	1	0.00049975	0.00181159	Ovaries
FBgn0036793	CG4174	FBgn0036793:P01:TE01	3L:18617943-18617943:-|3L:18616223-18616223:-	1	1	0.00249875	0.007054	Ovaries
FBgn0036793	CG4174	FBgn0036793:P02:TE02	3L:18602064-18602064:-|3L:18600151-18600151:-	1	1	0.00249875	0.007054	Ovaries
FBgn0037070	CG11309	FBgn0037070:P02:TE01	3L:21304045-21304045:-|3L:21302422-21302422:-	0.130435	1	0.037981	0.0797101	Ovaries
FBgn0037092	M6	FBgn0037092:P02:TE01	3L:21509882-21509882:+|3L:21512749-21512867:+	0.916667	1	0.001999	0.00595964	Ovaries
FBgn0037093	Cdk12	FBgn0037093:P01:TE01	3L:21516307-21516307:+|3L:21522156-21522276:+	0.1875	0.461538	0.00049975	0.00181159	Ovaries
FBgn0037093	Cdk12	FBgn0037093:P01:TE03	3L:21516307-21516307:+|3L:21522684-21522769:+	0.285714	0.538462	0.00049975	0.00181159	Ovaries
FBgn0037093	Cdk12	FBgn0037093:P02:TE02	3L:21517188-21517188:+|3L:21522448-21522448:+	1	0.556122	0.00049975	0.00181159	Ovaries
FBgn0037606	CG8032	FBgn0037606:P01:TE01	3R:8664116-8664116:+|3R:8667353-8667353:+	1	0.733333	0.00049975	0.00181159	Ovaries
FBgn0037606	CG8032	FBgn0037606:P02:TE02	3R:8664326-8664326:+|3R:8667824-8667824:+	0.636364	1	0.00049975	0.00181159	Ovaries
FBgn0037705	mura	FBgn0037705:P01:TE02	3R:9551806-9551808:-|3R:9538155-9538155:-	0.5	1	0.0444778	0.090372	Ovaries
FBgn0037705	mura	FBgn0037705:P02:TE01	3R:9551338-9551338:-|3R:9538513-9538626:-	1	0.5	0.0444778	0.090372	Ovaries
FBgn0037912	sea	FBgn0037912:P01:TE01	3R:11567054-11567054:-|3R:11564059-11564059:-	1	1	0.00049975	0.00181159	Ovaries
FBgn0037912	sea	FBgn0037912:P03:TE02	3R:11562296-11562296:-|3R:11559878-11559878:-	1	1	0.00049975	0.00181159	Ovaries
FBgn0038535	alt	FBgn0038535:P01:TE02	3R:17682515-17682515:-|3R:17674646-17674658:-	1	0.508333	0.00049975	0.00181159	Ovaries
FBgn0038535	alt	FBgn0038535:P02:TE04	3R:17679287-17679287:-|3R:17673935-17674187:-	0.107143	0.461538	0.00049975	0.00181159	Ovaries
FBgn0039213	atl	FBgn0039213:P01:TE03	3R:24625672-24625672:+|3R:24634715-24634715:+	1	1	0.00049975	0.00181159	Ovaries
FBgn0039213	atl	FBgn0039213:P02:TE01	3R:24630592-24630592:+|3R:24634322-24634322:+	1	1	0.00049975	0.00181159	Ovaries
FBgn0039487	gb	FBgn0039487:P01:TE02	3R:27112270-27112270:-|3R:27108344-27108468:-	0.692308	1	0.00049975	0.00181159	Ovaries
FBgn0039928	Cals	FBgn0039928:P01:TE01	4:1123357-1123357:-|4:1115746-1115746:-	1	0.642857	0.00049975	0.00181159	Ovaries
FBgn0039928	Cals	FBgn0039928:P02:TE03	4:1122965-1122965:-|4:1115080-1115080:-	1	1	0.00049975	0.00181159	Ovaries
FBgn0039942	CG17163	FBgn0039942:P01:TE02	X:23082709-23082709:-|X:23080872-23080872:-	0.573171	1	0.00049975	0.00181159	Ovaries
FBgn0040233	cana	FBgn0040233:P01:TE02	2L:11269781-11269781:+|2L:11277924-11277924:+	1	1	0.00049975	0.00181159	Ovaries
FBgn0040233	cana	FBgn0040233:P02:TE01	2L:11271811-11271811:+|2L:11277672-11277672:+	1	1	0.00049975	0.00181159	Ovaries
FBgn0041171	ago	FBgn0041171:P01:TE01	3L:4254306-4254306:-|3L:4246868-4246868:-	0.981693	0.829787	0.00049975	0.00181159	Ovaries
FBgn0041188	Atx2	FBgn0041188:P01:TE01	3R:15408424-15408424:+|3R:15415979-15415984:+	0.981132	0.666667	0.00049975	0.00181159	Ovaries
FBgn0041188	Atx2	FBgn0041188:P02:TE02	3R:15409452-15409452:+|3R:15417277-15417314:+	0.181818	1	0.00049975	0.00181159	Ovaries
FBgn0041789	Pax	FBgn0041789:P01:TE02	2L:19426596-19426596:-|2L:19400754-19400754:-	0.426471	1	0.00049975	0.00181159	Ovaries
FBgn0041789	Pax	FBgn0041789:P04:TE02	2L:19414477-19414477:-|2L:19400754-19400754:-	0.558824	1	0.00049975	0.00181159	Ovaries
FBgn0041789	Pax	FBgn0041789:P06:TE01	2L:19404789-19404789:-|2L:19403040-19403062:-	1	1	0.00049975	0.00181159	Ovaries
FBgn0043841	vir-1	FBgn0043841:P01:TE04	2L:12423439-12423439:-|2L:12403247-12403271:-	1	0.5	0.0069965	0.0177134	Ovaries
FBgn0043841	vir-1	FBgn0043841:P02:TE01	2L:12421862-12421862:-|2L:12406995-12406995:-	0.888889	1	0.0069965	0.0177134	Ovaries
FBgn0051092	LpR2	FBgn0051092:P01:TE02	3R:25740465-25740465:-|3R:25699225-25699331:-	1	0.766355	0.00049975	0.00181159	Ovaries
FBgn0051092	LpR2	FBgn0051092:P02:TE03	3R:25720117-25720117:-|3R:25698649-25698649:-	0.111111	1	0.00049975	0.00181159	Ovaries
FBgn0051523	CG31523	FBgn0051523:P01:TE01	3R:4479106-4479106:-|3R:4471926-4471926:-	1	0.895522	0.00049975	0.00181159	Ovaries
FBgn0051729	CG31729	FBgn0051729:P01:TE02	2L:13289998-13289998:+|2L:13301668-13301668:+	0.331633	1	0.00549725	0.014374	Ovaries
FBgn0052425	CG32425	FBgn0052425:P01:TE03	3L:20497324-20497324:+|3L:20514107-20514107:+	1	0.915094	0.00049975	0.00181159	Ovaries
FBgn0052425	CG32425	FBgn0052425:P03:TE01	3L:20509901-20509901:+|3L:20511058-20511118:+	0.888889	1	0.00049975	0.00181159	Ovaries
FBgn0052451	SPoCk	FBgn0052451:P01:TE02	3L:22749445-22749445:+|3L:22785235-22785235:+	0.257143	1	0.0304848	0.0666071	Ovaries
FBgn0052512	CG32512	FBgn0052512:P01:TE03	X:21067540-21067540:-|X:21061880-21061880:-	1	0.54955	0.00749625	0.0188292	Ovaries
FBgn0052816	CG32816	FBgn0052816:P01:TE03	X:470726-470726:-|X:286038-286038:-	1	0.5	0.0009995	0.00335622	Ovaries
FBgn0052816	CG32816	FBgn0052816:P02:TE01	X:334801-334801:-|X:316567-316567:-	1	0.888889	0.0009995	0.00335622	Ovaries
FBgn0053523	CG33523	FBgn0053523:P02:TE03	3L:5926872-5926872:+|3L:5930416-5930419:+	1	0.48	0.00049975	0.00181159	Ovaries
FBgn0053523	CG33523	FBgn0053523:P03:TE02	3L:5927783-5927783:+|3L:5930120-5930262:+	0.527273	1	0.00049975	0.00181159	Ovaries
FBgn0085423	GramD1B	FBgn0085423:P01:TE01	2L:3373372-3373372:-|2L:3360033-3360042:-	1	0.666667	0.0174913	0.0404327	Ovaries
FBgn0085423	GramD1B	FBgn0085423:P02:TE07	2L:3371362-3371362:-|2L:3358617-3358619:-	0.111111	1	0.0174913	0.0404327	Ovaries
FBgn0085443	spri	FBgn0085443:P03:TE03	X:10546754-10546754:-|X:10490469-10490469:-	0.25	0.636364	0.041979	0.0858417	Ovaries
FBgn0086779	step	FBgn0086779:P01:TE02	2L:21757466-21757466:-|2L:21740943-21740948:-	0.964286	0.55102	0.00049975	0.00181159	Ovaries
FBgn0086779	step	FBgn0086779:P02:TE03	2L:21753723-21753723:-|2L:21740042-21740042:-	1	0.666667	0.00049975	0.00181159	Ovaries
FBgn0259143	CG42258	FBgn0259143:P01:TE03	X:12463529-12463529:+|X:12477497-12477497:+	1	1	0.005997	0.0155532	Ovaries
FBgn0259143	CG42258	FBgn0259143:P02:TE02	X:12471665-12471665:+|X:12477127-12477127:+	1	1	0.005997	0.0155532	Ovaries
FBgn0259168	mnb	FBgn0259168:P01:TE01	X:17887222-17887222:-|X:17867569-17867569:-	1	0.68	0.00149925	0.00473526	Ovaries
FBgn0259168	mnb	FBgn0259168:P02:TE03	X:17875040-17875040:-|X:17862685-17862698:-	0.272727	1	0.00149925	0.00473526	Ovaries
FBgn0259176	bun	FBgn0259176:P04:TE02	2L:12461256-12461256:-|2L:12456888-12456888:-	0.137255	0.636364	0.00349825	0.00945714	Ovaries
FBgn0259214	PMCA	FBgn0259214:P01:TE03	4:358917-358917:-|4:348702-348708:-	0.125	1	0.00249875	0.007054	Ovaries
FBgn0259214	PMCA	FBgn0259214:P02:TE07	4:358657-358657:-|4:331097-331211:-	1	0.767773	0.00249875	0.007054	Ovaries
FBgn0259228	C3G	FBgn0259228:P01:TE01	X:6803593-6803593:-|X:6781417-6781417:-	1	0.791667	0.00049975	0.00181159	Ovaries
FBgn0259228	C3G	FBgn0259228:P02:TE02	X:6800710-6800710:-|X:6780791-6780791:-	0.166667	1	0.00049975	0.00181159	Ovaries
FBgn0259481	Mob2	FBgn0259481:P01:TE02	3L:11562233-11562233:-|3L:11524297-11524297:-	1	1	0.00049975	0.00181159	Ovaries
FBgn0259481	Mob2	FBgn0259481:P03:TE04	3L:11553112-11553112:-|3L:11522714-11522714:-	1	1	0.00049975	0.00181159	Ovaries
FBgn0260632	dl	FBgn0260632:P01:TE02	2L:17450364-17450364:-|2L:17436831-17436831:-	1	1	0.00049975	0.00181159	Ovaries
FBgn0260632	dl	FBgn0260632:P02:TE01	2L:17448510-17448510:-|2L:17438647-17438647:-	1	1	0.00049975	0.00181159	Ovaries
FBgn0261553	CG42671	FBgn0261553:P01:TE01	3L:11214506-11214506:+|3L:11229635-11229635:+	1	0.957746	0.00049975	0.00181159	Ovaries
FBgn0261553	CG42671	FBgn0261553:P02:TE02	3L:11215780-11215780:+|3L:11230745-11230745:+	0.25	1	0.00049975	0.00181159	Ovaries
FBgn0261573	CoRest	FBgn0261573:P02:TE02	X:19522100-19522100:+|X:19525841-19525841:+	1	0.564516	0.0184908	0.0424356	Ovaries
FBgn0261618	larp	FBgn0261618:P01:TE02	3R:28336440-28336440:-|3R:28320392-28320392:-	1	1	0.00049975	0.00181159	Ovaries
FBgn0261618	larp	FBgn0261618:P04:TE04	3R:28328283-28328283:-|3R:28319265-28319265:-	1	1	0.00049975	0.00181159	Ovaries
FBgn0261811	pico	FBgn0261811:P02:TE03	X:19848478-19848478:-|X:19831986-19831986:-	0.874439	0.776892	0.00049975	0.00181159	Ovaries
FBgn0261822	Bsg	FBgn0261822:P01:TE02	2L:8083421-8083421:+|2L:8109086-8109086:+	0.977778	0.633094	0.00049975	0.00181159	Ovaries
FBgn0261822	Bsg	FBgn0261822:P02:TE03	2L:8088305-8088305:+|2L:8109345-8109458:+	0.2	0.777778	0.00049975	0.00181159	Ovaries
FBgn0262872	milt	FBgn0262872:P01:TE02	2L:7042360-7042360:+|2L:7054847-7054847:+	0.918367	0.687023	0.00049975	0.00181159	Ovaries
FBgn0262872	milt	FBgn0262872:P02:TE05	2L:7049273-7049273:+|2L:7056010-7056010:+	0.313725	0.516129	0.00049975	0.00181159	Ovaries
FBgn0262975	cnc	FBgn0262975:P02:TE04	3R:23221961-23221961:-|3R:23186394-23186413:-	0.314516	1	0.00049975	0.00181159	Ovaries
FBgn0263006	SERCA	FBgn0263006:P01:TE06	2R:23935884-23935884:-|2R:23927483-23927483:-	0.2	1	0.00049975	0.00181159	Ovaries
FBgn0263006	SERCA	FBgn0263006:P02:TE06	2R:23935680-23935680:-|2R:23927483-23927483:-	0.4	1	0.00049975	0.00181159	Ovaries
FBgn0263006	SERCA	FBgn0263006:P04:TE05	2R:23933740-23933740:-|2R:23927979-23927979:-	0.254545	0.518519	0.00049975	0.00181159	Ovaries
FBgn0263006	SERCA	FBgn0263006:P05:TE03	2R:23933444-23933444:-|2R:23929116-23929116:-	0.757576	0.474684	0.00049975	0.00181159	Ovaries
FBgn0263006	SERCA	FBgn0263006:P05:TE05	2R:23933444-23933444:-|2R:23927979-23927979:-	0.745455	0.518987	0.00049975	0.00181159	Ovaries
FBgn0263108	BtbVII	FBgn0263108:P01:TE01	3L:3148647-3148647:+|3L:3154818-3154818:+	0.979866	0.741117	0.00049975	0.00181159	Ovaries
FBgn0263108	BtbVII	FBgn0263108:P02:TE04	3L:3148903-3148903:+|3L:3158408-3158408:+	0.157895	1	0.00049975	0.00181159	Ovaries
FBgn0263144	bin3	FBgn0263144:P01:TE01	2R:6214569-6214569:+|2R:6239809-6239809:+	0.429185	0.787402	0.00049975	0.00181159	Ovaries
FBgn0263391	hts	FBgn0263391:P01:TE03	2R:19424903-19424903:-|2R:19399519-19399519:-	0.883295	0.974747	0.001999	0.00595964	Ovaries
FBgn0264305	CG43783	FBgn0264305:P01:TE02	3L:8954463-8954463:-|3L:8932394-8932534:-	0.955556	0.671875	0.00049975	0.00181159	Ovaries
FBgn0264305	CG43783	FBgn0264305:P02:TE03	3L:8954272-8954272:-|3L:8932236-8932236:-	0.16	1	0.00049975	0.00181159	Ovaries
FBgn0264357	SNF4Agamma	FBgn0264357:P03:TE01	3R:21156363-21156363:+|3R:21212687-21212687:+	0.50625	0.987805	0.00049975	0.00181159	Ovaries
FBgn0264357	SNF4Agamma	FBgn0264357:P06:TE03	3R:21199182-21199182:+|3R:21214405-21214417:+	0.125	1	0.00049975	0.00181159	Ovaries
FBgn0264493	rdx	FBgn0264493:P01:TE02	3R:14032057-14032057:-|3R:13968320-13968326:-	0.947368	0.782609	0.00049975	0.00181159	Ovaries
FBgn0264493	rdx	FBgn0264493:P03:TE03	3R:13983363-13983363:-|3R:13967956-13967956:-	0.5	0.714286	0.00049975	0.00181159	Ovaries
FBgn0264607	CaMKII	FBgn0264607:P01:TE04	4:1053703-1053703:-|4:1035677-1035857:-	1	1	0.00049975	0.00181159	Ovaries
FBgn0264607	CaMKII	FBgn0264607:P02:TE03	4:1051378-1051378:-|4:1036527-1037156:-	1	0.977778	0.00049975	0.00181159	Ovaries
FBgn0264895	RapGAP1	FBgn0264895:P04:TE02	2L:7530574-7530574:-|2L:7497799-7497806:-	0.134146	1	0.0249875	0.0557414	Ovaries
FBgn0265192	Snp	FBgn0265192:P01:TE02	2R:22060951-22060951:+|2R:22069725-22069725:+	0.861789	1	0.00049975	0.00181159	Ovaries
FBgn0265192	Snp	FBgn0265192:P02:TE01	2R:22066884-22066884:+|2R:22069450-22069450:+	1	0.451613	0.00049975	0.00181159	Ovaries
FBgn0265598	Bx	FBgn0265598:P03:TE01	X:18566307-18566307:+|X:18571726-18571726:+	0.818182	1	0.00849575	0.0206881	Ovaries
FBgn0266000	CG44774	FBgn0266000:P03:TE05	X:4931194-4931194:-|X:4925027-4925027:-	1	0.666667	0.0009995	0.00335622	Ovaries
FBgn0266411	sima	FBgn0266411:P02:TE01	3R:30099521-30099521:+|3R:30113209-30113209:+	0.930233	0.816327	0.00049975	0.00181159	Ovaries
FBgn0266696	Svil	FBgn0266696:P04:TE01	3L:2400510-2400510:+|3L:2409103-2409103:+	1	1	0.00049975	0.00181159	Ovaries
FBgn0266696	Svil	FBgn0266696:P07:TE04	3L:2417956-2417956:+|3L:2464849-2464849:+	0.944444	0.894737	0.00049975	0.00181159	Ovaries
FBgn0266696	Svil	FBgn0266696:P13:TE07	3L:2466862-2466862:+|3L:2498928-2499032:+	1	1	0.00049975	0.00181159	Ovaries
FBgn0000014	abd-A	FBgn0000014:P01:TE01	3R:16830049-16830049:-|3R:16807628-16807628:-	0.9	0.692308	0.00049975	0.0012891	embryos
FBgn0000014	abd-A	FBgn0000014:P02:TE02	3R:16829752-16829752:-|3R:16807111-16807111:-	0.764706	1	0.00049975	0.0012891	embryos
FBgn0000014	abd-A	FBgn0000014:P03:TE01	3R:16828105-16828105:-|3R:16807628-16807628:-	0.1	1	0.00049975	0.0012891	embryos
FBgn0000024	Ace	FBgn0000024:P01:TE04	3R:13259517-13259517:-|3R:13224626-13224626:-	1	1	0.00049975	0.0012891	embryos
FBgn0000024	Ace	FBgn0000024:P02:TE01	3R:13258777-13258777:-|3R:13228416-13228416:-	1	0.470588	0.00049975	0.0012891	embryos
FBgn0000024	Ace	FBgn0000024:P02:TE03	3R:13258777-13258777:-|3R:13228033-13228033:-	1	0.470588	0.00049975	0.0012891	embryos
FBgn0000064	Ald	FBgn0000064:P02:TE03	3R:26259830-26259835:-|3R:26254604-26254604:-	0.183333	0.458333	0.00049975	0.0012891	embryos
FBgn0000097	aop	FBgn0000097:P02:TE03	2L:2161527-2161527:-|2L:2156456-2156485:-	0.327869	1	0.00049975	0.0012891	embryos
FBgn0000307	chif	FBgn0000307:P01:TE02	2L:16352628-16352628:-|2L:16343601-16343601:-	1	0.833333	0.00049975	0.0012891	embryos
FBgn0000307	chif	FBgn0000307:P02:TE03	2L:16350283-16350283:-|2L:16342431-16342431:-	0.25	1	0.00049975	0.0012891	embryos
FBgn0000308	chic	FBgn0000308:P02:TE03	2L:5980101-5980101:-|2L:5972116-5972116:-	0.62069	0.947368	0.00049975	0.0012891	embryos
FBgn0000479	dnc	FBgn0000479:P01:TE01	X:3176441-3176441:+|X:3339327-3339463:+	0.23913	1	0.00049975	0.0012891	embryos
FBgn0000479	dnc	FBgn0000479:P02:TE01	X:3256069-3256069:+|X:3339327-3339463:+	0.369565	1	0.00049975	0.0012891	embryos
FBgn0000479	dnc	FBgn0000479:P03:TE01	X:3289382-3289382:+|X:3339327-3339463:+	0.26087	1	0.00049975	0.0012891	embryos
FBgn0000479	dnc	FBgn0000479:P05:TE02	X:3329408-3329408:+|X:3340220-3340220:+	1	0.5	0.00049975	0.0012891	embryos
FBgn0000546	EcR	FBgn0000546:P01:TE04	2R:6169087-6169087:-|2R:6090790-6090790:-	0.8	0.5	0.0009995	0.00232754	embryos
FBgn0000546	EcR	FBgn0000546:P02:TE01	2R:6157129-6157129:-|2R:6092278-6092278:-	0.6	0.5	0.0009995	0.00232754	embryos
FBgn0000546	EcR	FBgn0000546:P03:TE05	2R:6131841-6131841:-|2R:6090420-6090420:-	0.25	1	0.0009995	0.00232754	embryos
FBgn0000578	ena	FBgn0000578:P02:TE02	2R:19155222-19155222:+|2R:19162598-19162598:+	0.189189	0.875	0.00049975	0.0012891	embryos
FBgn0000667	Actn	FBgn0000667:P02:TE02	X:2036466-2036466:-|X:2025117-2025117:-	0.98773	0.864662	0.0689655	0.0996829	embryos
FBgn0001078	ftz-f1	FBgn0001078:P02:TE03	3L:18765744-18765744:-|3L:18751537-18751591:-	0.996226	0.494691	0.00149925	0.00336662	embryos
FBgn0001122	Galphao	FBgn0001122:P01:TE04	2R:10437986-10437986:+|2R:10463718-10463718:+	0.407143	0.890625	0.0164918	0.0277437	embryos
FBgn0001139	gro	FBgn0001139:P01:TE02	3R:26041737-26041737:+|3R:26048738-26049041:+	0.535714	0.517241	0.00049975	0.0012891	embryos
FBgn0001139	gro	FBgn0001139:P02:TE04	3R:26042081-26042081:+|3R:26049911-26049911:+	0.482759	0.608696	0.00049975	0.0012891	embryos
FBgn0001139	gro	FBgn0001139:P03:TE04	3R:26042642-26042642:+|3R:26049911-26049911:+	0.172414	0.555556	0.00049975	0.0012891	embryos
FBgn0001145	Gs2	FBgn0001145:P01:TE01	X:11422833-11422833:+|X:11429992-11429992:+	0.384615	0.625	0.03998	0.0609392	embryos
FBgn0001145	Gs2	FBgn0001145:P02:TE02	X:11423958-11423958:+|X:11430197-11430197:+	0.8	0.6	0.03998	0.0609392	embryos
FBgn0001215	Hrb98DE	FBgn0001215:P01:TE02	3R:28599835-28599835:+|3R:28605095-28605095:+	0.403509	0.676471	0.00049975	0.0012891	embryos
FBgn0001235	hth	FBgn0001235:P01:TE02	3R:10639568-10639568:-|3R:10581558-10581558:-	0.333333	1	0.00249875	0.00525888	embryos
FBgn0001235	hth	FBgn0001235:P02:TE03	3R:10614276-10614276:-|3R:10509848-10509848:-	1	0.611111	0.00249875	0.00525888	embryos
FBgn0001297	kay	FBgn0001297:P02:TE04	3R:29772893-29772893:+|3R:29794167-29794167:+	0.125	1	0.00249875	0.00525888	embryos
FBgn0001297	kay	FBgn0001297:P03:TE04	3R:29782610-29782610:+|3R:29794167-29794167:+	0.475	1	0.00249875	0.00525888	embryos
FBgn0001316	klar	FBgn0001316:P03:TE02	3L:448132-448132:-|3L:434038-434084:-	0.111111	1	0.00149925	0.00336662	embryos
FBgn0001316	klar	FBgn0001316:P04:TE02	3L:441096-441096:-|3L:434038-434084:-	0.407407	1	0.00149925	0.00336662	embryos
FBgn0002973	numb	FBgn0002973:P01:TE03	2L:9437470-9437470:+|2L:9464273-9464273:+	0.785714	0.6875	0.00049975	0.0012891	embryos
FBgn0002973	numb	FBgn0002973:P02:TE02	2L:9449831-9449831:+|2L:9463293-9463293:+	0.907407	0.942308	0.00049975	0.0012891	embryos
FBgn0003028	ovo	FBgn0003028:P01:TE02	X:5048274-5048274:+|X:5069704-5069704:+	1	1	0.00049975	0.0012891	embryos
FBgn0003028	ovo	FBgn0003028:P02:TE01	X:5064234-5064234:+|X:5069483-5069483:+	1	1	0.00049975	0.0012891	embryos
FBgn0003071	Pfk	FBgn0003071:P02:TE02	2R:10110871-10110871:+|2R:10117457-10117457:+	0.691589	0.840909	0.00049975	0.0012891	embryos
FBgn0003162	Pu	FBgn0003162:P01:TE03	2R:21175316-21175316:+|2R:21183030-21183030:+	1	1	0.00049975	0.0012891	embryos
FBgn0003162	Pu	FBgn0003162:P02:TE02	2R:21179119-21179119:+|2R:21182608-21182663:+	1	1	0.00049975	0.0012891	embryos
FBgn0003175	px	FBgn0003175:P02:TE01	2R:22546558-22546558:-|2R:22496505-22496505:-	0.884615	1	0.00049975	0.0012891	embryos
FBgn0003189	r	FBgn0003189:P01:TE02	X:16655360-16655360:+|X:16668915-16668915:+	1	1	0.00049975	0.0012891	embryos
FBgn0003189	r	FBgn0003189:P02:TE01	X:16656092-16656092:+|X:16668712-16668712:+	1	1	0.00049975	0.0012891	embryos
FBgn0003371	sgg	FBgn0003371:P01:TE04	X:2633953-2633953:+|X:2676657-2676657:+	1	0.6	0.00049975	0.0012891	embryos
FBgn0003371	sgg	FBgn0003371:P03:TE01	X:2646638-2646638:+|X:2675016-2675016:+	0.384615	0.909091	0.00049975	0.0012891	embryos
FBgn0003371	sgg	FBgn0003371:P04:TE01	X:2658767-2658767:+|X:2675016-2675016:+	0.5	0.764706	0.00049975	0.0012891	embryos
FBgn0003380	Sh	FBgn0003380:P01:TE03	X:18063247-18063247:-|X:17928416-17928511:-	1	1	0.00249875	0.00525888	embryos
FBgn0003380	Sh	FBgn0003380:P04:TE01	X:17967225-17967225:-|X:17936736-17936950:-	1	0.666667	0.00249875	0.00525888	embryos
FBgn0003423	slgA	FBgn0003423:P01:TE04	X:21374003-21374003:+|X:21385159-21385159:+	0.36	1	0.0104948	0.0186532	embryos
FBgn0003429	slo	FBgn0003429:P01:TE02	3R:24662492-24662492:+|3R:24710839-24710845:+	1	0.65	0.00049975	0.0012891	embryos
FBgn0003429	slo	FBgn0003429:P02:TE01	3R:24668147-24668147:+|3R:24708062-24708062:+	1	1	0.00049975	0.0012891	embryos
FBgn0003463	sog	FBgn0003463:P01:TE01	X:15633434-15633434:-|X:15603473-15603473:-	1	1	0.00649675	0.0125206	embryos
FBgn0003463	sog	FBgn0003463:P02:TE02	X:15626540-15626540:-|X:15603284-15603284:-	1	1	0.00649675	0.0125206	embryos
FBgn0003475	spir	FBgn0003475:P02:TE03	2L:20341852-20341852:+|2L:20348386-20348386:+	0.238095	1	0.005997	0.0117373	embryos
FBgn0003502	Btk29A	FBgn0003502:P01:TE02	2L:8301079-8301079:-|2L:8259506-8259506:-	0.577778	1	0.00049975	0.0012891	embryos
FBgn0003502	Btk29A	FBgn0003502:P03:TE03	2L:8297124-8297124:-|2L:8258693-8258693:-	1	1	0.00049975	0.0012891	embryos
FBgn0003502	Btk29A	FBgn0003502:P04:TE02	2L:8277702-8277702:-|2L:8259506-8259506:-	0.422222	1	0.00049975	0.0012891	embryos
FBgn0003721	Tm1	FBgn0003721:P01:TE11	3R:15281533-15281533:+|3R:15307980-15307980:+	1	0.864322	0.00049975	0.0012891	embryos
FBgn0003721	Tm1	FBgn0003721:P03:TE05	3R:15288011-15288013:+|3R:15297679-15297679:+	0.8	1	0.00049975	0.0012891	embryos
FBgn0003748	Treh	FBgn0003748:P01:TE04	2R:21074019-21074019:+|2R:21089049-21089059:+	0.666667	0.666667	0.0009995	0.00232754	embryos
FBgn0003748	Treh	FBgn0003748:P02:TE02	2R:21076841-21076841:+|2R:21088226-21088226:+	0.538462	0.875	0.0009995	0.00232754	embryos
FBgn0003748	Treh	FBgn0003748:P04:TE02	2R:21084336-21084336:+|2R:21088226-21088226:+	0.307692	1	0.0009995	0.00232754	embryos
FBgn0004101	bs	FBgn0004101:P01:TE01	2R:24342862-24342862:+|2R:24350189-24350189:+	1	0.954545	0.00049975	0.0012891	embryos
FBgn0004101	bs	FBgn0004101:P02:TE02	2R:24343703-24343703:+|2R:24376473-24376473:+	0.833333	1	0.00049975	0.0012891	embryos
FBgn0004117	Tm2	FBgn0004117:P02:TE02	3R:15310194-15310194:+|3R:15315197-15315197:+	1	0.833333	0.00049975	0.0012891	embryos
FBgn0004117	Tm2	FBgn0004117:P03:TE01	3R:15312036-15312036:+|3R:15314949-15314949:+	0.75	1	0.00049975	0.0012891	embryos
FBgn0004362	HmgD	FBgn0004362:P01:TE01	2R:21713357-21713357:+|2R:21716535-21716535:+	1	0.461538	0.00249875	0.00525888	embryos
FBgn0004362	HmgD	FBgn0004362:P02:TE02	2R:21714137-21714137:+|2R:21716727-21716727:+	0.3	1	0.00249875	0.00525888	embryos
FBgn0004369	Ptp99A	FBgn0004369:P01:TE04	3R:29377647-29377647:+|3R:29486704-29486704:+	0.4	0.8	0.00049975	0.0012891	embryos
FBgn0004369	Ptp99A	FBgn0004369:P03:TE03	3R:29479317-29479317:+|3R:29485583-29485583:+	0.696429	0.829787	0.00049975	0.0012891	embryos
FBgn0004611	Plc21C	FBgn0004611:P02:TE01	2L:310201-310201:+|2L:346255-346255:+	0.454545	0.909091	0.00449775	0.00908582	embryos
FBgn0004638	drk	FBgn0004638:P02:TE05	2R:13502293-13502293:-|2R:13495223-13495223:-	0.636364	0.777778	0.011994	0.0209479	embryos
FBgn0004646	ogre	FBgn0004646:P03:TE02	X:6977810-6977810:-|X:6973772-6973772:-	0.1	1	0.00049975	0.0012891	embryos
FBgn0004655	wapl	FBgn0004655:P01:TE03	X:2158983-2158990:-|X:2150108-2150108:-	0.8	0.6	0.00049975	0.0012891	embryos
FBgn0004889	tws	FBgn0004889:P01:TE03	3R:10139772-10139772:-|3R:10126608-10126669:-	0.863636	0.506667	0.00049975	0.0012891	embryos
FBgn0004889	tws	FBgn0004889:P02:TE04	3R:10134482-10134482:-|3R:10126130-10126130:-	0.421875	0.75	0.00049975	0.0012891	embryos
FBgn0004910	Eip63F-1	FBgn0004910:P01:TE02	3L:3935617-3935617:-|3L:3909932-3909932:-	0.571429	1	0.00049975	0.0012891	embryos
FBgn0004910	Eip63F-1	FBgn0004910:P02:TE01	3L:3933637-3933637:-|3L:3911138-3911141:-	1	0.666667	0.00049975	0.0012891	embryos
FBgn0004910	Eip63F-1	FBgn0004910:P04:TE02	3L:3925602-3925602:-|3L:3909932-3909932:-	0.285714	1	0.00049975	0.0012891	embryos
FBgn0005640	Eip63E	FBgn0005640:P01:TE01	3L:3515752-3515752:+|3L:3608549-3608549:+	0.913793	0.876033	0.00049975	0.0012891	embryos
FBgn0005640	Eip63E	FBgn0005640:P02:TE02	3L:3543581-3543581:+|3L:3610521-3610523:+	0.2	0.590909	0.00049975	0.0012891	embryos
FBgn0005640	Eip63E	FBgn0005640:P03:TE02	3L:3545319-3545319:+|3L:3610521-3610523:+	0.569231	0.973684	0.00049975	0.0012891	embryos
FBgn0010300	brat	FBgn0010300:P03:TE01	2L:19165868-19165868:+|2L:19171852-19171852:+	0.160494	0.896552	0.00049975	0.0012891	embryos
FBgn0010352	Nc73EF	FBgn0010352:P03:TE02	3L:16957440-16957440:+|3L:16968080-16968080:+	0.753623	0.525253	0.00049975	0.0012891	embryos
FBgn0010382	CycE	FBgn0010382:P02:TE02	2L:15748150-15748150:-|2L:15727785-15727785:-	0.571429	0.666667	0.00049975	0.0012891	embryos
FBgn0010382	CycE	FBgn0010382:P03:TE02	2L:15746610-15746610:-|2L:15727785-15727785:-	0.428571	0.75	0.00049975	0.0012891	embryos
FBgn0010382	CycE	FBgn0010382:P04:TE03	2L:15731784-15731784:-|2L:15727582-15727582:-	0.727273	1	0.00049975	0.0012891	embryos
FBgn0010415	Sdc	FBgn0010415:P01:TE04	2R:21481176-21481176:-|2R:21392403-21392403:-	0.979592	0.461538	0.0009995	0.00232754	embryos
FBgn0010415	Sdc	FBgn0010415:P02:TE01	2R:21417074-21417074:-|2R:21394228-21394228:-	0.145833	0.777778	0.0009995	0.00232754	embryos
FBgn0011205	fbl	FBgn0011205:P02:TE02	3L:20387617-20387617:+|3L:20391913-20391913:+	0.6	1	0.0384808	0.0593737	embryos
FBgn0011206	bol	FBgn0011206:P01:TE04	3L:9134405-9134405:-|3L:9104959-9105216:-	0.615385	1	0.00049975	0.0012891	embryos
FBgn0011206	bol	FBgn0011206:P03:TE06	3L:9125313-9125313:-|3L:9103776-9103793:-	1	0.6	0.00049975	0.0012891	embryos
FBgn0011224	heph	FBgn0011224:P01:TE01	3R:32015520-32015520:-|3R:31851485-31851485:-	0.5	0.666667	0.00049975	0.0012891	embryos
FBgn0011224	heph	FBgn0011224:P02:TE05	3R:31985768-31985768:-|3R:31846974-31846988:-	0.6	0.6	0.00049975	0.0012891	embryos
FBgn0011225	jar	FBgn0011225:P01:TE02	3R:24271233-24271233:-|3R:24252827-24252827:-	0.767123	0.835821	0.00049975	0.0012891	embryos
FBgn0011225	jar	FBgn0011225:P03:TE01	3R:24259488-24259488:-|3R:24253145-24253145:-	0.5	0.468354	0.00049975	0.0012891	embryos
FBgn0011661	Moe	FBgn0011661:P01:TE01	X:8898332-8898332:-|X:8873624-8873624:-	0.314286	0.647059	0.011994	0.0209479	embryos
FBgn0011661	Moe	FBgn0011661:P04:TE03	X:8891807-8891807:-|X:8873013-8873135:-	0.75	0.489796	0.011994	0.0209479	embryos
FBgn0011672	Mvl	FBgn0011672:P01:TE01	3R:21060800-21060800:-|3R:21053205-21053205:-	0.666667	1	0.00049975	0.0012891	embryos
FBgn0011672	Mvl	FBgn0011672:P02:TE02	3R:21060653-21060653:-|3R:21052444-21052456:-	1	0.5	0.00049975	0.0012891	embryos
FBgn0011766	E2f1	FBgn0011766:P01:TE04	3R:21660432-21660432:-|3R:21620305-21620305:-	0.105263	1	0.0149925	0.0254771	embryos
FBgn0013263	Trl	FBgn0013263:P02:TE04	3L:14757962-14757962:-|3L:14747869-14747869:-	1	0.636364	0.00149925	0.00336662	embryos
FBgn0013576	mtd	FBgn0013576:P02:TE04	3R:5350010-5350010:-|3R:5272016-5272168:-	0.6	0.461538	0.00049975	0.0012891	embryos
FBgn0013576	mtd	FBgn0013576:P03:TE03	3R:5323847-5323847:-|3R:5272948-5272948:-	0.45122	0.870588	0.00049975	0.0012891	embryos
FBgn0013576	mtd	FBgn0013576:P06:TE03	3R:5297516-5297516:-|3R:5272948-5272948:-	0.384146	0.875	0.00049975	0.0012891	embryos
FBgn0013718	nuf	FBgn0013718:P01:TE03	3L:14190871-14190871:+|3L:14233250-14233250:+	0.653061	0.962406	0.00049975	0.0012891	embryos
FBgn0013718	nuf	FBgn0013718:P03:TE03	3L:14219743-14219743:+|3L:14233250-14233250:+	0.19898	0.975	0.00049975	0.0012891	embryos
FBgn0013720	pck	FBgn0013720:P01:TE01	X:1466750-1466750:+|X:1470666-1470756:+	1	1	0.00049975	0.0012891	embryos
FBgn0013720	pck	FBgn0013720:P03:TE02	X:1470849-1470849:+|X:1472317-1472317:+	1	1	0.00049975	0.0012891	embryos
FBgn0013759	CASK	FBgn0013759:P02:TE02	3R:21808689-21808689:-|3R:21785763-21785763:-	0.554054	0.694915	0.00049975	0.0012891	embryos
FBgn0013765	cnn	FBgn0013765:P02:TE03	2R:13449400-13449400:-|2R:13439315-13439315:-	0.912162	0.918367	0.00049975	0.0012891	embryos
FBgn0013995	Calx	FBgn0013995:P03:TE02	3R:20989367-20989367:+|3R:21013652-21013671:+	0.157895	1	0.00049975	0.0012891	embryos
FBgn0013995	Calx	FBgn0013995:P04:TE02	3R:20990051-20990051:+|3R:21013652-21013671:+	0.245614	1	0.00049975	0.0012891	embryos
FBgn0014010	Rab5	FBgn0014010:P02:TE03	2L:2364721-2364721:-|2L:2359550-2359567:-	0.541667	0.619048	0.00049975	0.0012891	embryos
FBgn0014024	Rnp4F	FBgn0014024:P01:TE02	X:5322696-5322696:-|X:5318922-5318929:-	0.428571	1	0.007996	0.0150074	embryos
FBgn0014133	bif	FBgn0014133:P01:TE02	X:11678971-11678971:+|X:11694740-11694740:+	0.906977	0.795918	0.007996	0.0150074	embryos
FBgn0014141	cher	FBgn0014141:P01:TE01	3R:17125389-17125389:-|3R:17103829-17103829:-	0.875	1	0.00049975	0.0012891	embryos
FBgn0014141	cher	FBgn0014141:P02:TE01	3R:17122682-17122682:-|3R:17103829-17103829:-	0.125	1	0.00049975	0.0012891	embryos
FBgn0014141	cher	FBgn0014141:P04:TE03	3R:17098807-17098807:-|3R:17091534-17091534:-	0.392617	1	0.00049975	0.0012891	embryos
FBgn0014141	cher	FBgn0014141:P05:TE03	3R:17095547-17095547:-|3R:17091534-17091534:-	0.59396	0.994382	0.00049975	0.0012891	embryos
FBgn0014396	tim	FBgn0014396:P01:TE01	2L:3508119-3508119:-|2L:3501049-3501049:-	1	0.5	0.00049975	0.0012891	embryos
FBgn0014396	tim	FBgn0014396:P02:TE02	2L:3507218-3507218:-|2L:3493987-3493987:-	0.916667	1	0.00049975	0.0012891	embryos
FBgn0014863	Mlp84B	FBgn0014863:P02:TE03	3R:7116692-7116716:-|3R:7113518-7113523:-	0.388889	0.714286	0.00049975	0.0012891	embryos
FBgn0015371	chn	FBgn0015371:P02:TE04	2R:15115462-15115462:+|2R:15144783-15144783:+	0.351852	0.730769	0.00049975	0.0012891	embryos
FBgn0015371	chn	FBgn0015371:P03:TE04	2R:15128827-15128827:+|2R:15144783-15144783:+	0.277778	0.789474	0.00049975	0.0012891	embryos
FBgn0015509	Cul1	FBgn0015509:P01:TE03	2R:7916955-7916955:+|2R:7921722-7921723:+	1	0.5625	0.0009995	0.00232754	embryos
FBgn0015777	nrv2	FBgn0015777:P04:TE03	2L:6794599-6794599:-|2L:6789771-6789771:-	0.62069	1	0.007996	0.0150074	embryos
FBgn0015803	RtGEF	FBgn0015803:P01:TE02	2L:20350435-20350435:+|2L:20363888-20363888:+	1	0.461538	0.00049975	0.0012891	embryos
FBgn0015803	RtGEF	FBgn0015803:P02:TE01	2L:20353968-20353968:+|2L:20361429-20361429:+	1	0.5	0.00049975	0.0012891	embryos
FBgn0016059	Sema1b	FBgn0016059:P01:TE05	2R:17683499-17683499:-|2R:17673129-17673129:-	0.97066	0.742056	0.00049975	0.0012891	embryos
FBgn0016070	smg	FBgn0016070:P01:TE04	3L:8997989-8998005:-|3L:8990529-8990535:-	0.947368	0.473684	0.00049975	0.0012891	embryos
FBgn0016070	smg	FBgn0016070:P02:TE03	3L:8997094-8997094:-|3L:8991277-8991277:-	0.87	0.966667	0.00049975	0.0012891	embryos
FBgn0016078	wun	FBgn0016078:P01:TE02	2R:9413463-9413463:-|2R:9400330-9400381:-	0.777778	0.777778	0.00649675	0.0125206	embryos
FBgn0016078	wun	FBgn0016078:P02:TE01	2R:9409492-9409492:-|2R:9402081-9402081:-	0.6	0.6	0.00649675	0.0125206	embryos
FBgn0016126	CaMKI	FBgn0016126:P02:TE03	4:446094-446094:+|4:453947-453947:+	0.538462	1	0.00449775	0.00908582	embryos
FBgn0016756	Usp47	FBgn0016756:P01:TE02	3L:5752974-5752974:+|3L:5761419-5761419:+	0.561538	0.722772	0.00049975	0.0012891	embryos
FBgn0016797	fz2	FBgn0016797:P01:TE01	3L:19235373-19235373:-|3L:19142899-19142899:-	0.320442	1	0.00049975	0.0012891	embryos
FBgn0016917	Stat92E	FBgn0016917:P01:TE03	3R:20552311-20552311:-|3R:20535694-20535694:-	0.16835	0.649351	0.023988	0.0389225	embryos
FBgn0017418	ari-1	FBgn0017418:P01:TE04	X:18137685-18137685:-|X:18130393-18130393:-	0.891304	0.640625	0.00049975	0.0012891	embryos
FBgn0017418	ari-1	FBgn0017418:P02:TE03	X:18137139-18137139:-|X:18131095-18131165:-	0.375	0.642857	0.00049975	0.0012891	embryos
FBgn0017581	Lk6	FBgn0017581:P01:TE03	3R:11764457-11764457:-|3R:11753875-11753954:-	0.672131	0.806557	0.00049975	0.0012891	embryos
FBgn0020249	stck	FBgn0020249:P02:TE01	3R:8357332-8357332:+|3R:8360143-8360144:+	0.576923	1	0.015992	0.0269932	embryos
FBgn0020386	Pdk1	FBgn0020386:P01:TE08	3L:129451-129451:+|3L:145293-145293:+	0.691244	0.847458	0.00049975	0.0012891	embryos
FBgn0020386	Pdk1	FBgn0020386:P04:TE03	3L:141067-141067:+|3L:144054-144054:+	0.25	0.5	0.00049975	0.0012891	embryos
FBgn0020443	eRF3	FBgn0020443:P01:TE02	2L:12434453-12434453:+|2L:12439992-12439992:+	0.828283	0.891304	0.00049975	0.0012891	embryos
FBgn0020503	CLIP-190	FBgn0020503:P01:TE06	2L:17384701-17384701:+|2L:17409698-17409711:+	0.958333	0.821429	0.00049975	0.0012891	embryos
FBgn0020503	CLIP-190	FBgn0020503:P03:TE05	2L:17389342-17389342:+|2L:17404640-17404640:+	0.833333	0.909091	0.00049975	0.0012891	embryos
FBgn0020621	Pkn	FBgn0020621:P02:TE05	2R:9275030-9275030:-|2R:9252668-9252853:-	0.107143	0.75	0.0009995	0.00232754	embryos
FBgn0020621	Pkn	FBgn0020621:P03:TE05	2R:9270324-9270324:-|2R:9252668-9252853:-	0.142857	0.705882	0.0009995	0.00232754	embryos
FBgn0020647	KrT95D	FBgn0020647:P02:TE03	3R:24006578-24006578:-|3R:23997539-23997539:-	0.605263	0.884615	0.00049975	0.0012891	embryos
FBgn0020762	Atet	FBgn0020762:P01:TE01	2L:4333914-4333914:+|2L:4345411-4345411:+	1	0.804762	0.00049975	0.0012891	embryos
FBgn0021800	Reph	FBgn0021800:P01:TE04	2L:3803546-3803546:+|2L:3810671-3810671:+	0.785714	0.578947	0.0114943	0.0202154	embryos
FBgn0021800	Reph	FBgn0021800:P02:TE02	2L:3805683-3805683:+|2L:3808895-3808895:+	0.5	0.5	0.0114943	0.0202154	embryos
FBgn0022238	lolal	FBgn0022238:P01:TE01	2R:18158192-18158192:-|2R:18154320-18154433:-	0.166667	1	0.0169915	0.0283944	embryos
FBgn0022238	lolal	FBgn0022238:P02:TE02	2R:18158018-18158018:-|2R:18154061-18154061:-	1	0.615385	0.0169915	0.0283944	embryos
FBgn0022361	Pur-alpha	FBgn0022361:P01:TE03	4:558017-558017:+|4:566148-566148:+	0.5	1	0.0009995	0.00232754	embryos
FBgn0022361	Pur-alpha	FBgn0022361:P02:TE04	4:558224-558224:+|4:566702-566988:+	1	0.875	0.0009995	0.00232754	embryos
FBgn0023215	Mnt	FBgn0023215:P01:TE01	X:3671802-3671802:+|X:3701672-3701672:+	0.292308	1	0.0149925	0.0254771	embryos
FBgn0023215	Mnt	FBgn0023215:P03:TE01	X:3689364-3689364:+|X:3701672-3701672:+	0.292308	1	0.0149925	0.0254771	embryos
FBgn0023407	B4	FBgn0023407:P01:TE05	2L:13549328-13549328:-|2L:13502657-13502657:-	1	0.62963	0.00049975	0.0012891	embryos
FBgn0023407	B4	FBgn0023407:P02:TE07	2L:13547771-13547771:-|2L:13500872-13500879:-	0.5	0.666667	0.00049975	0.0012891	embryos
FBgn0023441	fus	FBgn0023441:P01:TE02	2R:15676669-15676669:-|2R:15657215-15657319:-	0.46875	0.625	0.00049975	0.0012891	embryos
FBgn0023441	fus	FBgn0023441:P02:TE02	2R:15675953-15675953:-|2R:15657215-15657319:-	0.4375	0.777778	0.00049975	0.0012891	embryos
FBgn0023441	fus	FBgn0023441:P03:TE01	2R:15665094-15665094:-|2R:15660017-15660129:-	0.566667	0.85	0.00049975	0.0012891	embryos
FBgn0024236	foi	FBgn0024236:P01:TE02	3L:8525245-8525245:+|3L:8533984-8533984:+	0.964286	0.771429	0.0524738	0.0783214	embryos
FBgn0024236	foi	FBgn0024236:P02:TE03	3L:8528713-8528713:+|3L:8534503-8534503:+	0.142857	0.5	0.0524738	0.0783214	embryos
FBgn0024238	Fim	FBgn0024238:P02:TE03	X:17291669-17291669:-|X:17285705-17285705:-	0.229508	1	0.0454773	0.0684882	embryos
FBgn0024277	trio	FBgn0024277:P01:TE02	3L:1034875-1034917:-|3L:997093-997211:-	0.285714	0.666667	0.065967	0.0956237	embryos
FBgn0024734	PRL-1	FBgn0024734:P03:TE04	2L:16251788-16251788:-|2L:16246056-16246056:-	0.153846	0.857143	0.0009995	0.00232754	embryos
FBgn0025639	Hmt4-20	FBgn0025639:P01:TE02	X:656033-656033:-|X:648892-648892:-	0.967742	0.810811	0.00049975	0.0012891	embryos
FBgn0025643	CG3588	FBgn0025643:P02:TE01	X:2920120-2920120:+|X:2923468-2923572:+	0.52381	1	0.0549725	0.0818082	embryos
FBgn0025702	Srpk79D	FBgn0025702:P03:TE03	3L:22277714-22277714:+|3L:22284000-22284024:+	0.5	0.517241	0.00049975	0.0012891	embryos
FBgn0025836	RhoGAP1A	FBgn0025836:P02:TE05	X:131036-131036:+|X:140839-140855:+	0.225352	0.888889	0.00049975	0.0012891	embryos
FBgn0026059	Mhcl	FBgn0026059:P01:TE03	3R:16098761-16098761:-|3R:16068524-16068524:-	0.215686	0.846154	0.00049975	0.0012891	embryos
FBgn0026323	Tak1	FBgn0026323:P01:TE01	X:20524928-20524928:-|X:20515829-20515829:-	1	0.645833	0.0049975	0.00993574	embryos
FBgn0026620	tacc	FBgn0026620:P01:TE02	3R:4749056-4749056:-|3R:4734250-4734413:-	0.205882	0.7	0.00049975	0.0012891	embryos
FBgn0026620	tacc	FBgn0026620:P03:TE02	3R:4746414-4746414:-|3R:4734250-4734413:-	0.558824	0.826087	0.00049975	0.0012891	embryos
FBgn0026620	tacc	FBgn0026620:P04:TE03	3R:4739547-4739547:-|3R:4733655-4733862:-	0.631579	0.571429	0.00049975	0.0012891	embryos
FBgn0027579	mino	FBgn0027579:P02:TE03	3R:27925192-27925192:+|3R:27933185-27933185:+	1	0.545455	0.0069965	0.0133811	embryos
FBgn0027579	mino	FBgn0027579:P03:TE02	3R:27925666-27925666:+|3R:27932868-27932973:+	0.285714	1	0.0069965	0.0133811	embryos
FBgn0027601	pdgy	FBgn0027601:P01:TE01	X:14953532-14953532:-|X:14933947-14933947:-	0.578947	0.733333	0.00849575	0.0157109	embryos
FBgn0027610	Dic1	FBgn0027610:P01:TE03	3R:13364939-13364939:+|3R:13369376-13369376:+	1	1	0.00049975	0.0012891	embryos
FBgn0027610	Dic1	FBgn0027610:P02:TE01	3R:13367533-13367533:+|3R:13368915-13368915:+	1	1	0.00049975	0.0012891	embryos
FBgn0027835	Dp1	FBgn0027835:P01:TE04	2R:18412028-18412028:+|2R:18420742-18420742:+	0.976415	0.725044	0.00849575	0.0157109	embryos
FBgn0028341	Ptpmeg2	FBgn0028341:P01:TE03	X:9658894-9658895:-|X:9627795-9627795:-	0.513514	0.678571	0.00049975	0.0012891	embryos
FBgn0028341	Ptpmeg2	FBgn0028341:P02:TE03	X:9650776-9650776:-|X:9627795-9627795:-	0.216216	0.615385	0.00049975	0.0012891	embryos
FBgn0028341	Ptpmeg2	FBgn0028341:P04:TE04	X:9640624-9640624:-|X:9627553-9627553:-	0.185185	0.555556	0.00049975	0.0012891	embryos
FBgn0028341	Ptpmeg2	FBgn0028341:P05:TE04	X:9639028-9639028:-|X:9627553-9627553:-	0.703704	0.475	0.00049975	0.0012891	embryos
FBgn0028371	jbug	FBgn0028371:P01:TE01	2R:22740459-22740459:-|2R:22722590-22722590:-	0.792857	0.925	0.00049975	0.0012891	embryos
FBgn0028371	jbug	FBgn0028371:P02:TE01	2R:22737045-22737045:-|2R:22722590-22722590:-	0.207143	0.935484	0.00049975	0.0012891	embryos
FBgn0028371	jbug	FBgn0028371:P03:TE02	2R:22729272-22729272:-|2R:22717248-22717248:-	0.875	1	0.00049975	0.0012891	embryos
FBgn0028394	CG17834	FBgn0028394:P01:TE02	2L:8529142-8529143:+|2L:8541542-8541552:+	1	1	0.0089955	0.0165741	embryos
FBgn0028394	CG17834	FBgn0028394:P02:TE01	2L:8535787-8535787:+|2L:8537932-8537932:+	1	1	0.0089955	0.0165741	embryos
FBgn0028397	Tob	FBgn0028397:P02:TE04	X:16089367-16089367:-|X:16077729-16077786:-	0.225	0.818182	0.0394803	0.0605444	embryos
FBgn0028497	CG3530	FBgn0028497:P02:TE02	2R:23395421-23395421:-|2R:23389001-23389010:-	0.307692	1	0.0209895	0.0347293	embryos
FBgn0028734	Fmr1	FBgn0028734:P02:TE03	3R:10109985-10109985:-|3R:10101357-10101375:-	0.738739	0.942529	0.00049975	0.0012891	embryos
FBgn0028955	CG8788	FBgn0028955:P01:TE01	2R:9138487-9138487:+|2R:9139963-9139963:+	1	1	0.00049975	0.0012891	embryos
FBgn0028955	CG8788	FBgn0028955:P02:TE02	2R:9139083-9139092:+|2R:9141981-9141981:+	1	1	0.00049975	0.0012891	embryos
FBgn0029687	Vap33	FBgn0029687:P01:TE01	X:3948976-3948976:+|X:3953578-3953579:+	0.84	0.525	0.007996	0.0150074	embryos
FBgn0029687	Vap33	FBgn0029687:P02:TE05	X:3949266-3949266:+|X:3955077-3955129:+	0.375	0.545455	0.007996	0.0150074	embryos
FBgn0029801	CG15771	FBgn0029801:P01:TE01	X:5755575-5755575:+|X:5759408-5759408:+	0.2	1	0.0484758	0.0725694	embryos
FBgn0029801	CG15771	FBgn0029801:P02:TE02	X:5755749-5755749:+|X:5759751-5759751:+	1	0.6	0.0484758	0.0725694	embryos
FBgn0030089	AP-1gamma	FBgn0030089:P01:TE06	X:9108692-9108692:+|X:9117794-9117794:+	0.462963	0.609756	0.00049975	0.0012891	embryos
FBgn0030276	Dlic	FBgn0030276:P01:TE05	X:11154422-11154422:+|X:11164670-11164670:+	0.987952	0.752294	0.00049975	0.0012891	embryos
FBgn0030330	Tango10	FBgn0030330:P01:TE03	X:11720246-11720246:+|X:11723674-11723674:+	1	0.5	0.00049975	0.0012891	embryos
FBgn0030330	Tango10	FBgn0030330:P02:TE02	X:11720485-11720485:+|X:11723241-11723241:+	1	0.5	0.00049975	0.0012891	embryos
FBgn0030349	CG10353	FBgn0030349:P01:TE02	X:11887162-11887162:-|X:11877738-11877738:-	0.565217	1	0.0149925	0.0254771	embryos
FBgn0030505	NFAT	FBgn0030505:P02:TE03	X:13642176-13642176:+|X:13663876-13663877:+	0.5	0.75	0.00049975	0.0012891	embryos
FBgn0030510	CG12177	FBgn0030510:P01:TE01	X:13680398-13680398:-|X:13678298-13678298:-	1	1	0.00849575	0.0157109	embryos
FBgn0030510	CG12177	FBgn0030510:P02:TE02	X:13680201-13680201:-|X:13677830-13677830:-	1	1	0.00849575	0.0157109	embryos
FBgn0030574	CG9413	FBgn0030574:P01:TE02	X:14602580-14602580:-|X:14584734-14584734:-	0.266667	1	0.001999	0.00433404	embryos
FBgn0030747	CG4301	FBgn0030747:P02:TE01	X:16406423-16406423:+|X:16414403-16414403:+	0.533333	1	0.001999	0.00433404	embryos
FBgn0031030	Tao	FBgn0031030:P01:TE04	X:19579793-19579794:-|X:19570382-19570382:-	1	0.692308	0.00049975	0.0012891	embryos
FBgn0031030	Tao	FBgn0031030:P02:TE05	X:19579740-19579740:-|X:19569713-19569722:-	0.142857	1	0.00049975	0.0012891	embryos
FBgn0031081	Nep3	FBgn0031081:P03:TE02	X:19963177-19963177:+|X:19969323-19969323:+	0.296875	1	0.0009995	0.00232754	embryos
FBgn0031191	Cp110	FBgn0031191:P01:TE02	X:22482083-22482083:+|X:22487980-22487980:+	1	1	0.00649675	0.0125206	embryos
FBgn0031191	Cp110	FBgn0031191:P03:TE01	X:22482594-22482594:+|X:22486120-22486120:+	1	1	0.00649675	0.0125206	embryos
FBgn0031245	CG3625	FBgn0031245:P01:TE03	2L:291795-291795:-|2L:283386-283386:-	0.714286	1	0.00049975	0.0012891	embryos
FBgn0031245	CG3625	FBgn0031245:P02:TE02	2L:286531-286531:-|2L:283663-283663:-	0.714286	0.833333	0.00049975	0.0012891	embryos
FBgn0031245	CG3625	FBgn0031245:P03:TE02	2L:285726-285726:-|2L:283663-283663:-	0.285714	0.666667	0.00049975	0.0012891	embryos
FBgn0031294	IA-2	FBgn0031294:P02:TE04	2L:1043218-1043218:-|2L:1011947-1012296:-	0.592593	0.653061	0.00049975	0.0012891	embryos
FBgn0031384	CG4238	FBgn0031384:P02:TE02	2L:2011717-2011717:+|2L:2030788-2030788:+	0.894737	1	0.00049975	0.0012891	embryos
FBgn0031474	CG2991	FBgn0031474:P02:TE01	2L:2857165-2857165:+|2L:2868548-2868548:+	0.580645	1	0.015992	0.0269932	embryos
FBgn0032129	jp	FBgn0032129:P02:TE03	2L:9565438-9565438:-|2L:9548259-9548259:-	0.47541	0.725	0.00049975	0.0012891	embryos
FBgn0032129	jp	FBgn0032129:P04:TE03	2L:9560181-9560181:-|2L:9548259-9548259:-	0.147541	0.75	0.00049975	0.0012891	embryos
FBgn0032135	GlcAT-S	FBgn0032135:P01:TE01	2L:9613415-9613415:+|2L:9616506-9616506:+	1	1	0.00049975	0.0012891	embryos
FBgn0032135	GlcAT-S	FBgn0032135:P02:TE03	2L:9616837-9616837:+|2L:9623109-9623109:+	1	1	0.00049975	0.0012891	embryos
FBgn0032402	CG14945	FBgn0032402:P01:TE02	2L:12049419-12049419:+|2L:12054631-12054631:+	1	1	0.00049975	0.0012891	embryos
FBgn0032402	CG14945	FBgn0032402:P02:TE01	2L:12049899-12049899:+|2L:12052049-12052049:+	1	1	0.00049975	0.0012891	embryos
FBgn0032456	MRP	FBgn0032456:P01:TE02	2L:12719046-12719046:+|2L:12744806-12744912:+	0.55	1	0.0009995	0.00232754	embryos
FBgn0032614	CG13284	FBgn0032614:P01:TE01	2L:16848716-16848716:-|2L:16843210-16843210:-	0.777778	1	0.00049975	0.0012891	embryos
FBgn0032746	CG10470	FBgn0032746:P01:TE01	2L:19045356-19045356:+|2L:19049076-19049076:+	1	1	0.00049975	0.0012891	embryos
FBgn0032746	CG10470	FBgn0032746:P02:TE02	2L:19049077-19049077:+|2L:19049843-19049843:+	1	1	0.00049975	0.0012891	embryos
FBgn0032901	sky	FBgn0032901:P03:TE05	2L:20890395-20890395:-|2L:20871327-20871336:-	0.215827	1	0.00049975	0.0012891	embryos
FBgn0032901	sky	FBgn0032901:P04:TE05	2L:20885976-20885976:-|2L:20871327-20871336:-	0.194245	1	0.00049975	0.0012891	embryos
FBgn0032955	CG2201	FBgn0032955:P03:TE02	2L:21623627-21623627:-|2L:21614767-21614767:-	0.666667	0.666667	0.00049975	0.0012891	embryos
FBgn0032955	CG2201	FBgn0032955:P04:TE03	2L:21618774-21618774:-|2L:21614175-21614233:-	0.733333	0.785714	0.00049975	0.0012891	embryos
FBgn0033212	LRR	FBgn0033212:P02:TE02	2R:7695381-7695381:-|2R:7677071-7677071:-	0.137255	1	0.00049975	0.0012891	embryos
FBgn0033402	Myd88	FBgn0033402:P01:TE01	2R:9308722-9308722:-|2R:9303679-9303679:-	0.5	0.5	0.0069965	0.0133811	embryos
FBgn0033504	CAP	FBgn0033504:P03:TE01	2R:10278737-10278737:+|2R:10284514-10284514:+	0.333333	1	0.00049975	0.0012891	embryos
FBgn0033504	CAP	FBgn0033504:P05:TE03	2R:10287867-10287867:+|2R:10306739-10306739:+	0.359155	0.962264	0.00049975	0.0012891	embryos
FBgn0033544	CG7220	FBgn0033544:P03:TE01	2R:10732700-10732700:+|2R:10737425-10737425:+	0.882353	0.882353	0.00049975	0.0012891	embryos
FBgn0033544	CG7220	FBgn0033544:P04:TE03	2R:10735675-10735676:+|2R:10738370-10738370:+	0.666667	0.666667	0.00049975	0.0012891	embryos
FBgn0033636	tou	FBgn0033636:P01:TE01	2R:11616045-11616045:-|2R:11586028-11586028:-	1	1	0.00849575	0.0157109	embryos
FBgn0033636	tou	FBgn0033636:P02:TE03	2R:11604936-11604936:-|2R:11578881-11578881:-	1	1	0.00849575	0.0157109	embryos
FBgn0033638	CG9005	FBgn0033638:P01:TE06	2R:11640941-11640941:-|2R:11619722-11619851:-	0.26087	0.521739	0.00049975	0.0012891	embryos
FBgn0033872	CG6329	FBgn0033872:P02:TE04	2R:13826954-13826954:+|2R:13833503-13833514:+	0.227273	1	0.0474763	0.0712853	embryos
FBgn0033983	ADPS	FBgn0033983:P01:TE01	2R:14934861-14934861:-|2R:14930084-14930084:-	0.625	0.833333	0.0104948	0.0186532	embryos
FBgn0033987	ckn	FBgn0033987:P01:TE02	2R:14963293-14963293:+|2R:14980466-14980584:+	0.904255	0.586207	0.00049975	0.0012891	embryos
FBgn0033987	ckn	FBgn0033987:P02:TE03	2R:14965685-14965685:+|2R:14980795-14980795:+	0.45122	0.804348	0.00049975	0.0012891	embryos
FBgn0034145	CG5065	FBgn0034145:P04:TE01	2R:16611877-16611877:+|2R:16623939-16623939:+	0.77037	0.77037	0.00049975	0.0012891	embryos
FBgn0034345	CG5174	FBgn0034345:P01:TE02	2R:18421414-18421414:+|2R:18426221-18426221:+	1	0.888889	0.00049975	0.0012891	embryos
FBgn0034345	CG5174	FBgn0034345:P02:TE01	2R:18422933-18422933:+|2R:18425908-18425949:+	0.5	1	0.00049975	0.0012891	embryos
FBgn0035049	Mmp1	FBgn0035049:P02:TE03	2R:24687377-24687377:-|2R:24671295-24671295:-	0.346154	1	0.0109945	0.0194727	embryos
FBgn0035253	CG7971	FBgn0035253:P01:TE06	3L:1665064-1665064:-|3L:1654880-1654880:-	1	0.824074	0.00049975	0.0012891	embryos
FBgn0035253	CG7971	FBgn0035253:P02:TE07	3L:1664241-1664241:-|3L:1654239-1654239:-	0.604651	0.962963	0.00049975	0.0012891	embryos
FBgn0035346	CG1146	FBgn0035346:P02:TE01	3L:2490221-2490221:+|3L:2492613-2492613:+	0.263158	1	0.0644678	0.0937205	embryos
FBgn0035357	MEP-1	FBgn0035357:P01:TE05	3L:2631716-2631716:+|3L:2641984-2641984:+	0.373134	1	0.00049975	0.0012891	embryos
FBgn0035397	CG11486	FBgn0035397:P01:TE01	3L:3071134-3071134:+|3L:3088634-3088909:+	0.12766	1	0.00049975	0.0012891	embryos
FBgn0035397	CG11486	FBgn0035397:P04:TE01	3L:3081569-3081569:+|3L:3088634-3088909:+	0.457447	1	0.00049975	0.0012891	embryos
FBgn0035400	CG11537	FBgn0035400:P02:TE05	3L:3139953-3139953:-|3L:3128035-3128035:-	0.310345	1	0.0369815	0.0574127	embryos
FBgn0035495	CG14989	FBgn0035495:P01:TE01	3L:4087582-4087582:+|3L:4091048-4091048:+	1	1	0.00049975	0.0012891	embryos
FBgn0035495	CG14989	FBgn0035495:P02:TE03	3L:4089132-4089132:+|3L:4092776-4092776:+	1	1	0.00049975	0.0012891	embryos
FBgn0035542	DOR	FBgn0035542:P01:TE01	3L:4407146-4407146:+|3L:4420266-4420266:+	0.47619	0.526316	0.00049975	0.0012891	embryos
FBgn0035542	DOR	FBgn0035542:P02:TE03	3L:4414358-4414358:+|3L:4420764-4420764:+	0.555556	0.625	0.00049975	0.0012891	embryos
FBgn0035542	DOR	FBgn0035542:P03:TE03	3L:4414666-4414667:+|3L:4420764-4420764:+	0.194444	0.875	0.00049975	0.0012891	embryos
FBgn0035849	ERR	FBgn0035849:P01:TE01	3L:8186671-8186671:-|3L:8183362-8183362:-	0.833333	1	0.00149925	0.00336662	embryos
FBgn0035849	ERR	FBgn0035849:P02:TE02	3L:8185670-8185670:-|3L:8182990-8182990:-	1	0.5	0.00149925	0.00336662	embryos
FBgn0035879	GAPcenA	FBgn0035879:P02:TE01	3L:8347542-8347542:+|3L:8351724-8351822:+	0.546392	1	0.00049975	0.0012891	embryos
FBgn0036165	chrb	FBgn0036165:P02:TE03	3L:11487806-11487806:+|3L:11497046-11497218:+	0.25	0.724138	0.0369815	0.0574127	embryos
FBgn0036194	Dph1	FBgn0036194:P01:TE03	3L:11696963-11696963:-|3L:11693346-11693346:-	1	0.8	0.00049975	0.0012891	embryos
FBgn0036194	Dph1	FBgn0036194:P02:TE02	3L:11696498-11696498:-|3L:11693662-11693662:-	1	1	0.00049975	0.0012891	embryos
FBgn0036309	Hip1	FBgn0036309:P02:TE02	3L:12773318-12773318:-|3L:12768433-12768433:-	0.644068	1	0.00049975	0.0012891	embryos
FBgn0036663	CG9674	FBgn0036663:P01:TE03	3L:16807731-16807731:-|3L:16787562-16787574:-	0.935484	0.805556	0.00049975	0.0012891	embryos
FBgn0036663	CG9674	FBgn0036663:P02:TE01	3L:16800189-16800189:-|3L:16788250-16788250:-	0.666667	0.8	0.00049975	0.0012891	embryos
FBgn0037070	CG11309	FBgn0037070:P01:TE02	3L:21304467-21304467:-|3L:21302076-21302160:-	1	1	0.00049975	0.0012891	embryos
FBgn0037070	CG11309	FBgn0037070:P02:TE01	3L:21304045-21304045:-|3L:21302422-21302422:-	1	1	0.00049975	0.0012891	embryos
FBgn0037084	Syx6	FBgn0037084:P02:TE02	2R:11219935-11219935:+|2R:11222338-11222480:+	0.5	1	0.0134933	0.0233234	embryos
FBgn0037092	M6	FBgn0037092:P01:TE01	3L:21507853-21507853:+|3L:21512749-21512867:+	0.941176	0.888889	0.00049975	0.0012891	embryos
FBgn0037092	M6	FBgn0037092:P02:TE02	3L:21509882-21509882:+|3L:21513083-21513087:+	0.5	0.666667	0.00049975	0.0012891	embryos
FBgn0037093	Cdk12	FBgn0037093:P01:TE03	3L:21516307-21516307:+|3L:21522684-21522769:+	0.226415	0.8	0.00049975	0.0012891	embryos
FBgn0037138	P5CDh1	FBgn0037138:P01:TE01	3L:21841356-21841356:-|3L:21836888-21836891:-	1	0.642857	0.00049975	0.0012891	embryos
FBgn0037138	P5CDh1	FBgn0037138:P02:TE05	3L:21840127-21840127:-|3L:21835932-21835932:-	1	1	0.00049975	0.0012891	embryos
FBgn0037448	CG15186	FBgn0037448:P02:TE02	3R:6482791-6482791:+|3R:6495025-6495081:+	0.30303	1	0.00049975	0.0012891	embryos
FBgn0037448	CG15186	FBgn0037448:P04:TE02	3R:6489384-6489384:+|3R:6495025-6495081:+	0.30303	0.833333	0.00049975	0.0012891	embryos
FBgn0037705	mura	FBgn0037705:P01:TE04	3R:9551806-9551808:-|3R:9535617-9535626:-	1	0.5	0.0214893	0.0353238	embryos
FBgn0037705	mura	FBgn0037705:P02:TE02	3R:9551338-9551338:-|3R:9538155-9538155:-	0.666667	0.666667	0.0214893	0.0353238	embryos
FBgn0037715	CG9399	FBgn0037715:P02:TE02	3R:9574211-9574211:-|3R:9572215-9572215:-	0.666667	1	0.0324838	0.0512205	embryos
FBgn0037715	CG9399	FBgn0037715:P04:TE03	3R:9573615-9573615:-|3R:9571794-9571912:-	1	0.5	0.0324838	0.0512205	embryos
FBgn0037912	sea	FBgn0037912:P01:TE01	3R:11567054-11567054:-|3R:11564059-11564059:-	1	1	0.00049975	0.0012891	embryos
FBgn0037912	sea	FBgn0037912:P02:TE02	3R:11563292-11563292:-|3R:11559878-11559878:-	0.176471	1	0.00049975	0.0012891	embryos
FBgn0037912	sea	FBgn0037912:P03:TE02	3R:11562296-11562296:-|3R:11559878-11559878:-	0.823529	1	0.00049975	0.0012891	embryos
FBgn0038147	CCHa2	FBgn0038147:P01:TE01	3R:13395197-13395197:-|3R:13389422-13389422:-	1	1	0.0009995	0.00232754	embryos
FBgn0038147	CCHa2	FBgn0038147:P02:TE02	3R:13393081-13393081:-|3R:13389060-13389196:-	1	1	0.0009995	0.00232754	embryos
FBgn0038535	alt	FBgn0038535:P01:TE05	3R:17682515-17682515:-|3R:17673733-17673733:-	0.981818	0.72	0.00049975	0.0012891	embryos
FBgn0038535	alt	FBgn0038535:P02:TE04	3R:17679287-17679287:-|3R:17673935-17674187:-	0.117647	0.666667	0.00049975	0.0012891	embryos
FBgn0038720	CG6231	FBgn0038720:P02:TE02	3R:19627758-19627758:-|3R:19616025-19616025:-	0.4	1	0.00049975	0.0012891	embryos
FBgn0038720	CG6231	FBgn0038720:P03:TE01	3R:19623476-19623476:-|3R:19616193-19616193:-	1	1	0.00049975	0.0012891	embryos
FBgn0038720	CG6231	FBgn0038720:P04:TE02	3R:19621080-19621080:-|3R:19616025-19616025:-	0.6	1	0.00049975	0.0012891	embryos
FBgn0038740	CG4562	FBgn0038740:P02:TE01	3R:19875224-19875224:-|3R:19866870-19866870:-	0.923529	1	0.00049975	0.0012891	embryos
FBgn0039085	CG10170	FBgn0039085:P01:TE01	3R:23536710-23536710:-|3R:23533077-23533077:-	1	1	0.0009995	0.00232754	embryos
FBgn0039085	CG10170	FBgn0039085:P02:TE02	3R:23534767-23534767:-|3R:23532688-23532688:-	1	1	0.0009995	0.00232754	embryos
FBgn0039209	REPTOR	FBgn0039209:P02:TE02	3R:24577453-24577453:-|3R:24558905-24558935:-	0.492857	0.92	0.00049975	0.0012891	embryos
FBgn0039213	atl	FBgn0039213:P01:TE03	3R:24625672-24625672:+|3R:24634715-24634715:+	0.611111	1	0.00549725	0.0108863	embryos
FBgn0039464	CG6330	FBgn0039464:P01:TE02	3R:26958491-26958491:-|3R:26949683-26949683:-	0.666667	1	0.0254873	0.0412222	embryos
FBgn0039464	CG6330	FBgn0039464:P02:TE01	3R:26953254-26953254:-|3R:26950124-26950124:-	1	0.5	0.0254873	0.0412222	embryos
FBgn0039487	gb	FBgn0039487:P01:TE02	3R:27112270-27112270:-|3R:27108344-27108468:-	0.6	1	0.0394803	0.0605444	embryos
FBgn0039690	Gnpnat	FBgn0039690:P02:TE01	3R:29739844-29739844:+|3R:29741904-29741904:+	0.5	1	0.061969	0.0908758	embryos
FBgn0039858	CycG	FBgn0039858:P02:TE03	3R:31610978-31610978:-|3R:31597572-31597572:-	0.601671	0.478936	0.00049975	0.0012891	embryos
FBgn0039923	MED26	FBgn0039923:P03:TE04	4:787614-787614:-|4:778517-778517:-	0.941176	0.941176	0.0224888	0.0368464	embryos
FBgn0040344	CG3711	FBgn0040344:P02:TE01	X:927582-927582:-|X:923169-923169:-	1	0.607143	0.009995	0.0180845	embryos
FBgn0041188	Atx2	FBgn0041188:P01:TE01	3R:15408424-15408424:+|3R:15415979-15415984:+	1	0.5	0.00049975	0.0012891	embryos
FBgn0041188	Atx2	FBgn0041188:P02:TE02	3R:15409452-15409452:+|3R:15417277-15417314:+	0.285714	1	0.00049975	0.0012891	embryos
FBgn0041585	olf186-F	FBgn0041585:P01:TE03	2R:17843443-17843443:+|2R:17860582-17860582:+	0.25	1	0.00649675	0.0125206	embryos
FBgn0041585	olf186-F	FBgn0041585:P02:TE02	2R:17850863-17850863:+|2R:17860284-17860430:+	1	0.666667	0.00649675	0.0125206	embryos
FBgn0041585	olf186-F	FBgn0041585:P03:TE03	2R:17855245-17855245:+|2R:17860582-17860582:+	0.5	1	0.00649675	0.0125206	embryos
FBgn0041605	cpx	FBgn0041605:P02:TE03	3R:4281706-4281706:+|3R:4298482-4298482:+	0.177632	0.964286	0.013993	0.0241044	embryos
FBgn0041789	Pax	FBgn0041789:P02:TE02	2L:19423552-19423552:-|2L:19400754-19400754:-	0.5625	0.964286	0.00049975	0.0012891	embryos
FBgn0041789	Pax	FBgn0041789:P04:TE02	2L:19414477-19414477:-|2L:19400754-19400754:-	0.208333	1	0.00049975	0.0012891	embryos
FBgn0041789	Pax	FBgn0041789:P06:TE01	2L:19404789-19404789:-|2L:19403040-19403062:-	0.909091	1	0.00049975	0.0012891	embryos
FBgn0042135	CG18812	FBgn0042135:P02:TE02	2R:7727510-7727510:-|2R:7718447-7718447:-	0.136364	0.75	0.00049975	0.0012891	embryos
FBgn0042135	CG18812	FBgn0042135:P04:TE05	2R:7722655-7722655:-|2R:7716782-7716782:-	0.450549	0.719298	0.00049975	0.0012891	embryos
FBgn0042693	wrd	FBgn0042693:P01:TE04	3R:18167758-18167758:+|3R:18179713-18179795:+	0.710526	0.6	0.00049975	0.0012891	embryos
FBgn0042693	wrd	FBgn0042693:P02:TE02	3R:18168779-18168779:+|3R:18178375-18178375:+	0.2	1	0.00049975	0.0012891	embryos
FBgn0043841	vir-1	FBgn0043841:P01:TE04	2L:12423439-12423439:-|2L:12403247-12403271:-	1	1	0.0009995	0.00232754	embryos
FBgn0043841	vir-1	FBgn0043841:P02:TE01	2L:12421862-12421862:-|2L:12406995-12406995:-	1	1	0.0009995	0.00232754	embryos
FBgn0050493	CG30493	FBgn0050493:P01:TE01	2R:7699254-7699254:+|2R:7703289-7703289:+	1	1	0.00049975	0.0012891	embryos
FBgn0050493	CG30493	FBgn0050493:P02:TE02	2R:7699501-7699501:+|2R:7703501-7703501:+	1	1	0.00049975	0.0012891	embryos
FBgn0051064	CG31064	FBgn0051064:P01:TE02	3R:27239085-27239085:-|3R:27229469-27229469:-	0.857143	1	0.00049975	0.0012891	embryos
FBgn0051064	CG31064	FBgn0051064:P02:TE01	3R:27238114-27238114:-|3R:27230770-27230770:-	1	0.982143	0.00049975	0.0012891	embryos
FBgn0051092	LpR2	FBgn0051092:P01:TE01	3R:25740465-25740465:-|3R:25699762-25699762:-	0.870968	0.5625	0.00049975	0.0012891	embryos
FBgn0051092	LpR2	FBgn0051092:P02:TE03	3R:25720117-25720117:-|3R:25698649-25698649:-	0.856061	0.849624	0.00049975	0.0012891	embryos
FBgn0051122	CG31122	FBgn0051122:P02:TE03	3R:18411631-18411631:-|3R:18406221-18406225:-	0.393443	0.857143	0.0009995	0.00232754	embryos
FBgn0051363	Jupiter	FBgn0051363:P02:TE04	3R:11604754-11604754:-|3R:11590387-11590387:-	0.769231	0.869565	0.00049975	0.0012891	embryos
FBgn0051635	CG31635	FBgn0051635:P01:TE02	2L:6649114-6649114:-|2L:6635546-6635546:-	0.75	0.6	0.001999	0.00433404	embryos
FBgn0051739	AspRS-m	FBgn0051739:P02:TE01	2L:16827360-16827360:+|2L:16831705-16831823:+	0.310345	1	0.00349825	0.00721156	embryos
FBgn0051992	gw	FBgn0051992:P01:TE01	4:660608-660608:-|4:660031-660031:-	0.628571	0.916667	0.001999	0.00433404	embryos
FBgn0052103	CG32103	FBgn0052103:P01:TE04	3L:12414842-12414842:-|3L:12402609-12402733:-	0.733333	0.647059	0.00049975	0.0012891	embryos
FBgn0052103	CG32103	FBgn0052103:P02:TE01	3L:12408650-12408650:-|3L:12403506-12403506:-	1	0.666667	0.00049975	0.0012891	embryos
FBgn0052369	CG32369	FBgn0052369:P02:TE02	3L:7804675-7804675:-|3L:7776798-7776798:-	0.275	1	0.00249875	0.00525888	embryos
FBgn0052451	SPoCk	FBgn0052451:P03:TE02	3L:22773537-22773537:+|3L:22785235-22785235:+	0.893617	0.884211	0.00049975	0.0012891	embryos
FBgn0052672	Atg8a	FBgn0052672:P02:TE02	X:10768217-10768219:-|X:10764879-10764879:-	0.928571	0.896552	0.0149925	0.0254771	embryos
FBgn0052772	CG32772	FBgn0052772:P01:TE02	X:4909103-4909103:+|X:4915161-4915161:+	1	1	0.00949525	0.0173048	embryos
FBgn0052772	CG32772	FBgn0052772:P02:TE01	X:4912382-4912382:+|X:4914961-4914961:+	1	1	0.00949525	0.0173048	embryos
FBgn0053113	Rtnl1	FBgn0053113:P01:TE03	2L:5009720-5009720:-|2L:4992703-4992809:-	0.913043	0.768293	0.00049975	0.0012891	embryos
FBgn0053113	Rtnl1	FBgn0053113:P04:TE01	2L:5000370-5000370:-|2L:4993642-4993642:-	0.153846	0.888889	0.00049975	0.0012891	embryos
[truncated: 191 more rows]

## Sheet: LASER TSS-exon Drosophila
Summary of genes with TSS-exon links in Drosophila, with TSS and exon-exon junction information. Related to Figure 3.
[truncated: 1,977 more rows]

[truncated: 4 more sheets: LASER exon-PAS Drosophila, 5A. ATSS-APA ChIP Clusters, 5E. CBP Chip and APA clusters, LATER TSS-PAS human organoids]
