# Supplementary material for: Sites of transcription initiation drive mRNA isoform selection
Source: Cell. 2023 May 25;186(11):2438–2455.e22. doi: 10.1016/j.cell.2023.04.012 (PMC10228280; doi:10.1016/j.cell.2023.04.012)
Supplement: Table S6. RT-qPCR primers used in this study, related to STAR Methods [file mmc3.xlsx]

## Sheet: Sheet1
Table S6. RT-qPCR primers used in this study. Related to STAR Methods.
Name/Target	Sequence
RpL32 fwd	GCACCAAGCACTTCATCC
RpL32 rev	AGCGGCGACGCACTCTGT
Orb Dominant Promoter fwd	ACTCACTCACGGACGCATTT
Orb Dominant Promoter rev	TGTGGTGCCATACCACAGTC
Orb proximal 3′end fwd	TCCATCGGCTGCAAGAAAAC
Orb proximal 3′end rev	GGACTTGTAGGCGACGTAGA
Orb distal 3′end fwd	AGTGGGTGATTTGCTTGGGT
Orb distal 3′end rev	TGCCTTCGATTAGGAGAGAGGA
Orb coding sequence (CDS) fwd	TGCACACCGCATATGGAACA
Orb coding sequence (CDS) rev	CCAAGAAGGTGCAGGTGGAT
Mvl linked 3′end fwd	TGTCCGGAGAAGATACTGGA
Mvl linked 3′end rev	TGCGTACTTTTTAGAACTCGCAT
Mvl other 3′end fwd	CTGCCACATTGTGTCCGTTG
Mvl other 3′end rev	AGCTAGCGTTGGCGTTCTAA
Mvl induced TSS fwd	GCCGAAATCTGGCAACACTC
Mvl induced TSS rev	CGCGTGGGCTCAGAGTTAAA
Mvl other TSS fwd	AACTAATTGGAGCCCTCGCC
Mvl other TSS rev	AATTGCTCCGCGAGAAAAGC
ttv linked 3′end fwd	GGTGATTGGCATGTTGCAGA
ttv linked 3′end rev	TGAACAAACAAACGGGCAGG
ttv other 3′end fwd	GCCAAGCGATGCAAGAACTA
ttv other 3′end rev	ATTTACAAGCGCCCTTTGGC
ttv induced TSS fwd	CTACGCCTATTTCGGTGGCT
ttv induced TSS rev	TGAACTCCACCATCCTTGGC
ttv other TSS fwd	CGCAATGCATTTCCTCGTGA
ttv other TSS rev	CCTGGCGCGTTTAATTTGGT
ttk linked 3′end fwd	ACAGTTCGCTTATCCTGCCC
ttk linked 3′end rev	GTCATAGCCACCATCGCTCA
ttk other 3′end fwd	GAATACCCAGCACGTCCACA
ttk other 3′end rev	GATGTTACGGGGAACGGTGT
ttk induced TSS fwd	GGTTGCCAATTACGTGTAACCA
ttk induced TSS rev	GAAGGCTTGCAACACTCGAA
ttk other TSS fwd	TCTCGCGCTGAGTTGTGAAA
ttk other TSS rev	ATTTCGCCTGCTTCCTTTGC
Fatp1 linked 3′end fwd	TGTCGTTAGCTGATTCACAGA
Fatp1 linked 3′end rev	CCTTGTCGACGTTCAAGTGC
Fatp1 other 3′end fwd	GGCAAAAACGAAACGCAACG
Fatp1 other 3′end rev	AGCGTGCTAAAGAACCTTGT
Fatp1 induced TSS fwd	TTCTACATAGCGGGTGCGAC
Fatp1 induced TSS rev	TCGTGTACCTCAGCAGCTTG
Fatp1 other TSS fwd	CAAAAAGGGCGATGTGGTGG
Fatp1 other TSS rev	ACCGATCTTGGAGAGACCCA
wun linked 3′end fwd	TGTGGAAATTGTTGCGTCAGT
wun linked 3′end rev	AGAGCAATTGAGAGATCTGTGT
wun other 3′end fwd	TGCGTCACCTTCTCCAGTTC
wun other 3′end rev	GCTTGTAGTCCGATACGCGA
wun induced TSS fwd	CACAAAATGCCAGCCGTGAA
wun induced TSS rev	GGTGTTTCGTTTTCCGACCG
wun other TSS fwd	CTTGCTCTGCGCTGGATTTC
wun other TSS rev	CAGAAGAAGCCCCGCTTGTA
chn linked 3′end fwd	TGACTGAAAAGTGTCGGGGG
chn linked 3′end rev	CCACATTTAGCAAAAACACACATT
chn other 3′end fwd	CAACCAGTTGGCCACCCTAT
chn other 3′end rev	CGGTGCAGCGAGATACTCTT
chn induced TSS fwd	GCAAAGTGAAGCACCTGCAA
chn induced TSS rev	ATTGGAGGATTGTCCGCTCG
chn other TSS fwd	CTAAGCAACGCATCGCAGAC
chn other TSS rev	AAAATTTCCCGTCCCTCCCC
csw linked 3′end fwd	AAGCTAACCACGCGATCCAA
csw linked 3′end rev	CTTGCAACATCGAAACCGCA
csw other 3′end fwd	CCCAAAACCCAAAACCCAGC
csw other 3′end rev	GCAGTTCCGCCCAGATTGTA
csw induced TSS fwd	TCCGGAAAGGAAGCGGAAAA
csw induced TSS rev	TGCTCTGAGATTCACGGACG
csw other TSS fwd	TCCGGAAAGGAAGCGGAAAA
csw other TSS rev	TGCTCTGAGATTCACGGACG
zfh1 linked 3′end fwd	TTTCCAATTCCCCCGCTCTC
zfh1 linked 3′end rev	GGACTTTCCTGCTCCGCATA
zfh1 other 3′end fwd	TTTCAGTGCTCCAAGTGCCT
zfh1 other 3′end rev	TACCGGTGGTTCATGTGCTG
zfh1 induced TSS fwd	GCAGATGCCTTCCTGGTCAA
zfh1 induced TSS rev	GCTCGCTGAGGGACTGATAC
zfh1 other TSS fwd	GCTTCTCCTCCCACATGACC
zfh1 other TSS rev	TTCTCCAGTCGCTTCAGCAG
sbb linked 3′end fwd	ATCCGTGAGTCGAATGCCTC
sbb linked 3′end rev	CGGCGAGTGTTTTCCTTACAC
sbb other 3′end fwd	GTGTTCCTCTCGGTTCCTCG
sbb other 3′end rev	CTTCCCGTCGAAACCTGTCA
sbb induced TSS fwd	ACACAAGTGCTATTTGCCGC
sbb induced TSS rev	ACACATACAAACGCACGCAC
sbb other TSS fwd	CGAGTCGAAGGACACGAACT
sbb other TSS rev	ATATCCGCGTCCAAGTCGTC
twin linked 3′end fwd	ACACCCACCCTATTGTGCAT
twin linked 3′end rev	TTTGCTGCACGCATGTATGT
twin other 3′end fwd	CGGAGTAGCTGCAAGTGGAA
twin other 3′end rev	GCAGCTCCGACCCCTATATC
twin induced TSS fwd	GGGCAAGAAGACGAACTGGA
twin induced TSS rev	GGTAGAGGGCGGTTAGATGC
twin other TSS fwd	CGCTTCGTGTTCATAGCGTC
twin other TSS fwd	CGGCGATACAGCGATACAGT
psq linked 3′end fwd	AGCTGACCTAGGGGAACAGG
psq linked 3′end rev	TGCATTCAGTTCTACGGGTCT
psq other 3′end fwd	GGGCTCGCAGTTTTAAGAGC
psq other 3′end rev	ACTGCCGATTCAAGGTTCTCA
psq induced TSS fwd	TCAAGGGACTCTGCGAAACC
psq induced TSS rev	ACCGCCTGCTGTATGTTCTC
psq other TSS fwd	GAGAACGCGGATGACCTGAA
psq other TSS rev	GACCGCCTGCTGTATGTTCT
CASK linked 3′end fwd	GAACAACCGAACCTACCCGA
CASK linked 3′end rev	CCACTTGGCTGCATTTGTGG
CASK other 3′end fwd	TGACAGTCAGGACTGGAGGA
CASK other 3′end rev	TTTGTCATTGCGTTGCGACC
CASK induced TSS fwd	TCTCCATCGTAAGGCGATGC
CASK induced TSS rev	AGGACTCGCTGTGAACTTGG
CASK other TSS fwd	GCCCAGGCAGGCTCAATTA
CASK other TSS rev	CATTCGCATCTGCATCCCAC
sky linked 3′end rev	ATGCTGCGTGCGTACACATA
sky linked 3′end fwd	GGTGCAGCAGTGAAAAGCAA
sky other 3′end rev	GGTACCATCAGCATACGCCA
sky other 3′end fwd	CAAAACTGCTCGACGTTCCC
sky induced TSS fwd	CAGAACGGATCCGAGTGGAC
sky induced TSS rev	TTCTTAGCCAGGTTTGCGGT
sky other TSS fwd	AGCCACATACCCGAGTCGTA
sky other TSS rev	CAACTTTTGCGGGCTGTTGA
Pka-R1 linked 3′end fwd	GGCATTTCCCAAAACTGCCA
Pka-R1 linked 3′end rev	ACACAGGCAAACCCATGCTA
Pka-R1 other 3′end fwd	CTGCGCCGACATACTCAAAC
Pka-R1 other 3′end rev	TTGTTGTCGTTGTTGCGGTC
Pka-R1 induced TSS fwd	AAGGAAAAGCTGCGAAAGCG
Pka-R1 induced TSS rev	TTGTTTCGCTGGCAAATCGG
Pka-R1 other TSS fwd	GTGGTGCCCAAGGACTACAA
Pka-R1 other TSS rev	TCCAAGTGAGCGAACAGGAC
pdp1 linked 3′end fwd	GTAACGGGCAAGAGCTGAGT
pdp1 linked 3′end rev	ACTTCCGTTTCCGCTACGTT
pdp1 other 3′end fwd	ACGAGAGCAGAGCGTTGAAA
pdp1 other 3′end rev	CATTGCGCTCGGAAGTATGC
pdp1 induced TSS fwd	CGGTTTTTCGTAGGCGCTTG
pdp1 induced TSS rev	GGTCGCATTGTGGGTGTAGT
pdp1 other TSS fwd	GACAATGCGCACAACTTTTGG
pdp1 other TSS rev	CCTCCTTGTGCTGAACGTGA
SPoCk linked 3′end fwd	TTTATGCGCACCCTGCAGAT
SPoCk linked 3′end rev	AGTGCGTTTTTGTTGAGCGT
SPoCk other 3′end fwd	GAATGTTCTTGCTGGCCGTC
SPoCk other 3′end rev	TGGAAAACCATTTGCAGCGG
SPoCk induced TSS fwd	CGCCGTGAGCATAACCATTG
SPoCk induced TSS rev	ACTCTTCTCGGAGCGGTACT
SPoCk other TSS fwd	CGCCGTGAGCATAACCATTG
SPoCk other TSS rev	ACTCTTCTCGGAGCGGTACT
Mef2 linked 3′end fwd	CCCTGGTTGATCCACAGTCC
Mef2 linked 3′end rev	GGCCATCTTTAGCCGGTCTT
Mef2 other 3′end fwd	CCGGACCAGTGCAATAGTTGA
Mef2 other 3′end rev	GACACTGTCACTGTTCGCTT
Mef2 induced TSS fwd	AGAGCGACATTTGGCCTTGA
Mef2 induced TSS rev	TGACGTTGACACTGCTGCTT
Mef2 other TSS fwd	CCAACGATCCGATTCCGCTA
Mef2 other TSS rev	GCATAATTTCTCGCGGCGTT
brat linked 3′end fwd	GTTGGTTTTGCTTGGAACGC
brat linked 3′end rev	ATACCTGCTTACGTGTGGGC
brat other 3′end fwd	AGGAGGAGGATCTGTGGTCC
brat other 3′end rev	GGAGAGACCGAGCAAGTCAG
brat induced TSS fwd	TTTCGCCGTTTCCATCAGGA
brat induced TSS rev	TTCGACGTCTGGTGGTCAAG
brat other TSS fwd	TCCTCACCGACACCATCTCT
brat other TSS rev	ATAGATAGCCGGCGTGTTCG
REPTOR linked 3′end fwd	ATCACCCACAGCGATGAACA
REPTOR linked 3′end rev	TGTATGTGCGCTCAATCGGT
REPTOR other 3′end fwd	CCTCGAGGAGCTGCGTAAAT
REPTOR other 3′end rev	AAAAGTTGGCTTGATGGGCG
REPTOR induced TSS fwd	GGACTGCCCGCCATAGATAC
REPTOR induced TSS rev	CCGGTGTCAAAGAACTCCGA
REPTOR other TSS fwd	CACCAACTTTGTCGCCACTG
REPTOR other TSS rev	CACCAAGCCAAACACACTCG
